# Supplementary material for: Automatic prediction of catalytic residues by modeling residue structural neighborhood
Source: BMC Bioinformatics. 2010 Mar 3;11:115. doi: 10.1186/1471-2105-11-115 (PMC2844391; doi:10.1186/1471-2105-11-115)
Supplement: Additional file 1 — Dataset used in the PW experiments A .csv file (dataset.csv) containing the 23,635 examples identified by the tuple (id, label, protein_PDB_Id, residue, chain, number), where id is an identifier to map the example in the 10 folds, label is +1 if the residue is annotated as catalytic and -1 otherwise, protein_PDB_Id is the PDB four letters identifier of the protein the residue belongs to, residue is the one letter amino acid code, chain is the chain of the protein in which the residue is located (being 'A' by default when no chain identifier is reported in the PDB file), number is the sequence number of the residue in the PDB file. [file 1471-2105-11-115-S1.CSV]

0	-1	1A26	K	A	662
1	-1	1A26	S	A	663
2	-1	1A26	K	A	664
3	-1	1A26	L	A	665
4	-1	1A26	A	A	666
5	-1	1A26	K	A	667
6	-1	1A26	P	A	668
7	-1	1A26	I	A	669
8	-1	1A26	Q	A	670
9	-1	1A26	D	A	671
10	-1	1A26	L	A	672
11	-1	1A26	I	A	673
12	-1	1A26	K	A	674
13	-1	1A26	M	A	675
14	-1	1A26	I	A	676
15	-1	1A26	F	A	677
16	-1	1A26	D	A	678
17	-1	1A26	V	A	679
18	-1	1A26	E	A	680
19	-1	1A26	S	A	681
20	-1	1A26	M	A	682
21	-1	1A26	K	A	683
22	-1	1A26	K	A	684
23	-1	1A26	A	A	685
24	-1	1A26	M	A	686
25	-1	1A26	V	A	687
26	-1	1A26	E	A	688
27	-1	1A26	F	A	689
28	-1	1A26	E	A	690
29	-1	1A26	I	A	691
30	-1	1A26	D	A	692
31	-1	1A26	L	A	693
32	-1	1A26	Q	A	694
33	-1	1A26	K	A	695
34	-1	1A26	M	A	696
35	-1	1A26	P	A	697
36	-1	1A26	L	A	698
37	-1	1A26	G	A	699
38	-1	1A26	K	A	700
39	-1	1A26	L	A	701
40	-1	1A26	S	A	702
41	-1	1A26	K	A	703
42	-1	1A26	R	A	704
43	-1	1A26	Q	A	705
44	-1	1A26	I	A	706
45	-1	1A26	Q	A	707
46	-1	1A26	S	A	708
47	-1	1A26	A	A	709
48	-1	1A26	Y	A	710
49	-1	1A26	S	A	711
50	-1	1A26	I	A	712
51	-1	1A26	L	A	713
52	-1	1A26	N	A	714
53	-1	1A26	E	A	715
54	-1	1A26	V	A	716
55	-1	1A26	Q	A	717
56	-1	1A26	Q	A	718
57	-1	1A26	A	A	719
58	-1	1A26	V	A	720
59	-1	1A26	S	A	721
60	-1	1A26	D	A	722
61	-1	1A26	G	A	723
62	-1	1A26	G	A	724
63	-1	1A26	S	A	725
64	-1	1A26	E	A	726
65	-1	1A26	S	A	727
66	-1	1A26	Q	A	728
67	-1	1A26	I	A	729
68	-1	1A26	L	A	730
69	-1	1A26	D	A	731
70	-1	1A26	L	A	732
71	-1	1A26	S	A	733
72	-1	1A26	N	A	734
73	-1	1A26	R	A	735
74	-1	1A26	F	A	736
75	-1	1A26	Y	A	737
76	-1	1A26	T	A	738
77	-1	1A26	L	A	739
78	-1	1A26	I	A	740
79	-1	1A26	P	A	741
80	-1	1A26	H	A	742
81	-1	1A26	D	A	743
82	-1	1A26	F	A	744
83	-1	1A26	G	A	745
84	-1	1A26	K	A	747
85	-1	1A26	K	A	748
86	-1	1A26	P	A	749
87	-1	1A26	P	A	750
88	-1	1A26	L	A	751
89	-1	1A26	L	A	752
90	-1	1A26	S	A	753
91	-1	1A26	N	A	754
92	-1	1A26	L	A	755
93	-1	1A26	E	A	756
94	-1	1A26	Y	A	757
95	-1	1A26	I	A	758
96	-1	1A26	Q	A	759
97	-1	1A26	A	A	760
98	-1	1A26	K	A	761
99	-1	1A26	V	A	762
100	-1	1A26	Q	A	763
101	-1	1A26	M	A	764
102	-1	1A26	L	A	765
103	-1	1A26	D	A	766
104	-1	1A26	N	A	767
105	-1	1A26	L	A	768
106	-1	1A26	L	A	769
107	-1	1A26	D	A	770
108	-1	1A26	I	A	771
109	-1	1A26	E	A	772
110	-1	1A26	V	A	773
111	-1	1A26	A	A	774
112	-1	1A26	Y	A	775
113	-1	1A26	S	A	776
114	-1	1A26	L	A	777
115	-1	1A26	L	A	778
116	-1	1A26	R	A	779
117	-1	1A26	G	A	780
118	-1	1A26	G	A	781
119	-1	1A26	N	A	782
120	-1	1A26	E	A	783
121	-1	1A26	D	A	784
122	-1	1A26	G	A	785
123	-1	1A26	D	A	786
124	-1	1A26	P	A	789
125	-1	1A26	I	A	790
126	-1	1A26	D	A	791
127	-1	1A26	I	A	792
128	-1	1A26	N	A	793
129	-1	1A26	Y	A	794
130	-1	1A26	E	A	795
131	-1	1A26	K	A	796
132	-1	1A26	L	A	797
133	-1	1A26	R	A	798
134	-1	1A26	T	A	799
135	-1	1A26	D	A	800
136	-1	1A26	I	A	801
137	-1	1A26	K	A	802
138	-1	1A26	V	A	803
139	-1	1A26	V	A	804
140	-1	1A26	D	A	805
141	-1	1A26	K	A	806
142	-1	1A26	D	A	807
143	-1	1A26	S	A	808
144	-1	1A26	E	A	809
145	-1	1A26	E	A	810
146	-1	1A26	A	A	811
147	-1	1A26	K	A	812
148	-1	1A26	I	A	813
149	-1	1A26	I	A	814
150	-1	1A26	K	A	815
151	-1	1A26	Q	A	816
152	-1	1A26	Y	A	817
153	-1	1A26	V	A	818
154	-1	1A26	K	A	819
155	-1	1A26	N	A	820
156	-1	1A26	T	A	821
157	-1	1A26	H	A	822
158	-1	1A26	A	A	823
159	-1	1A26	A	A	824
160	-1	1A26	T	A	825
161	-1	1A26	H	A	826
162	-1	1A26	N	A	827
163	-1	1A26	A	A	828
164	-1	1A26	Y	A	829
165	-1	1A26	D	A	830
166	-1	1A26	L	A	831
167	-1	1A26	K	A	832
168	-1	1A26	V	A	833
169	-1	1A26	V	A	834
170	-1	1A26	E	A	835
171	-1	1A26	I	A	836
172	-1	1A26	F	A	837
173	-1	1A26	R	A	838
174	-1	1A26	I	A	839
175	-1	1A26	E	A	840
176	-1	1A26	R	A	841
177	-1	1A26	E	A	842
178	-1	1A26	G	A	843
179	-1	1A26	E	A	844
180	-1	1A26	S	A	845
181	-1	1A26	Q	A	846
182	-1	1A26	R	A	847
183	-1	1A26	Y	A	848
184	-1	1A26	K	A	849
185	-1	1A26	P	A	850
186	-1	1A26	F	A	851
187	-1	1A26	K	A	852
188	-1	1A26	Q	A	853
189	-1	1A26	L	A	854
190	-1	1A26	H	A	855
191	-1	1A26	N	A	856
192	-1	1A26	R	A	857
193	-1	1A26	Q	A	858
194	-1	1A26	L	A	859
195	-1	1A26	L	A	860
196	-1	1A26	W	A	861
197	-1	1A26	H	A	862
198	-1	1A26	G	A	863
199	-1	1A26	S	A	864
200	-1	1A26	R	A	865
201	-1	1A26	T	A	866
202	-1	1A26	T	A	867
203	-1	1A26	N	A	868
204	-1	1A26	F	A	869
205	-1	1A26	A	A	870
206	-1	1A26	G	A	871
207	-1	1A26	I	A	872
208	-1	1A26	L	A	873
209	-1	1A26	S	A	874
210	-1	1A26	Q	A	875
211	-1	1A26	G	A	876
212	-1	1A26	L	A	877
213	-1	1A26	R	A	878
214	-1	1A26	I	A	879
215	-1	1A26	A	A	880
216	-1	1A26	P	A	881
217	-1	1A26	P	A	882
218	-1	1A26	E	A	883
219	-1	1A26	A	A	884
220	-1	1A26	P	A	885
221	-1	1A26	V	A	886
222	-1	1A26	T	A	887
223	-1	1A26	G	A	888
224	-1	1A26	Y	A	889
225	-1	1A26	M	A	890
226	-1	1A26	F	A	891
227	-1	1A26	G	A	892
228	-1	1A26	K	A	893
229	-1	1A26	G	A	894
230	-1	1A26	I	A	895
231	-1	1A26	Y	A	896
232	-1	1A26	F	A	897
233	-1	1A26	A	A	898
234	-1	1A26	D	A	899
235	-1	1A26	M	A	900
236	-1	1A26	V	A	901
237	-1	1A26	S	A	902
238	-1	1A26	K	A	903
239	-1	1A26	S	A	904
240	-1	1A26	A	A	905
241	-1	1A26	N	A	906
242	+1	1A26	Y	A	907
243	-1	1A26	C	A	908
244	-1	1A26	H	A	909
245	-1	1A26	T	A	910
246	-1	1A26	S	A	911
247	-1	1A26	Q	A	912
248	-1	1A26	A	A	913
249	-1	1A26	D	A	914
250	-1	1A26	P	A	915
251	-1	1A26	I	A	916
252	-1	1A26	G	A	917
253	-1	1A26	L	A	918
254	-1	1A26	I	A	919
255	-1	1A26	L	A	920
256	-1	1A26	L	A	921
257	-1	1A26	G	A	922
258	-1	1A26	E	A	923
259	-1	1A26	V	A	924
260	-1	1A26	A	A	925
261	-1	1A26	L	A	926
262	-1	1A26	G	A	927
263	-1	1A26	N	A	928
264	-1	1A26	M	A	929
265	-1	1A26	Y	A	930
266	-1	1A26	E	A	931
267	-1	1A26	L	A	932
268	-1	1A26	K	A	933
269	-1	1A26	N	A	934
270	-1	1A26	A	A	935
271	-1	1A26	S	A	936
272	-1	1A26	H	A	937
273	-1	1A26	I	A	938
274	-1	1A26	T	A	939
275	-1	1A26	K	A	940
276	-1	1A26	L	A	941
277	-1	1A26	P	A	942
278	-1	1A26	K	A	943
279	-1	1A26	G	A	944
280	-1	1A26	K	A	945
281	-1	1A26	H	A	946
282	-1	1A26	S	A	947
283	-1	1A26	V	A	948
284	-1	1A26	K	A	949
285	-1	1A26	G	A	950
286	-1	1A26	L	A	951
287	-1	1A26	G	A	952
288	-1	1A26	K	A	953
289	-1	1A26	T	A	954
290	-1	1A26	A	A	955
291	-1	1A26	P	A	956
292	-1	1A26	D	A	957
293	-1	1A26	P	A	958
294	-1	1A26	T	A	959
295	-1	1A26	A	A	960
296	-1	1A26	T	A	961
297	-1	1A26	T	A	962
298	-1	1A26	T	A	963
299	-1	1A26	L	A	964
300	-1	1A26	D	A	965
301	-1	1A26	G	A	966
302	-1	1A26	V	A	967
303	-1	1A26	E	A	968
304	-1	1A26	V	A	969
305	-1	1A26	P	A	970
306	-1	1A26	L	A	971
307	-1	1A26	G	A	972
308	-1	1A26	N	A	973
309	-1	1A26	G	A	974
310	-1	1A26	I	A	975
311	-1	1A26	S	A	976
312	-1	1A26	T	A	977
313	-1	1A26	G	A	978
314	-1	1A26	I	A	979
315	-1	1A26	N	A	980
316	-1	1A26	D	A	981
317	-1	1A26	T	A	982
318	-1	1A26	C	A	983
319	-1	1A26	L	A	984
320	-1	1A26	L	A	985
321	-1	1A26	Y	A	986
322	-1	1A26	N	A	987
323	+1	1A26	E	A	988
324	-1	1A26	Y	A	989
325	-1	1A26	I	A	990
326	-1	1A26	V	A	991
327	-1	1A26	Y	A	992
328	-1	1A26	D	A	993
329	-1	1A26	V	A	994
330	-1	1A26	A	A	995
331	-1	1A26	Q	A	996
332	-1	1A26	V	A	997
333	-1	1A26	N	A	998
334	-1	1A26	L	A	999
335	-1	1A26	K	A	1000
336	-1	1A26	Y	A	1001
337	-1	1A26	L	A	1002
338	-1	1A26	L	A	1003
339	-1	1A26	K	A	1004
340	-1	1A26	L	A	1005
341	-1	1A26	K	A	1006
342	-1	1A26	F	A	1007
343	-1	1A26	N	A	1008
344	-1	1A26	Y	A	1009
345	-1	1A26	K	A	1010
346	-1	1A26	T	A	1011
347	-1	1A4I	P	A	3
348	-1	1A4I	A	A	4
349	-1	1A4I	E	A	5
350	-1	1A4I	I	A	6
351	-1	1A4I	L	A	7
352	-1	1A4I	N	A	8
353	-1	1A4I	G	A	9
354	-1	1A4I	K	A	10
355	-1	1A4I	E	A	11
356	-1	1A4I	I	A	12
357	-1	1A4I	S	A	13
358	-1	1A4I	A	A	14
359	-1	1A4I	Q	A	15
360	-1	1A4I	I	A	16
361	-1	1A4I	R	A	17
362	-1	1A4I	A	A	18
363	-1	1A4I	R	A	19
364	-1	1A4I	L	A	20
365	-1	1A4I	K	A	21
366	-1	1A4I	N	A	22
367	-1	1A4I	Q	A	23
368	-1	1A4I	V	A	24
369	-1	1A4I	T	A	25
370	-1	1A4I	Q	A	26
371	-1	1A4I	L	A	27
372	-1	1A4I	K	A	28
373	-1	1A4I	E	A	29
374	-1	1A4I	Q	A	30
375	-1	1A4I	V	A	31
376	-1	1A4I	P	A	32
377	-1	1A4I	G	A	33
378	-1	1A4I	F	A	34
379	-1	1A4I	T	A	35
380	-1	1A4I	P	A	36
381	-1	1A4I	R	A	37
382	-1	1A4I	L	A	38
383	-1	1A4I	A	A	39
384	-1	1A4I	I	A	40
385	-1	1A4I	L	A	41
386	-1	1A4I	Q	A	42
387	-1	1A4I	V	A	43
388	-1	1A4I	G	A	44
389	-1	1A4I	N	A	45
390	-1	1A4I	R	A	46
391	-1	1A4I	D	A	47
392	-1	1A4I	D	A	48
393	-1	1A4I	S	A	49
394	-1	1A4I	N	A	50
395	-1	1A4I	L	A	51
396	-1	1A4I	Y	A	52
397	-1	1A4I	I	A	53
398	-1	1A4I	N	A	54
399	-1	1A4I	V	A	55
400	+1	1A4I	K	A	56
401	-1	1A4I	L	A	57
402	-1	1A4I	K	A	58
403	-1	1A4I	A	A	59
404	-1	1A4I	A	A	60
405	-1	1A4I	E	A	61
406	-1	1A4I	E	A	62
407	-1	1A4I	I	A	63
408	-1	1A4I	G	A	64
409	-1	1A4I	I	A	65
410	-1	1A4I	K	A	66
411	-1	1A4I	A	A	67
412	-1	1A4I	T	A	68
413	-1	1A4I	H	A	69
414	-1	1A4I	I	A	70
415	-1	1A4I	K	A	71
416	-1	1A4I	L	A	72
417	-1	1A4I	P	A	73
418	-1	1A4I	R	A	74
419	-1	1A4I	T	A	75
420	-1	1A4I	T	A	76
421	-1	1A4I	T	A	77
422	-1	1A4I	E	A	78
423	-1	1A4I	S	A	79
424	-1	1A4I	E	A	80
425	-1	1A4I	V	A	81
426	-1	1A4I	M	A	82
427	-1	1A4I	K	A	83
428	-1	1A4I	Y	A	84
429	-1	1A4I	I	A	85
430	-1	1A4I	T	A	86
431	-1	1A4I	S	A	87
432	-1	1A4I	L	A	88
433	-1	1A4I	N	A	89
434	-1	1A4I	E	A	90
435	-1	1A4I	D	A	91
436	-1	1A4I	S	A	92
437	-1	1A4I	T	A	93
438	-1	1A4I	V	A	94
439	-1	1A4I	H	A	95
440	-1	1A4I	G	A	96
441	-1	1A4I	F	A	97
442	-1	1A4I	L	A	98
443	-1	1A4I	V	A	99
444	-1	1A4I	Q	A	100
445	-1	1A4I	L	A	101
446	-1	1A4I	P	A	102
447	-1	1A4I	L	A	103
448	-1	1A4I	D	A	104
449	-1	1A4I	N	A	107
450	-1	1A4I	S	A	108
451	-1	1A4I	I	A	109
452	-1	1A4I	N	A	110
453	-1	1A4I	T	A	111
454	-1	1A4I	E	A	112
455	-1	1A4I	E	A	113
456	-1	1A4I	V	A	114
457	-1	1A4I	I	A	115
458	-1	1A4I	N	A	116
459	-1	1A4I	A	A	117
460	-1	1A4I	I	A	118
461	-1	1A4I	A	A	119
462	-1	1A4I	P	A	120
463	-1	1A4I	E	A	121
464	-1	1A4I	K	A	122
465	-1	1A4I	D	A	123
466	-1	1A4I	V	A	124
467	-1	1A4I	D	A	125
468	-1	1A4I	G	A	126
469	-1	1A4I	L	A	127
470	-1	1A4I	T	A	128
471	-1	1A4I	S	A	129
472	-1	1A4I	I	A	130
473	-1	1A4I	N	A	131
474	-1	1A4I	A	A	132
475	-1	1A4I	G	A	133
476	-1	1A4I	R	A	134
477	-1	1A4I	L	A	135
478	-1	1A4I	A	A	136
479	-1	1A4I	R	A	137
480	-1	1A4I	G	A	138
481	-1	1A4I	D	A	139
482	-1	1A4I	L	A	140
483	-1	1A4I	N	A	141
484	-1	1A4I	D	A	142
485	-1	1A4I	C	A	143
486	-1	1A4I	F	A	144
487	-1	1A4I	I	A	145
488	-1	1A4I	P	A	146
489	-1	1A4I	C	A	147
490	-1	1A4I	T	A	148
491	-1	1A4I	P	A	149
492	-1	1A4I	K	A	150
493	-1	1A4I	G	A	151
494	-1	1A4I	C	A	152
495	-1	1A4I	L	A	153
496	-1	1A4I	E	A	154
497	-1	1A4I	L	A	155
498	-1	1A4I	I	A	156
499	-1	1A4I	K	A	157
500	-1	1A4I	E	A	158
501	-1	1A4I	T	A	159
502	-1	1A4I	G	A	160
503	-1	1A4I	V	A	161
504	-1	1A4I	P	A	162
505	-1	1A4I	I	A	163
506	-1	1A4I	A	A	164
507	-1	1A4I	G	A	165
508	-1	1A4I	R	A	166
509	-1	1A4I	H	A	167
510	-1	1A4I	A	A	168
511	-1	1A4I	V	A	169
512	-1	1A4I	V	A	170
513	-1	1A4I	V	A	171
514	-1	1A4I	G	A	172
515	-1	1A4I	R	A	173
516	-1	1A4I	S	A	174
517	-1	1A4I	K	A	175
518	-1	1A4I	I	A	176
519	-1	1A4I	V	A	177
520	-1	1A4I	G	A	178
521	-1	1A4I	A	A	179
522	-1	1A4I	P	A	180
523	-1	1A4I	M	A	181
524	-1	1A4I	H	A	182
525	-1	1A4I	D	A	183
526	-1	1A4I	L	A	184
527	-1	1A4I	L	A	185
528	-1	1A4I	L	A	186
529	-1	1A4I	W	A	187
530	-1	1A4I	N	A	188
531	-1	1A4I	N	A	189
532	-1	1A4I	A	A	190
533	-1	1A4I	T	A	191
534	-1	1A4I	V	A	192
535	-1	1A4I	T	A	193
536	-1	1A4I	T	A	194
537	-1	1A4I	C	A	195
538	-1	1A4I	H	A	196
539	-1	1A4I	S	A	197
540	-1	1A4I	K	A	198
541	-1	1A4I	T	A	199
542	-1	1A4I	A	A	200
543	-1	1A4I	H	A	201
544	-1	1A4I	L	A	202
545	-1	1A4I	D	A	203
546	-1	1A4I	E	A	204
547	-1	1A4I	E	A	205
548	-1	1A4I	V	A	206
549	-1	1A4I	N	A	207
550	-1	1A4I	K	A	208
551	-1	1A4I	G	A	209
552	-1	1A4I	D	A	210
553	-1	1A4I	I	A	211
554	-1	1A4I	L	A	212
555	-1	1A4I	V	A	213
556	-1	1A4I	V	A	214
557	-1	1A4I	A	A	215
558	-1	1A4I	T	A	216
559	-1	1A4I	G	A	217
560	-1	1A4I	Q	A	218
561	-1	1A4I	P	A	219
562	-1	1A4I	E	A	220
563	-1	1A4I	M	A	221
564	-1	1A4I	V	A	222
565	-1	1A4I	K	A	223
566	-1	1A4I	G	A	224
567	-1	1A4I	E	A	225
568	-1	1A4I	W	A	226
569	-1	1A4I	I	A	227
570	-1	1A4I	K	A	228
571	-1	1A4I	P	A	229
572	-1	1A4I	G	A	230
573	-1	1A4I	A	A	231
574	-1	1A4I	I	A	232
575	-1	1A4I	V	A	233
576	-1	1A4I	I	A	234
577	-1	1A4I	D	A	235
578	-1	1A4I	C	A	236
579	-1	1A4I	G	A	237
580	-1	1A4I	I	A	238
581	-1	1A4I	N	A	239
582	-1	1A4I	Y	A	240
583	-1	1A4I	K	A	251
584	-1	1A4I	V	A	252
585	-1	1A4I	V	A	253
586	-1	1A4I	G	A	254
587	-1	1A4I	D	A	255
588	-1	1A4I	V	A	256
589	-1	1A4I	A	A	257
590	-1	1A4I	Y	A	258
591	-1	1A4I	D	A	259
592	-1	1A4I	E	A	260
593	-1	1A4I	A	A	261
594	-1	1A4I	K	A	262
595	-1	1A4I	E	A	263
596	-1	1A4I	R	A	264
597	-1	1A4I	A	A	265
598	-1	1A4I	S	A	266
599	-1	1A4I	F	A	267
600	-1	1A4I	I	A	268
601	-1	1A4I	T	A	269
602	-1	1A4I	P	A	270
603	-1	1A4I	V	A	271
604	-1	1A4I	P	A	272
605	-1	1A4I	G	A	273
606	-1	1A4I	G	A	274
607	-1	1A4I	V	A	275
608	-1	1A4I	G	A	276
609	-1	1A4I	P	A	277
610	-1	1A4I	M	A	278
611	-1	1A4I	T	A	279
612	-1	1A4I	V	A	280
613	-1	1A4I	A	A	281
614	-1	1A4I	M	A	282
615	-1	1A4I	L	A	283
616	-1	1A4I	M	A	284
617	-1	1A4I	Q	A	285
618	-1	1A4I	S	A	286
619	-1	1A4I	T	A	287
620	-1	1A4I	V	A	288
621	-1	1A4I	E	A	289
622	-1	1A4I	S	A	290
623	-1	1A4I	A	A	291
624	-1	1A4I	K	A	292
625	-1	1A4I	R	A	293
626	-1	1A4I	F	A	294
627	-1	1A4I	L	A	295
628	-1	1A4I	E	A	296
629	-1	1A4S	A	A	1
630	-1	1A4S	Q	A	2
631	-1	1A4S	L	A	3
632	-1	1A4S	V	A	4
633	-1	1A4S	D	A	5
634	-1	1A4S	S	A	6
635	-1	1A4S	M	A	7
636	-1	1A4S	P	A	8
637	-1	1A4S	S	A	9
638	-1	1A4S	A	A	10
639	-1	1A4S	S	A	11
640	-1	1A4S	T	A	12
641	-1	1A4S	G	A	13
642	-1	1A4S	S	A	14
643	-1	1A4S	V	A	15
644	-1	1A4S	V	A	16
645	-1	1A4S	V	A	17
646	-1	1A4S	T	A	18
647	-1	1A4S	D	A	19
648	-1	1A4S	D	A	20
649	-1	1A4S	L	A	21
650	-1	1A4S	N	A	22
651	-1	1A4S	Y	A	23
652	-1	1A4S	W	A	24
653	-1	1A4S	G	A	25
654	-1	1A4S	G	A	26
655	-1	1A4S	R	A	27
656	-1	1A4S	R	A	28
657	-1	1A4S	I	A	29
658	-1	1A4S	K	A	30
659	-1	1A4S	S	A	31
660	-1	1A4S	K	A	32
661	-1	1A4S	D	A	33
662	-1	1A4S	G	A	34
663	-1	1A4S	A	A	35
664	-1	1A4S	T	A	36
665	-1	1A4S	T	A	37
666	-1	1A4S	E	A	38
667	-1	1A4S	P	A	39
668	-1	1A4S	V	A	40
669	-1	1A4S	F	A	41
670	-1	1A4S	E	A	42
671	-1	1A4S	P	A	43
672	-1	1A4S	A	A	44
673	-1	1A4S	T	A	45
674	-1	1A4S	G	A	46
675	-1	1A4S	R	A	47
676	-1	1A4S	V	A	48
677	-1	1A4S	L	A	49
678	-1	1A4S	C	A	50
679	-1	1A4S	Q	A	51
680	-1	1A4S	M	A	52
681	-1	1A4S	V	A	53
682	-1	1A4S	P	A	54
683	-1	1A4S	C	A	55
684	-1	1A4S	G	A	56
685	-1	1A4S	A	A	57
686	-1	1A4S	E	A	58
687	-1	1A4S	E	A	59
688	-1	1A4S	V	A	60
689	-1	1A4S	D	A	61
690	-1	1A4S	Q	A	62
691	-1	1A4S	A	A	63
692	-1	1A4S	V	A	64
693	-1	1A4S	Q	A	65
694	-1	1A4S	S	A	66
695	-1	1A4S	A	A	67
696	-1	1A4S	Q	A	68
697	-1	1A4S	A	A	69
698	-1	1A4S	A	A	70
699	-1	1A4S	Y	A	71
700	-1	1A4S	L	A	72
701	-1	1A4S	K	A	73
702	-1	1A4S	W	A	74
703	-1	1A4S	S	A	75
704	-1	1A4S	K	A	76
705	-1	1A4S	M	A	77
706	-1	1A4S	A	A	78
707	-1	1A4S	G	A	79
708	-1	1A4S	I	A	80
709	-1	1A4S	E	A	81
710	-1	1A4S	R	A	82
711	-1	1A4S	S	A	83
712	-1	1A4S	R	A	84
713	-1	1A4S	V	A	85
714	-1	1A4S	M	A	86
715	-1	1A4S	L	A	87
716	-1	1A4S	E	A	88
717	-1	1A4S	A	A	89
718	-1	1A4S	A	A	90
719	-1	1A4S	R	A	91
720	-1	1A4S	I	A	92
721	-1	1A4S	I	A	93
722	-1	1A4S	R	A	94
723	-1	1A4S	E	A	95
724	-1	1A4S	R	A	96
725	-1	1A4S	R	A	97
726	-1	1A4S	D	A	98
727	-1	1A4S	N	A	99
728	-1	1A4S	I	A	100
729	-1	1A4S	A	A	101
730	-1	1A4S	K	A	102
731	-1	1A4S	L	A	103
732	-1	1A4S	E	A	104
733	-1	1A4S	V	A	105
734	-1	1A4S	I	A	106
735	-1	1A4S	N	A	107
736	-1	1A4S	N	A	108
737	-1	1A4S	G	A	109
738	-1	1A4S	K	A	110
739	-1	1A4S	T	A	111
740	-1	1A4S	I	A	112
741	-1	1A4S	T	A	113
742	-1	1A4S	E	A	114
743	-1	1A4S	A	A	115
744	-1	1A4S	E	A	116
745	-1	1A4S	Y	A	117
746	-1	1A4S	D	A	118
747	-1	1A4S	I	A	119
748	-1	1A4S	D	A	120
749	-1	1A4S	A	A	121
750	-1	1A4S	A	A	122
751	-1	1A4S	W	A	123
752	-1	1A4S	Q	A	124
753	-1	1A4S	C	A	125
754	-1	1A4S	I	A	126
755	-1	1A4S	E	A	127
756	-1	1A4S	Y	A	128
757	-1	1A4S	Y	A	129
758	-1	1A4S	A	A	130
759	-1	1A4S	G	A	131
760	-1	1A4S	L	A	132
761	-1	1A4S	A	A	133
762	-1	1A4S	P	A	134
763	-1	1A4S	T	A	135
764	-1	1A4S	L	A	136
765	-1	1A4S	S	A	137
766	-1	1A4S	G	A	138
767	-1	1A4S	Q	A	139
768	-1	1A4S	H	A	140
769	-1	1A4S	I	A	141
770	-1	1A4S	Q	A	142
771	-1	1A4S	L	A	143
772	-1	1A4S	P	A	144
773	-1	1A4S	G	A	145
774	-1	1A4S	G	A	146
775	-1	1A4S	A	A	147
776	-1	1A4S	F	A	148
777	-1	1A4S	A	A	149
778	-1	1A4S	Y	A	150
779	-1	1A4S	T	A	151
780	-1	1A4S	R	A	152
781	-1	1A4S	R	A	153
782	-1	1A4S	E	A	154
783	-1	1A4S	P	A	155
784	-1	1A4S	L	A	156
785	-1	1A4S	G	A	157
786	-1	1A4S	V	A	158
787	-1	1A4S	C	A	159
788	-1	1A4S	A	A	160
789	-1	1A4S	G	A	161
790	-1	1A4S	I	A	162
791	-1	1A4S	L	A	163
792	-1	1A4S	A	A	164
793	-1	1A4S	W	A	165
794	+1	1A4S	N	A	166
795	-1	1A4S	Y	A	167
796	-1	1A4S	P	A	168
797	-1	1A4S	F	A	169
798	-1	1A4S	M	A	170
799	-1	1A4S	I	A	171
800	-1	1A4S	A	A	172
801	-1	1A4S	A	A	173
802	-1	1A4S	W	A	174
803	-1	1A4S	K	A	175
804	-1	1A4S	C	A	176
805	-1	1A4S	A	A	177
806	-1	1A4S	P	A	178
807	-1	1A4S	A	A	179
808	-1	1A4S	L	A	180
809	-1	1A4S	A	A	181
810	-1	1A4S	C	A	182
811	-1	1A4S	G	A	183
812	-1	1A4S	N	A	184
813	-1	1A4S	A	A	185
814	-1	1A4S	V	A	186
815	-1	1A4S	V	A	187
816	-1	1A4S	F	A	188
817	-1	1A4S	K	A	189
818	-1	1A4S	P	A	190
819	-1	1A4S	S	A	191
820	-1	1A4S	P	A	192
821	-1	1A4S	M	A	193
822	-1	1A4S	T	A	194
823	-1	1A4S	P	A	195
824	-1	1A4S	V	A	196
825	-1	1A4S	T	A	197
826	-1	1A4S	G	A	198
827	-1	1A4S	V	A	199
828	-1	1A4S	I	A	200
829	-1	1A4S	L	A	201
830	-1	1A4S	A	A	202
831	-1	1A4S	E	A	203
832	-1	1A4S	I	A	204
833	-1	1A4S	F	A	205
834	-1	1A4S	H	A	206
835	-1	1A4S	E	A	207
836	-1	1A4S	A	A	208
837	-1	1A4S	G	A	209
838	-1	1A4S	V	A	210
839	-1	1A4S	P	A	211
840	-1	1A4S	V	A	212
841	-1	1A4S	G	A	213
842	-1	1A4S	L	A	214
843	-1	1A4S	V	A	215
844	-1	1A4S	N	A	216
845	-1	1A4S	V	A	217
846	-1	1A4S	V	A	218
847	-1	1A4S	Q	A	219
848	-1	1A4S	G	A	220
849	-1	1A4S	G	A	221
850	-1	1A4S	A	A	222
851	-1	1A4S	E	A	223
852	-1	1A4S	T	A	224
853	-1	1A4S	G	A	225
854	-1	1A4S	S	A	226
855	-1	1A4S	L	A	227
856	-1	1A4S	L	A	228
857	-1	1A4S	C	A	229
858	-1	1A4S	H	A	230
859	-1	1A4S	H	A	231
860	-1	1A4S	P	A	232
861	-1	1A4S	N	A	233
862	-1	1A4S	V	A	234
863	-1	1A4S	A	A	235
864	-1	1A4S	K	A	236
865	-1	1A4S	V	A	237
866	-1	1A4S	S	A	238
867	-1	1A4S	F	A	239
868	-1	1A4S	T	A	240
869	-1	1A4S	G	A	241
870	-1	1A4S	S	A	242
871	-1	1A4S	V	A	243
872	-1	1A4S	P	A	244
873	-1	1A4S	T	A	245
874	-1	1A4S	G	A	246
875	-1	1A4S	K	A	247
876	-1	1A4S	K	A	248
877	-1	1A4S	V	A	249
878	-1	1A4S	M	A	250
879	-1	1A4S	E	A	251
880	-1	1A4S	M	A	252
881	-1	1A4S	S	A	253
882	-1	1A4S	A	A	254
883	-1	1A4S	K	A	255
884	-1	1A4S	T	A	256
885	-1	1A4S	V	A	257
886	-1	1A4S	K	A	258
887	-1	1A4S	H	A	259
888	-1	1A4S	V	A	260
889	-1	1A4S	T	A	261
890	-1	1A4S	L	A	262
891	+1	1A4S	E	A	263
892	-1	1A4S	L	A	264
893	-1	1A4S	G	A	265
894	-1	1A4S	G	A	266
895	-1	1A4S	K	A	267
896	-1	1A4S	S	A	268
897	-1	1A4S	P	A	269
898	-1	1A4S	L	A	270
899	-1	1A4S	L	A	271
900	-1	1A4S	I	A	272
901	-1	1A4S	F	A	273
902	-1	1A4S	K	A	274
903	-1	1A4S	D	A	275
904	-1	1A4S	C	A	276
905	-1	1A4S	E	A	277
906	-1	1A4S	L	A	278
907	-1	1A4S	E	A	279
908	-1	1A4S	N	A	280
909	-1	1A4S	A	A	281
910	-1	1A4S	V	A	282
911	-1	1A4S	R	A	283
912	-1	1A4S	G	A	284
913	-1	1A4S	A	A	285
914	-1	1A4S	L	A	286
915	-1	1A4S	M	A	287
916	-1	1A4S	A	A	288
917	-1	1A4S	N	A	289
918	-1	1A4S	F	A	290
919	-1	1A4S	L	A	291
920	-1	1A4S	T	A	292
921	-1	1A4S	Q	A	293
922	-1	1A4S	G	A	294
923	-1	1A4S	Q	A	295
924	-1	1A4S	V	A	296
925	+1	1A4S	C	A	297
926	-1	1A4S	T	A	298
927	-1	1A4S	N	A	299
928	-1	1A4S	G	A	300
929	-1	1A4S	T	A	301
930	-1	1A4S	R	A	302
931	-1	1A4S	V	A	303
932	-1	1A4S	F	A	304
933	-1	1A4S	V	A	305
934	-1	1A4S	Q	A	306
935	-1	1A4S	R	A	307
936	-1	1A4S	E	A	308
937	-1	1A4S	I	A	309
938	-1	1A4S	M	A	310
939	-1	1A4S	P	A	311
940	-1	1A4S	Q	A	312
941	-1	1A4S	F	A	313
942	-1	1A4S	L	A	314
943	-1	1A4S	E	A	315
944	-1	1A4S	E	A	316
945	-1	1A4S	V	A	317
946	-1	1A4S	V	A	318
947	-1	1A4S	K	A	319
948	-1	1A4S	R	A	320
949	-1	1A4S	T	A	321
950	-1	1A4S	K	A	322
951	-1	1A4S	A	A	323
952	-1	1A4S	I	A	324
953	-1	1A4S	V	A	325
954	-1	1A4S	V	A	326
955	-1	1A4S	G	A	327
956	-1	1A4S	D	A	328
957	-1	1A4S	P	A	329
958	-1	1A4S	L	A	330
959	-1	1A4S	L	A	331
960	-1	1A4S	T	A	332
961	-1	1A4S	E	A	333
962	-1	1A4S	T	A	334
963	-1	1A4S	R	A	335
964	-1	1A4S	M	A	336
965	-1	1A4S	G	A	337
966	-1	1A4S	G	A	338
967	-1	1A4S	L	A	339
968	-1	1A4S	I	A	340
969	-1	1A4S	S	A	341
970	-1	1A4S	K	A	342
971	-1	1A4S	P	A	343
972	-1	1A4S	Q	A	344
973	-1	1A4S	L	A	345
974	-1	1A4S	D	A	346
975	-1	1A4S	K	A	347
976	-1	1A4S	V	A	348
977	-1	1A4S	L	A	349
978	-1	1A4S	G	A	350
979	-1	1A4S	F	A	351
980	-1	1A4S	V	A	352
981	-1	1A4S	A	A	353
982	-1	1A4S	Q	A	354
983	-1	1A4S	A	A	355
984	-1	1A4S	K	A	356
985	-1	1A4S	K	A	357
986	-1	1A4S	E	A	358
987	-1	1A4S	G	A	359
988	-1	1A4S	A	A	360
989	-1	1A4S	R	A	361
990	-1	1A4S	V	A	362
991	-1	1A4S	L	A	363
992	-1	1A4S	C	A	364
993	-1	1A4S	G	A	365
994	-1	1A4S	G	A	366
995	-1	1A4S	E	A	367
996	-1	1A4S	P	A	368
997	-1	1A4S	L	A	369
998	-1	1A4S	T	A	370
999	-1	1A4S	P	A	371
1000	-1	1A4S	S	A	372
1001	-1	1A4S	D	A	373
1002	-1	1A4S	P	A	374
1003	-1	1A4S	K	A	375
1004	-1	1A4S	L	A	376
1005	-1	1A4S	K	A	377
1006	-1	1A4S	N	A	378
1007	-1	1A4S	G	A	379
1008	-1	1A4S	Y	A	380
1009	-1	1A4S	F	A	381
1010	-1	1A4S	M	A	382
1011	-1	1A4S	S	A	383
1012	-1	1A4S	P	A	384
1013	-1	1A4S	C	A	385
1014	-1	1A4S	V	A	386
1015	-1	1A4S	L	A	387
1016	-1	1A4S	D	A	388
1017	-1	1A4S	N	A	389
1018	-1	1A4S	C	A	390
1019	-1	1A4S	R	A	391
1020	-1	1A4S	D	A	392
1021	-1	1A4S	D	A	393
1022	-1	1A4S	M	A	394
1023	-1	1A4S	T	A	395
1024	-1	1A4S	C	A	396
1025	-1	1A4S	V	A	397
1026	-1	1A4S	K	A	398
1027	-1	1A4S	E	A	399
1028	-1	1A4S	E	A	400
1029	-1	1A4S	I	A	401
1030	-1	1A4S	F	A	402
1031	-1	1A4S	G	A	403
1032	-1	1A4S	P	A	404
1033	-1	1A4S	V	A	405
1034	-1	1A4S	M	A	406
1035	-1	1A4S	S	A	407
1036	-1	1A4S	V	A	408
1037	-1	1A4S	L	A	409
1038	-1	1A4S	P	A	410
1039	-1	1A4S	F	A	411
1040	-1	1A4S	D	A	412
1041	-1	1A4S	T	A	413
1042	-1	1A4S	E	A	414
1043	-1	1A4S	E	A	415
1044	-1	1A4S	E	A	416
1045	-1	1A4S	V	A	417
1046	-1	1A4S	L	A	418
1047	-1	1A4S	Q	A	419
1048	-1	1A4S	R	A	420
1049	-1	1A4S	A	A	421
1050	-1	1A4S	N	A	422
1051	-1	1A4S	N	A	423
1052	-1	1A4S	T	A	424
1053	-1	1A4S	T	A	425
1054	-1	1A4S	F	A	426
1055	-1	1A4S	G	A	427
1056	-1	1A4S	L	A	428
1057	-1	1A4S	A	A	429
1058	-1	1A4S	S	A	430
1059	-1	1A4S	G	A	431
1060	-1	1A4S	V	A	432
1061	-1	1A4S	F	A	433
1062	-1	1A4S	T	A	434
1063	-1	1A4S	R	A	435
1064	-1	1A4S	D	A	436
1065	-1	1A4S	I	A	437
1066	-1	1A4S	S	A	438
1067	-1	1A4S	R	A	439
1068	-1	1A4S	A	A	440
1069	-1	1A4S	H	A	441
1070	-1	1A4S	R	A	442
1071	-1	1A4S	V	A	443
1072	-1	1A4S	A	A	444
1073	-1	1A4S	A	A	445
1074	-1	1A4S	N	A	446
1075	-1	1A4S	L	A	447
1076	-1	1A4S	E	A	448
1077	-1	1A4S	A	A	449
1078	-1	1A4S	G	A	450
1079	-1	1A4S	T	A	451
1080	-1	1A4S	C	A	452
1081	-1	1A4S	Y	A	453
1082	-1	1A4S	I	A	454
1083	-1	1A4S	N	A	455
1084	-1	1A4S	T	A	456
1085	-1	1A4S	Y	A	457
1086	-1	1A4S	S	A	458
1087	-1	1A4S	I	A	459
1088	-1	1A4S	S	A	460
1089	-1	1A4S	P	A	461
1090	-1	1A4S	V	A	462
1091	-1	1A4S	E	A	463
1092	-1	1A4S	V	A	464
1093	-1	1A4S	P	A	465
1094	-1	1A4S	F	A	466
1095	-1	1A4S	G	A	467
1096	-1	1A4S	G	A	468
1097	-1	1A4S	Y	A	469
1098	-1	1A4S	K	A	470
1099	-1	1A4S	M	A	471
1100	-1	1A4S	S	A	472
1101	-1	1A4S	G	A	473
1102	-1	1A4S	F	A	474
1103	-1	1A4S	G	A	475
1104	-1	1A4S	R	A	476
1105	-1	1A4S	E	A	477
1106	-1	1A4S	N	A	478
1107	-1	1A4S	G	A	479
1108	-1	1A4S	Q	A	480
1109	-1	1A4S	A	A	481
1110	-1	1A4S	T	A	482
1111	-1	1A4S	V	A	483
1112	-1	1A4S	D	A	484
1113	-1	1A4S	Y	A	485
1114	-1	1A4S	Y	A	486
1115	-1	1A4S	S	A	487
1116	-1	1A4S	Q	A	488
1117	-1	1A4S	L	A	489
1118	-1	1A4S	K	A	490
1119	-1	1A4S	T	A	491
1120	-1	1A4S	V	A	492
1121	-1	1A4S	I	A	493
1122	-1	1A4S	V	A	494
1123	-1	1A4S	E	A	495
1124	-1	1A4S	M	A	496
1125	-1	1A4S	G	A	497
1126	-1	1A4S	D	A	498
1127	-1	1A4S	V	A	499
1128	-1	1A4S	D	A	500
1129	-1	1A4S	S	A	501
1130	-1	1A4S	L	A	502
1131	-1	1A4S	F	A	503
1132	-1	1AB8	L	A	877
1133	-1	1AB8	Y	A	878
1134	-1	1AB8	H	A	879
1135	-1	1AB8	Q	A	880
1136	-1	1AB8	S	A	881
1137	-1	1AB8	Y	A	882
1138	-1	1AB8	D	A	883
1139	-1	1AB8	C	A	884
1140	-1	1AB8	V	A	885
1141	-1	1AB8	C	A	886
1142	-1	1AB8	V	A	887
1143	-1	1AB8	M	A	888
1144	-1	1AB8	F	A	889
1145	-1	1AB8	A	A	890
1146	-1	1AB8	S	A	891
1147	-1	1AB8	I	A	892
1148	-1	1AB8	P	A	893
1149	-1	1AB8	D	A	894
1150	-1	1AB8	F	A	895
1151	-1	1AB8	K	A	896
1152	-1	1AB8	E	A	897
1153	-1	1AB8	F	A	898
1154	-1	1AB8	Y	A	899
1155	-1	1AB8	T	A	900
1156	-1	1AB8	E	A	901
1157	-1	1AB8	S	A	902
1158	-1	1AB8	D	A	903
1159	-1	1AB8	V	A	904
1160	-1	1AB8	N	A	905
1161	-1	1AB8	K	A	906
1162	-1	1AB8	E	A	907
1163	-1	1AB8	G	A	908
1164	-1	1AB8	L	A	909
1165	-1	1AB8	E	A	910
1166	-1	1AB8	C	A	911
1167	-1	1AB8	L	A	912
1168	-1	1AB8	R	A	913
1169	-1	1AB8	L	A	914
1170	-1	1AB8	L	A	915
1171	-1	1AB8	N	A	916
1172	-1	1AB8	E	A	917
1173	-1	1AB8	I	A	918
1174	-1	1AB8	I	A	919
1175	-1	1AB8	A	A	920
1176	-1	1AB8	D	A	921
1177	-1	1AB8	F	A	922
1178	-1	1AB8	D	A	923
1179	-1	1AB8	D	A	924
1180	-1	1AB8	L	A	925
1181	-1	1AB8	L	A	926
1182	-1	1AB8	S	A	927
1183	-1	1AB8	K	A	928
1184	-1	1AB8	P	A	929
1185	-1	1AB8	K	A	930
1186	-1	1AB8	F	A	931
1187	-1	1AB8	S	A	932
1188	-1	1AB8	G	A	933
1189	-1	1AB8	V	A	934
1190	-1	1AB8	E	A	935
1191	-1	1AB8	K	A	936
1192	-1	1AB8	I	A	937
1193	-1	1AB8	K	A	938
1194	-1	1AB8	T	A	939
1195	-1	1AB8	I	A	940
1196	-1	1AB8	G	A	941
1197	-1	1AB8	S	A	942
1198	-1	1AB8	T	A	943
1199	-1	1AB8	Y	A	944
1200	-1	1AB8	M	A	945
1201	-1	1AB8	A	A	946
1202	-1	1AB8	A	A	947
1203	-1	1AB8	T	A	948
1204	-1	1AB8	G	A	949
1205	-1	1AB8	L	A	950
1206	-1	1AB8	S	A	951
1207	-1	1AB8	A	A	952
1208	-1	1AB8	I	A	953
1209	-1	1AB8	P	A	954
1210	-1	1AB8	S	A	955
1211	-1	1AB8	Q	A	956
1212	-1	1AB8	Q	A	965
1213	-1	1AB8	Y	A	966
1214	-1	1AB8	M	A	967
1215	-1	1AB8	H	A	968
1216	-1	1AB8	I	A	969
1217	-1	1AB8	G	A	970
1218	-1	1AB8	T	A	971
1219	-1	1AB8	M	A	972
1220	-1	1AB8	V	A	973
1221	-1	1AB8	E	A	974
1222	-1	1AB8	F	A	975
1223	-1	1AB8	A	A	976
1224	-1	1AB8	Y	A	977
1225	-1	1AB8	A	A	978
1226	-1	1AB8	L	A	979
1227	-1	1AB8	V	A	980
1228	-1	1AB8	G	A	981
1229	-1	1AB8	K	A	982
1230	-1	1AB8	L	A	983
1231	-1	1AB8	D	A	984
1232	-1	1AB8	A	A	985
1233	-1	1AB8	I	A	986
1234	-1	1AB8	N	A	987
1235	-1	1AB8	K	A	988
1236	-1	1AB8	H	A	989
1237	-1	1AB8	S	A	990
1238	-1	1AB8	F	A	991
1239	-1	1AB8	N	A	992
1240	-1	1AB8	D	A	993
1241	-1	1AB8	F	A	994
1242	-1	1AB8	K	A	995
1243	-1	1AB8	L	A	996
1244	-1	1AB8	R	A	997
1245	-1	1AB8	V	A	998
1246	-1	1AB8	G	A	999
1247	-1	1AB8	I	A	1000
1248	-1	1AB8	N	A	1001
1249	-1	1AB8	H	A	1002
1250	-1	1AB8	G	A	1003
1251	-1	1AB8	P	A	1004
1252	-1	1AB8	V	A	1005
1253	-1	1AB8	I	A	1006
1254	-1	1AB8	A	A	1007
1255	-1	1AB8	G	A	1008
1256	-1	1AB8	V	A	1009
1257	-1	1AB8	I	A	1010
1258	-1	1AB8	G	A	1011
1259	-1	1AB8	A	A	1012
1260	-1	1AB8	Q	A	1013
1261	-1	1AB8	K	A	1014
1262	-1	1AB8	P	A	1015
1263	-1	1AB8	Q	A	1016
1264	-1	1AB8	Y	A	1017
1265	-1	1AB8	D	A	1018
1266	-1	1AB8	I	A	1019
1267	-1	1AB8	W	A	1020
1268	-1	1AB8	G	A	1021
1269	-1	1AB8	N	A	1022
1270	-1	1AB8	T	A	1023
1271	-1	1AB8	V	A	1024
1272	-1	1AB8	N	A	1025
1273	-1	1AB8	V	A	1026
1274	-1	1AB8	A	A	1027
1275	-1	1AB8	S	A	1028
1276	+1	1AB8	R	A	1029
1277	-1	1AB8	M	A	1030
1278	-1	1AB8	D	A	1031
1279	-1	1AB8	S	A	1032
1280	-1	1AB8	T	A	1033
1281	-1	1AB8	G	A	1034
1282	-1	1AB8	V	A	1035
1283	-1	1AB8	L	A	1036
1284	-1	1AB8	D	A	1037
1285	-1	1AB8	K	A	1038
1286	-1	1AB8	I	A	1039
1287	-1	1AB8	Q	A	1040
1288	-1	1AB8	V	A	1041
1289	-1	1AB8	T	A	1042
1290	-1	1AB8	E	A	1043
1291	-1	1AB8	E	A	1044
1292	-1	1AB8	T	A	1045
1293	-1	1AB8	S	A	1046
1294	-1	1AB8	L	A	1047
1295	-1	1AB8	I	A	1048
1296	-1	1AB8	L	A	1049
1297	-1	1AB8	Q	A	1050
1298	-1	1AB8	T	A	1051
1299	-1	1AB8	L	A	1052
1300	-1	1AB8	G	A	1053
1301	-1	1AB8	Y	A	1054
1302	-1	1AB8	T	A	1055
1303	-1	1AB8	C	A	1056
1304	-1	1AB8	T	A	1057
1305	-1	1AB8	C	A	1058
1306	-1	1AB8	F	A	1074
1307	-1	1AB8	V	A	1075
1308	-1	1AB8	N	A	1076
1309	-1	1AE7	N	A	1
1310	-1	1AE7	L	A	2
1311	-1	1AE7	V	A	3
1312	-1	1AE7	Q	A	4
1313	-1	1AE7	F	A	5
1314	-1	1AE7	S	A	6
1315	-1	1AE7	Y	A	7
1316	-1	1AE7	L	A	8
1317	-1	1AE7	I	A	9
1318	-1	1AE7	Q	A	10
1319	-1	1AE7	C	A	11
1320	-1	1AE7	A	A	12
1321	-1	1AE7	N	A	13
1322	-1	1AE7	H	A	14
1323	-1	1AE7	G	A	15
1324	-1	1AE7	K	A	16
1325	-1	1AE7	R	A	17
1326	-1	1AE7	P	A	18
1327	-1	1AE7	T	A	19
1328	-1	1AE7	W	A	20
1329	-1	1AE7	H	A	21
1330	-1	1AE7	Y	A	22
1331	-1	1AE7	M	A	23
1332	-1	1AE7	D	A	24
1333	-1	1AE7	Y	A	25
1334	-1	1AE7	G	A	26
1335	-1	1AE7	C	A	27
1336	-1	1AE7	Y	A	28
1337	-1	1AE7	C	A	29
1338	+1	1AE7	G	A	30
1339	-1	1AE7	A	A	31
1340	-1	1AE7	G	A	32
1341	-1	1AE7	G	A	33
1342	-1	1AE7	S	A	34
1343	-1	1AE7	G	A	35
1344	-1	1AE7	T	A	36
1345	-1	1AE7	P	A	37
1346	-1	1AE7	V	A	38
1347	-1	1AE7	D	A	39
1348	-1	1AE7	E	A	40
1349	-1	1AE7	L	A	41
1350	-1	1AE7	D	A	42
1351	-1	1AE7	R	A	43
1352	-1	1AE7	C	A	44
1353	-1	1AE7	C	A	45
1354	-1	1AE7	K	A	46
1355	-1	1AE7	I	A	47
1356	+1	1AE7	H	A	48
1357	-1	1AE7	D	A	49
1358	-1	1AE7	D	A	50
1359	-1	1AE7	C	A	51
1360	-1	1AE7	Y	A	52
1361	-1	1AE7	D	A	53
1362	-1	1AE7	E	A	54
1363	-1	1AE7	A	A	55
1364	-1	1AE7	G	A	56
1365	-1	1AE7	K	A	57
1366	-1	1AE7	K	A	59
1367	-1	1AE7	G	A	60
1368	-1	1AE7	C	A	61
1369	-1	1AE7	F	A	67
1370	-1	1AE7	P	A	68
1371	-1	1AE7	K	A	69
1372	-1	1AE7	M	A	70
1373	-1	1AE7	S	A	71
1374	-1	1AE7	A	A	72
1375	-1	1AE7	Y	A	73
1376	-1	1AE7	D	A	74
1377	-1	1AE7	Y	A	75
1378	-1	1AE7	Y	A	76
1379	-1	1AE7	C	A	77
1380	-1	1AE7	G	A	78
1381	-1	1AE7	E	A	79
1382	-1	1AE7	N	A	80
1383	-1	1AE7	G	A	81
1384	-1	1AE7	P	A	82
1385	-1	1AE7	Y	A	83
1386	-1	1AE7	C	A	84
1387	-1	1AE7	R	A	85
1388	-1	1AE7	N	A	86
1389	-1	1AE7	I	A	87
1390	-1	1AE7	K	A	88
1391	-1	1AE7	K	A	89
1392	-1	1AE7	K	A	90
1393	-1	1AE7	C	A	91
1394	-1	1AE7	L	A	92
1395	-1	1AE7	R	A	93
1396	-1	1AE7	F	A	94
1397	-1	1AE7	V	A	95
1398	-1	1AE7	C	A	96
1399	-1	1AE7	D	A	97
1400	-1	1AE7	C	A	98
1401	+1	1AE7	D	A	99
1402	-1	1AE7	V	A	100
1403	-1	1AE7	E	A	101
1404	-1	1AE7	A	A	102
1405	-1	1AE7	A	A	103
1406	-1	1AE7	F	A	104
1407	-1	1AE7	C	A	105
1408	-1	1AE7	F	A	106
1409	-1	1AE7	A	A	107
1410	-1	1AE7	K	A	108
1411	-1	1AE7	A	A	109
1412	-1	1AE7	P	A	110
1413	-1	1AE7	Y	A	111
1414	-1	1AE7	N	A	112
1415	-1	1AE7	N	A	113
1416	-1	1AE7	A	A	114
1417	-1	1AE7	N	A	115
1418	-1	1AE7	W	A	116
1419	-1	1AE7	N	A	117
1420	-1	1AE7	I	A	118
1421	-1	1AE7	D	A	119
1422	-1	1AE7	T	A	120
1423	-1	1AE7	K	A	121
1424	-1	1AE7	K	A	122
1425	-1	1AE7	R	A	123
1426	-1	1AE7	C	A	124
1427	-1	1AE7	Q	A	125
1428	-1	1AFW	K	A	25
1429	-1	1AFW	N	A	26
1430	-1	1AFW	S	A	27
1431	-1	1AFW	L	A	28
1432	-1	1AFW	L	A	29
1433	-1	1AFW	E	A	30
1434	-1	1AFW	K	A	31
1435	-1	1AFW	R	A	32
1436	-1	1AFW	P	A	33
1437	-1	1AFW	E	A	34
1438	-1	1AFW	D	A	35
1439	-1	1AFW	V	A	36
1440	-1	1AFW	V	A	37
1441	-1	1AFW	I	A	38
1442	-1	1AFW	V	A	39
1443	-1	1AFW	A	A	40
1444	-1	1AFW	A	A	41
1445	-1	1AFW	N	A	42
1446	-1	1AFW	R	A	43
1447	-1	1AFW	S	A	44
1448	-1	1AFW	A	A	45
1449	-1	1AFW	I	A	46
1450	-1	1AFW	G	A	47
1451	-1	1AFW	K	A	48
1452	-1	1AFW	G	A	49
1453	-1	1AFW	F	A	50
1454	-1	1AFW	K	A	51
1455	-1	1AFW	G	A	52
1456	-1	1AFW	A	A	53
1457	-1	1AFW	F	A	54
1458	-1	1AFW	K	A	55
1459	-1	1AFW	D	A	56
1460	-1	1AFW	V	A	57
1461	-1	1AFW	N	A	58
1462	-1	1AFW	T	A	59
1463	-1	1AFW	D	A	60
1464	-1	1AFW	Y	A	61
1465	-1	1AFW	L	A	62
1466	-1	1AFW	L	A	63
1467	-1	1AFW	Y	A	64
1468	-1	1AFW	N	A	65
1469	-1	1AFW	F	A	66
1470	-1	1AFW	L	A	67
1471	-1	1AFW	N	A	68
1472	-1	1AFW	E	A	69
1473	-1	1AFW	F	A	70
1474	-1	1AFW	I	A	71
1475	-1	1AFW	G	A	72
1476	-1	1AFW	R	A	73
1477	-1	1AFW	F	A	74
1478	-1	1AFW	P	A	75
1479	-1	1AFW	E	A	76
1480	-1	1AFW	P	A	77
1481	-1	1AFW	L	A	78
1482	-1	1AFW	R	A	79
1483	-1	1AFW	A	A	80
1484	-1	1AFW	D	A	81
1485	-1	1AFW	L	A	82
1486	-1	1AFW	N	A	83
1487	-1	1AFW	L	A	84
1488	-1	1AFW	I	A	85
1489	-1	1AFW	E	A	86
1490	-1	1AFW	E	A	87
1491	-1	1AFW	V	A	88
1492	-1	1AFW	A	A	89
1493	-1	1AFW	C	A	90
1494	-1	1AFW	G	A	91
1495	-1	1AFW	N	A	92
1496	-1	1AFW	V	A	93
1497	-1	1AFW	L	A	94
1498	-1	1AFW	N	A	95
1499	-1	1AFW	V	A	96
1500	-1	1AFW	G	A	97
1501	-1	1AFW	A	A	98
1502	-1	1AFW	G	A	99
1503	-1	1AFW	A	A	100
1504	-1	1AFW	T	A	101
1505	-1	1AFW	E	A	102
1506	-1	1AFW	H	A	103
1507	-1	1AFW	R	A	104
1508	-1	1AFW	A	A	105
1509	-1	1AFW	A	A	106
1510	-1	1AFW	C	A	107
1511	-1	1AFW	L	A	108
1512	-1	1AFW	A	A	109
1513	-1	1AFW	S	A	110
1514	-1	1AFW	G	A	111
1515	-1	1AFW	I	A	112
1516	-1	1AFW	P	A	113
1517	-1	1AFW	Y	A	114
1518	-1	1AFW	S	A	115
1519	-1	1AFW	T	A	116
1520	-1	1AFW	P	A	117
1521	-1	1AFW	F	A	118
1522	-1	1AFW	V	A	119
1523	-1	1AFW	A	A	120
1524	-1	1AFW	L	A	121
1525	-1	1AFW	N	A	122
1526	-1	1AFW	R	A	123
1527	-1	1AFW	Q	A	124
1528	+1	1AFW	C	A	125
1529	-1	1AFW	S	A	126
1530	-1	1AFW	S	A	127
1531	-1	1AFW	G	A	128
1532	-1	1AFW	L	A	129
1533	-1	1AFW	T	A	130
1534	-1	1AFW	A	A	131
1535	-1	1AFW	V	A	132
1536	-1	1AFW	N	A	133
1537	-1	1AFW	D	A	134
1538	-1	1AFW	I	A	135
1539	-1	1AFW	A	A	136
1540	-1	1AFW	N	A	137
1541	-1	1AFW	K	A	138
1542	-1	1AFW	I	A	139
1543	-1	1AFW	K	A	140
1544	-1	1AFW	V	A	141
1545	-1	1AFW	G	A	142
1546	-1	1AFW	Q	A	143
1547	-1	1AFW	I	A	144
1548	-1	1AFW	D	A	145
1549	-1	1AFW	I	A	146
1550	-1	1AFW	G	A	147
1551	-1	1AFW	L	A	148
1552	-1	1AFW	A	A	149
1553	-1	1AFW	L	A	150
1554	-1	1AFW	G	A	151
1555	-1	1AFW	V	A	152
1556	-1	1AFW	E	A	153
1557	-1	1AFW	S	A	154
1558	-1	1AFW	M	A	155
1559	-1	1AFW	T	A	156
1560	-1	1AFW	N	A	157
1561	-1	1AFW	N	A	158
1562	-1	1AFW	Y	A	159
1563	-1	1AFW	K	A	160
1564	-1	1AFW	N	A	161
1565	-1	1AFW	V	A	162
1566	-1	1AFW	N	A	163
1567	-1	1AFW	P	A	164
1568	-1	1AFW	L	A	165
1569	-1	1AFW	G	A	166
1570	-1	1AFW	M	A	167
1571	-1	1AFW	I	A	168
1572	-1	1AFW	S	A	169
1573	-1	1AFW	S	A	170
1574	-1	1AFW	E	A	171
1575	-1	1AFW	E	A	172
1576	-1	1AFW	L	A	173
1577	-1	1AFW	Q	A	174
1578	-1	1AFW	K	A	175
1579	-1	1AFW	N	A	176
1580	-1	1AFW	R	A	177
1581	-1	1AFW	E	A	178
1582	-1	1AFW	A	A	179
1583	-1	1AFW	K	A	180
1584	-1	1AFW	K	A	181
1585	-1	1AFW	C	A	182
1586	-1	1AFW	L	A	183
1587	-1	1AFW	I	A	184
1588	-1	1AFW	P	A	185
1589	-1	1AFW	M	A	186
1590	-1	1AFW	G	A	187
1591	-1	1AFW	I	A	188
1592	-1	1AFW	T	A	189
1593	-1	1AFW	N	A	190
1594	-1	1AFW	E	A	191
1595	-1	1AFW	N	A	192
1596	-1	1AFW	V	A	193
1597	-1	1AFW	A	A	194
1598	-1	1AFW	A	A	195
1599	-1	1AFW	N	A	196
1600	-1	1AFW	F	A	197
1601	-1	1AFW	K	A	198
1602	-1	1AFW	I	A	199
1603	-1	1AFW	S	A	200
1604	-1	1AFW	R	A	201
1605	-1	1AFW	K	A	202
1606	-1	1AFW	D	A	203
1607	-1	1AFW	Q	A	204
1608	-1	1AFW	D	A	205
1609	-1	1AFW	E	A	206
1610	-1	1AFW	F	A	207
1611	-1	1AFW	A	A	208
1612	-1	1AFW	A	A	209
1613	-1	1AFW	N	A	210
1614	-1	1AFW	S	A	211
1615	-1	1AFW	Y	A	212
1616	-1	1AFW	Q	A	213
1617	-1	1AFW	K	A	214
1618	-1	1AFW	A	A	215
1619	-1	1AFW	Y	A	216
1620	-1	1AFW	K	A	217
1621	-1	1AFW	A	A	218
1622	-1	1AFW	K	A	219
1623	-1	1AFW	N	A	220
1624	-1	1AFW	E	A	221
1625	-1	1AFW	G	A	222
1626	-1	1AFW	L	A	223
1627	-1	1AFW	F	A	224
1628	-1	1AFW	E	A	225
1629	-1	1AFW	D	A	226
1630	-1	1AFW	E	A	227
1631	-1	1AFW	I	A	228
1632	-1	1AFW	L	A	229
1633	-1	1AFW	P	A	230
1634	-1	1AFW	I	A	231
1635	-1	1AFW	K	A	232
1636	-1	1AFW	L	A	233
1637	-1	1AFW	P	A	234
1638	-1	1AFW	D	A	235
1639	-1	1AFW	G	A	236
1640	-1	1AFW	S	A	237
1641	-1	1AFW	I	A	238
1642	-1	1AFW	C	A	239
1643	-1	1AFW	Q	A	240
1644	-1	1AFW	S	A	241
1645	-1	1AFW	D	A	242
1646	-1	1AFW	E	A	243
1647	-1	1AFW	G	A	244
1648	-1	1AFW	P	A	245
1649	-1	1AFW	R	A	246
1650	-1	1AFW	P	A	247
1651	-1	1AFW	N	A	248
1652	-1	1AFW	V	A	249
1653	-1	1AFW	T	A	250
1654	-1	1AFW	A	A	251
1655	-1	1AFW	E	A	252
1656	-1	1AFW	S	A	253
1657	-1	1AFW	L	A	254
1658	-1	1AFW	S	A	255
1659	-1	1AFW	S	A	256
1660	-1	1AFW	I	A	257
1661	-1	1AFW	R	A	258
1662	-1	1AFW	P	A	259
1663	-1	1AFW	A	A	260
1664	-1	1AFW	F	A	261
1665	-1	1AFW	I	A	262
1666	-1	1AFW	G	A	266
1667	-1	1AFW	T	A	267
1668	-1	1AFW	T	A	268
1669	-1	1AFW	T	A	269
1670	-1	1AFW	A	A	270
1671	-1	1AFW	G	A	271
1672	-1	1AFW	N	A	272
1673	-1	1AFW	A	A	273
1674	-1	1AFW	S	A	274
1675	-1	1AFW	Q	A	275
1676	-1	1AFW	V	A	276
1677	-1	1AFW	S	A	277
1678	-1	1AFW	D	A	278
1679	-1	1AFW	G	A	279
1680	-1	1AFW	V	A	280
1681	-1	1AFW	A	A	281
1682	-1	1AFW	G	A	282
1683	-1	1AFW	V	A	283
1684	-1	1AFW	L	A	284
1685	-1	1AFW	L	A	285
1686	-1	1AFW	A	A	286
1687	-1	1AFW	R	A	287
1688	-1	1AFW	R	A	288
1689	-1	1AFW	S	A	289
1690	-1	1AFW	V	A	290
1691	-1	1AFW	A	A	291
1692	-1	1AFW	N	A	292
1693	-1	1AFW	Q	A	293
1694	-1	1AFW	L	A	294
1695	-1	1AFW	N	A	295
1696	-1	1AFW	L	A	296
1697	-1	1AFW	P	A	297
1698	-1	1AFW	V	A	298
1699	-1	1AFW	L	A	299
1700	-1	1AFW	G	A	300
1701	-1	1AFW	R	A	301
1702	-1	1AFW	Y	A	302
1703	-1	1AFW	I	A	303
1704	-1	1AFW	D	A	304
1705	-1	1AFW	F	A	305
1706	-1	1AFW	Q	A	306
1707	-1	1AFW	T	A	307
1708	-1	1AFW	V	A	308
1709	-1	1AFW	G	A	309
1710	-1	1AFW	V	A	310
1711	-1	1AFW	P	A	311
1712	-1	1AFW	P	A	312
1713	-1	1AFW	E	A	313
1714	-1	1AFW	I	A	314
1715	-1	1AFW	M	A	315
1716	-1	1AFW	G	A	316
1717	-1	1AFW	V	A	317
1718	-1	1AFW	G	A	318
1719	-1	1AFW	P	A	319
1720	-1	1AFW	A	A	320
1721	-1	1AFW	Y	A	321
1722	-1	1AFW	A	A	322
1723	-1	1AFW	I	A	323
1724	-1	1AFW	P	A	324
1725	-1	1AFW	K	A	325
1726	-1	1AFW	V	A	326
1727	-1	1AFW	L	A	327
1728	-1	1AFW	E	A	328
1729	-1	1AFW	A	A	329
1730	-1	1AFW	T	A	330
1731	-1	1AFW	G	A	331
1732	-1	1AFW	L	A	332
1733	-1	1AFW	Q	A	333
1734	-1	1AFW	V	A	334
1735	-1	1AFW	Q	A	335
1736	-1	1AFW	D	A	336
1737	-1	1AFW	I	A	337
1738	-1	1AFW	D	A	338
1739	-1	1AFW	I	A	339
1740	-1	1AFW	F	A	340
1741	-1	1AFW	E	A	341
1742	-1	1AFW	I	A	342
1743	-1	1AFW	N	A	343
1744	-1	1AFW	E	A	344
1745	-1	1AFW	A	A	345
1746	-1	1AFW	F	A	346
1747	-1	1AFW	A	A	347
1748	-1	1AFW	A	A	348
1749	-1	1AFW	Q	A	349
1750	-1	1AFW	A	A	350
1751	-1	1AFW	L	A	351
1752	-1	1AFW	Y	A	352
1753	-1	1AFW	C	A	353
1754	-1	1AFW	I	A	354
1755	-1	1AFW	H	A	355
1756	-1	1AFW	K	A	356
1757	-1	1AFW	L	A	357
1758	-1	1AFW	G	A	358
1759	-1	1AFW	I	A	359
1760	-1	1AFW	D	A	360
1761	-1	1AFW	L	A	361
1762	-1	1AFW	N	A	362
1763	-1	1AFW	K	A	363
1764	-1	1AFW	V	A	364
1765	-1	1AFW	N	A	365
1766	-1	1AFW	P	A	366
1767	-1	1AFW	R	A	367
1768	-1	1AFW	G	A	368
1769	-1	1AFW	G	A	369
1770	-1	1AFW	A	A	370
1771	-1	1AFW	I	A	371
1772	-1	1AFW	A	A	372
1773	-1	1AFW	L	A	373
1774	-1	1AFW	G	A	374
1775	+1	1AFW	H	A	375
1776	-1	1AFW	P	A	376
1777	-1	1AFW	L	A	377
1778	-1	1AFW	G	A	378
1779	-1	1AFW	C	A	379
1780	-1	1AFW	T	A	380
1781	-1	1AFW	G	A	381
1782	-1	1AFW	A	A	382
1783	-1	1AFW	R	A	383
1784	-1	1AFW	Q	A	384
1785	-1	1AFW	V	A	385
1786	-1	1AFW	A	A	386
1787	-1	1AFW	T	A	387
1788	-1	1AFW	I	A	388
1789	-1	1AFW	L	A	389
1790	-1	1AFW	R	A	390
1791	-1	1AFW	E	A	391
1792	-1	1AFW	L	A	392
1793	-1	1AFW	K	A	393
1794	-1	1AFW	K	A	394
1795	-1	1AFW	D	A	395
1796	-1	1AFW	Q	A	396
1797	-1	1AFW	I	A	397
1798	-1	1AFW	G	A	398
1799	-1	1AFW	V	A	399
1800	-1	1AFW	V	A	400
1801	-1	1AFW	S	A	401
1802	-1	1AFW	M	A	402
1803	+1	1AFW	C	A	403
1804	-1	1AFW	I	A	404
1805	+1	1AFW	G	A	405
1806	-1	1AFW	T	A	406
1807	-1	1AFW	G	A	407
1808	-1	1AFW	M	A	408
1809	-1	1AFW	G	A	409
1810	-1	1AFW	A	A	410
1811	-1	1AFW	A	A	411
1812	-1	1AFW	A	A	412
1813	-1	1AFW	I	A	413
1814	-1	1AFW	F	A	414
1815	-1	1AFW	I	A	415
1816	-1	1AFW	K	A	416
1817	-1	1AFW	E	A	417
1818	-1	1AH7	W	A	1
1819	-1	1AH7	S	A	2
1820	-1	1AH7	A	A	3
1821	-1	1AH7	E	A	4
1822	-1	1AH7	D	A	5
1823	-1	1AH7	K	A	6
1824	-1	1AH7	H	A	7
1825	-1	1AH7	K	A	8
1826	-1	1AH7	E	A	9
1827	-1	1AH7	G	A	10
1828	-1	1AH7	V	A	11
1829	-1	1AH7	N	A	12
1830	-1	1AH7	S	A	13
1831	-1	1AH7	H	A	14
1832	-1	1AH7	L	A	15
1833	-1	1AH7	W	A	16
1834	-1	1AH7	I	A	17
1835	-1	1AH7	V	A	18
1836	-1	1AH7	N	A	19
1837	-1	1AH7	R	A	20
1838	-1	1AH7	A	A	21
1839	-1	1AH7	I	A	22
1840	-1	1AH7	D	A	23
1841	-1	1AH7	I	A	24
1842	-1	1AH7	M	A	25
1843	-1	1AH7	S	A	26
1844	-1	1AH7	R	A	27
1845	-1	1AH7	N	A	28
1846	-1	1AH7	T	A	29
1847	-1	1AH7	T	A	30
1848	-1	1AH7	L	A	31
1849	-1	1AH7	V	A	32
1850	-1	1AH7	K	A	33
1851	-1	1AH7	Q	A	34
1852	-1	1AH7	D	A	35
1853	-1	1AH7	R	A	36
1854	-1	1AH7	V	A	37
1855	-1	1AH7	A	A	38
1856	-1	1AH7	Q	A	39
1857	-1	1AH7	L	A	40
1858	-1	1AH7	N	A	41
1859	-1	1AH7	E	A	42
1860	-1	1AH7	W	A	43
1861	-1	1AH7	R	A	44
1862	-1	1AH7	T	A	45
1863	-1	1AH7	E	A	46
1864	-1	1AH7	L	A	47
1865	-1	1AH7	E	A	48
1866	-1	1AH7	N	A	49
1867	-1	1AH7	G	A	50
1868	-1	1AH7	I	A	51
1869	-1	1AH7	Y	A	52
1870	-1	1AH7	A	A	53
1871	-1	1AH7	A	A	54
1872	+1	1AH7	D	A	55
1873	-1	1AH7	Y	A	56
1874	-1	1AH7	E	A	57
1875	-1	1AH7	N	A	58
1876	-1	1AH7	P	A	59
1877	-1	1AH7	Y	A	60
1878	-1	1AH7	Y	A	61
1879	-1	1AH7	D	A	62
1880	-1	1AH7	N	A	63
1881	-1	1AH7	S	A	64
1882	-1	1AH7	T	A	65
1883	-1	1AH7	F	A	66
1884	-1	1AH7	A	A	67
1885	-1	1AH7	S	A	68
1886	-1	1AH7	H	A	69
1887	-1	1AH7	F	A	70
1888	-1	1AH7	Y	A	71
1889	-1	1AH7	D	A	72
1890	-1	1AH7	P	A	73
1891	-1	1AH7	D	A	74
1892	-1	1AH7	N	A	75
1893	-1	1AH7	G	A	76
1894	-1	1AH7	K	A	77
1895	-1	1AH7	T	A	78
1896	-1	1AH7	Y	A	79
1897	-1	1AH7	I	A	80
1898	-1	1AH7	P	A	81
1899	-1	1AH7	F	A	82
1900	-1	1AH7	A	A	83
1901	-1	1AH7	K	A	84
1902	-1	1AH7	Q	A	85
1903	-1	1AH7	A	A	86
1904	-1	1AH7	K	A	87
1905	-1	1AH7	E	A	88
1906	-1	1AH7	T	A	89
1907	-1	1AH7	G	A	90
1908	-1	1AH7	A	A	91
1909	-1	1AH7	K	A	92
1910	-1	1AH7	Y	A	93
1911	-1	1AH7	F	A	94
1912	-1	1AH7	K	A	95
1913	-1	1AH7	L	A	96
1914	-1	1AH7	A	A	97
1915	-1	1AH7	G	A	98
1916	-1	1AH7	E	A	99
1917	-1	1AH7	S	A	100
1918	-1	1AH7	Y	A	101
1919	-1	1AH7	K	A	102
1920	-1	1AH7	N	A	103
1921	-1	1AH7	K	A	104
1922	-1	1AH7	D	A	105
1923	-1	1AH7	M	A	106
1924	-1	1AH7	K	A	107
1925	-1	1AH7	Q	A	108
1926	-1	1AH7	A	A	109
1927	-1	1AH7	F	A	110
1928	-1	1AH7	F	A	111
1929	-1	1AH7	Y	A	112
1930	-1	1AH7	L	A	113
1931	-1	1AH7	G	A	114
1932	-1	1AH7	L	A	115
1933	-1	1AH7	S	A	116
1934	-1	1AH7	L	A	117
1935	-1	1AH7	H	A	118
1936	-1	1AH7	Y	A	119
1937	-1	1AH7	L	A	120
1938	-1	1AH7	G	A	121
1939	-1	1AH7	D	A	122
1940	-1	1AH7	V	A	123
1941	-1	1AH7	N	A	124
1942	-1	1AH7	Q	A	125
1943	-1	1AH7	P	A	126
1944	-1	1AH7	M	A	127
1945	-1	1AH7	H	A	128
1946	-1	1AH7	A	A	129
1947	-1	1AH7	A	A	130
1948	-1	1AH7	N	A	131
1949	-1	1AH7	F	A	132
1950	-1	1AH7	T	A	133
1951	-1	1AH7	N	A	134
1952	-1	1AH7	L	A	135
1953	-1	1AH7	S	A	136
1954	-1	1AH7	Y	A	137
1955	-1	1AH7	P	A	138
1956	-1	1AH7	Q	A	139
1957	-1	1AH7	G	A	140
1958	-1	1AH7	H	A	142
1959	-1	1AH7	K	A	144
1960	-1	1AH7	Y	A	145
1961	-1	1AH7	E	A	146
1962	-1	1AH7	N	A	147
1963	-1	1AH7	F	A	148
1964	-1	1AH7	V	A	149
1965	-1	1AH7	D	A	150
1966	-1	1AH7	T	A	151
1967	-1	1AH7	I	A	152
1968	-1	1AH7	K	A	153
1969	-1	1AH7	D	A	154
1970	-1	1AH7	N	A	155
1971	-1	1AH7	Y	A	156
1972	-1	1AH7	K	A	157
1973	-1	1AH7	V	A	158
1974	-1	1AH7	T	A	159
1975	-1	1AH7	D	A	160
1976	-1	1AH7	G	A	161
1977	-1	1AH7	N	A	162
1978	-1	1AH7	G	A	163
1979	-1	1AH7	Y	A	164
1980	-1	1AH7	W	A	165
1981	-1	1AH7	N	A	166
1982	-1	1AH7	W	A	167
1983	-1	1AH7	K	A	168
1984	-1	1AH7	G	A	169
1985	-1	1AH7	T	A	170
1986	-1	1AH7	N	A	171
1987	-1	1AH7	P	A	172
1988	-1	1AH7	E	A	173
1989	-1	1AH7	E	A	174
1990	-1	1AH7	W	A	175
1991	-1	1AH7	I	A	176
1992	-1	1AH7	H	A	177
1993	-1	1AH7	G	A	178
1994	-1	1AH7	A	A	179
1995	-1	1AH7	A	A	180
1996	-1	1AH7	V	A	181
1997	-1	1AH7	V	A	182
1998	-1	1AH7	A	A	183
1999	-1	1AH7	K	A	184
[truncated: 21,635 more rows]
