# Supplementary material for: Automatic prediction of catalytic residues by modeling residue structural neighborhood
Source: BMC Bioinformatics. 2010 Mar 3;11:115. doi: 10.1186/1471-2105-11-115 (PMC2844391; doi:10.1186/1471-2105-11-115)
Supplement: Additional file 2 — 10-fold details A text file (10fold.txt) containing the list of proteins included in each fold of the cross-validation. [file 1471-2105-11-115-S2.TXT]

3ECA 326 5 321
1CD5 245 4 241
1DB3 335 4 331
1A4S 503 3 500
1XVA 285 1 284
1KRA 566 4 562
1DCO 99 4 95
corpus.cheat1 2359 25
1GPM 481 6 475
1MPY 306 3 303
1FUA 206 1 205
1BRM 356 3 353
1CTT 282 1 281
1PFK 319 5 314
1D4A 273 3 270
1APY 141 4 137
corpus.cheat2 2364 26
1AH7 237 1 236
1JDW 360 3 357
2ALR 312 2 310
1NBA 253 5 248
1AOP 456 5 451
1GIM 431 3 428
1E2A 99 4 95
1BOL 222 3 219
corpus.cheat3 2370 26
1WGI 282 1 281
1NSP 150 3 147
1AKM 322 6 316
1DNP 469 3 466
1KAS 408 4 404
1BZY 214 5 209
1QFE 251 3 248
1A4I 282 1 281
corpus.cheat4 2378 26
1LXA 257 1 256
1R51 274 2 272
2BBK 125 6 119
1A26 347 2 345
1GRC 189 4 185
1EF8 256 3 253
1UOK 558 3 555
1MOQ 352 5 347
corpus.cheat5 2358 26
2HGS 469 4 465
1BTL 263 4 259
1GPR 157 4 153
1ULA 288 3 285
1PUD 364 1 363
2CPO 298 2 296
1B93 148 6 142
1DQS 375 1 374
corpus.cheat6 2362 25
1PJB 349 4 345
1PNL 521 3 518
1B57 346 3 343
1MBB 340 3 337
1BS4 168 4 164
1DBT 227 2 225
1AE7 119 3 116
1MLA 305 3 302
corpus.cheat7 2375 25
1DIZ 281 3 278
1DZR 183 2 181
1AFW 390 4 386
1DAA 269 3 266
2PLC 264 5 259
1IPH 727 3 724
1AW8 90 1 89
1MEK 119 4 115
corpus.cheat8 2323 25
1UAE 416 4 412
2JCW 153 2 151
1AQ2 534 3 531
1LBA 120 2 118
1DAE 218 4 214
1EYI 331 3 328
1HXQ 339 4 335
1APX 249 3 246
corpus.cheat9 2360 25
1DJ0 247 1 246
1SMN 241 3 238
2ACY 89 2 87
1DNK 248 4 244
1AB8 177 1 176
1B3R 428 5 423
1CHD 196 5 191
2PFL 759 4 755
corpus.cheat10 2385 25
