# Supplementary material for: Automatic prediction of catalytic residues by modeling residue structural neighborhood
Source: BMC Bioinformatics. 2010 Mar 3;11:115. doi: 10.1186/1471-2105-11-115 (PMC2844391; doi:10.1186/1471-2105-11-115)
Supplement: Additional file 3 — Results A .xls file (results.xls) reporting macro-averaged results of the best structure-based classifier. [file 1471-2105-11-115-S3.XLS]

## Sheet: Sheet1
test
fold	j	c	TP	FP	FN	TN	MCC	F1	FP rate	R/TP rate	P		AUC
1	6	1	12	21	13	2313	41.066	41.3793	0.899743	48	36.3636		0.309979
2	5	1	15	55	11	2283	34.0488	31.25	2.35244	57.6923	21.4286		0.219677
3	5	1	15	56	11	2288	33.7923	30.9278	2.38908	57.6923	21.1268		0.302479
4	5	1	14	22	12	2330	45.0614	45.1613	0.935374	53.8462	38.8889		0.490957
5	5	1	10	39	16	2294	26.932	26.6667	1.67167	38.4615	20.4082		0.25335
6	4	1	13	43	12	2294	33.7391	32.0988	1.83997	52	23.2143		0.229625
7	5	1	11	24	14	2326	36.4012	36.6667	1.02128	44	31.4286		0.261928
8	5	1	12	16	13	2282	44.727	45.283	0.696258	48	42.8571		0.325036
9	5	1	13	40	12	2295	34.7462	33.3333	1.71306	52	24.5283		0.254338
10	4	1	8	4	17	2356	45.8174	43.2432	0.169492	32	66.6667		0.453893
							37.6331	36.601	1.36884	48.3692	32.6911		0.310126
							6.24855	6.71705	0.734851	8.27095	14.4494		0.0924782
