# Supplementary material for: Automatic prediction of catalytic residues by modeling residue structural neighborhood
Source: BMC Bioinformatics. 2010 Mar 3;11:115. doi: 10.1186/1471-2105-11-115 (PMC2844391; doi:10.1186/1471-2105-11-115)
Supplement: Additional file 4 — Predictions A zip file (predfolds.zip) reporting predictions of the best structure-based classifier on the 10 folds. [file 1471-2105-11-115-S4.ZIP]

Archive with 17 entries (14 files):
- predfolds/
- predfolds/.DS_Store
- __MACOSX/
- __MACOSX/predfolds/
- __MACOSX/predfolds/._.DS_Store
- predfolds/pred1
- __MACOSX/predfolds/._pred1
- predfolds/pred10
- __MACOSX/predfolds/._pred10
- predfolds/pred2
- predfolds/pred3
- predfolds/pred4
- predfolds/pred5
- predfolds/pred6
- predfolds/pred7
- predfolds/pred8
- predfolds/pred9
