# Supplementary material for: Automatic prediction of catalytic residues by modeling residue structural neighborhood
Source: BMC Bioinformatics. 2010 Mar 3;11:115. doi: 10.1186/1471-2105-11-115 (PMC2844391; doi:10.1186/1471-2105-11-115)
Supplement: Additional file 4 — Predictions A zip file (predfolds.zip) reporting predictions of the best structure-based classifier on the 10 folds. [file 1471-2105-11-115-S4.ZIP › predfolds/pred1]

-1 23309	-4.8755789
-1 23310	-7.2082005
-1 23311	-3.0125661
-1 23312	-4.0611429
-1 23313	-3.1365445
-1 23314	-4.7372954
-1 23315	-3.0334317
-1 23316	-4.1966575
-1 23317	-1.5010672
-1 23318	-1.6115099
-1 23319	-2.8772518
1 23320	-1.8854348
-1 23321	-1.8961685
-1 23322	-3.1406279
-1 23323	-3.8244735
-1 23324	-5.1481913
-1 23325	-5.6083969
-1 23326	-3.5185284
-1 23327	-4.7645363
-1 23328	-3.7888643
-1 23329	-3.0346571
-1 23330	-2.4292505
-1 23331	-3.9055057
-1 23332	-3.7352913
1 23333	-2.3407898
-1 23334	-2.7936488
-1 23335	-5.0840631
-1 23336	-4.4685594
-1 23337	-3.8695406
-1 23338	-6.7825199
-1 23339	-5.6560274
-1 23340	-5.6904635
-1 23341	-2.298081
-1 23342	-3.1920585
-1 23343	-2.7209787
-1 23344	-5.0252046
-1 23345	-3.5942091
-1 23346	-4.0912256
-1 23347	-4.9296981
-1 23348	-6.0429079
-1 23349	-4.8001107
-1 23350	-3.81894
-1 23351	-3.4621146
-1 23352	-2.90465
-1 23353	-5.4185191
-1 23354	-4.5667071
-1 23355	-3.358699
-1 23356	-4.5145696
-1 23357	-3.2711942
-1 23358	-4.2633046
-1 23359	-3.664992
-1 23360	-4.028405
-1 23361	-6.0645963
-1 23362	-4.7769895
-1 23363	-2.9137582
-1 23364	-3.8026737
-1 23365	-2.4621045
-1 23366	-0.57904917
-1 23367	-3.4175204
-1 23368	-3.3387676
-1 23369	-3.2137145
-1 23370	-3.5836645
-1 23371	-2.2483711
-1 23372	-2.9368062
-1 23373	-4.3411051
-1 23374	-2.5827218
-1 23375	-3.1010833
-1 23376	-4.0587429
-1 23377	-3.5973915
-1 23378	-4.2402316
-1 23379	-3.2505592
-1 23380	-3.9979768
-1 23381	-3.1618796
-1 23382	-3.3447943
-1 23383	-4.3629865
-1 23384	-3.548818
-1 23385	-2.0117094
-1 23386	-3.8091923
-1 23387	-3.2498656
-1 23388	-3.882234
-1 23389	-2.2498971
-1 23390	-2.8162678
-1 23391	-2.3853656
-1 23392	-3.4768737
-1 23393	-3.8099081
-1 23394	-3.0391166
-1 23395	-0.50216368
-1 23396	-1.5826167
1 23397	-0.41537791
1 23398	0.91720492
-1 23399	-0.89583042
-1 23400	-3.7535858
-1 23401	-1.5648106
-1 23402	-2.7785835
-1 23403	-1.2726124
-1 23404	-2.4322213
-1 23405	-2.603089
-1 23406	-3.6184716
-1 23407	-2.520143
-1 23408	-2.0334847
-1 23409	-3.2725504
-1 23410	-3.1724688
-1 23411	-4.2988471
-1 23412	-3.0963415
-1 23413	-1.1909857
-1 23414	-2.2696023
-1 23415	-1.3935154
-1 23416	-4.3091423
-1 23417	-2.9381879
-1 23418	-3.7185797
-1 23419	-4.7491304
-1 23420	-3.7528106
-1 23421	-1.800626
-1 23422	-1.9724415
-1 23423	-2.0592029
-1 23424	-2.1505782
-1 23425	-4.8083834
-1 23426	-3.2435402
-1 23427	-2.7679397
-1 23428	-3.3721822
-1 23429	-4.0280823
-1 23430	-2.8607649
-1 23431	-3.3318645
-1 23432	0.0085950689
-1 23433	-2.716153
-1 23434	-5.6825196
-1 23435	-3.1573882
-1 23436	-0.2287983
-1 23437	-2.2529695
-1 23438	-1.8060003
-1 23439	-2.4535847
-1 23440	-2.5020758
-1 23441	-5.2701724
-1 23442	-4.3565435
-1 23443	-3.1673932
-1 23444	-4.1408382
-1 23445	-4.227299
-1 23446	-3.1773828
-1 23447	-2.8801226
-1 23448	-4.0818943
-1 23449	-4.010964
-1 23450	-4.6312144
-1 23451	-3.545508
-1 23452	-2.2806784
-1 23453	-2.1682662
-1 23454	-3.8267368
-1 23455	-3.364067
-1 23456	-4.6196173
-1 23457	-5.0069123
-1 23458	-2.9752482
-1 23459	-1.6323098
-1 23460	-1.5616569
-1 23461	-2.2498627
-1 23462	-4.3551581
-1 23463	-2.8658009
-1 23464	-2.8189996
-1 23465	-2.6342349
-1 23466	-2.2639465
-1 23467	-2.9023564
-1 23468	-4.9085725
-1 23469	-1.9130026
1 23470	0.41760216
-1 23471	-2.2445449
-1 23472	-2.9404648
-1 23473	-2.5792901
-1 23474	-2.5671656
-1 23475	-2.591307
-1 23476	-4.0920443
-1 23477	-2.4795104
-1 23478	-1.8269653
-1 23479	-0.96060748
-1 23480	-1.893886
-1 23481	-1.1049664
-1 23482	-3.5155759
-1 23483	-3.1296611
-1 23484	-2.4005737
-1 23485	-3.0187383
-1 23486	-5.4437482
-1 23487	-2.9912712
-1 23488	-3.5115997
-1 23489	-2.2498755
-1 23490	-3.497477
-1 23491	-2.8206304
-1 23492	-2.3604775
-1 23493	-2.3243834
-1 23494	-1.9237161
-1 23495	-3.7020242
-1 23496	-2.993276
-1 23497	-2.5789466
-1 23498	-5.4581014
-1 23499	-3.8168129
-1 23500	-3.4036158
-1 23501	-6.1934989
-1 23502	-4.7181935
-1 23503	-2.7287856
-1 23504	-2.6704605
-1 23505	-2.9061093
-1 23506	-4.2206132
-1 23507	-5.6172379
-1 23508	-4.9203455
-1 23509	-5.6760963
-1 23510	-7.4266252
-1 23511	-5.2054127
-1 23512	-3.7795847
-1 23513	-5.4974721
-1 23514	-4.5050629
-1 23515	-4.2733887
-1 23516	-4.8411519
-1 23517	-4.5271927
-1 23518	-5.9258607
-1 23519	-4.1634465
-1 23520	-6.7456133
-1 23521	-3.2793398
-1 23522	-3.2955057
-1 23523	-3.9967553
-1 23524	-3.8150429
-1 23525	-4.2179927
-1 23526	-1.7843656
-1 23527	-4.9947191
-1 23528	-1.9734801
-1 23529	-3.0757023
-1 23530	-2.2061749
-1 23531	-3.7215216
-1 23532	-3.6192588
-1 23533	-2.6925262
-1 23534	-4.2401997
-1 23535	-6.9076485
-1 23536	-4.1563579
-1 23537	-2.6608356
-1 23538	-5.1616182
-1 23539	-3.5847315
-1 23540	-5.1158482
-1 23541	-3.2782412
-1 23542	-4.2914373
-1 23543	-3.8534631
-1 23544	-2.7335265
-1 23545	-2.4421188
-1 23546	-3.1015036
-1 23547	-4.9248566
-1 23548	-4.1749416
-1 23549	-4.2512518
-1 23550	-4.0473012
-1 23551	-3.7992851
-1 23552	-5.4310913
-1 23553	-0.90577533
-1 23554	-2.4657083
-1 23555	-2.4701523
-1 23556	-2.5816048
-1 23557	-3.3114878
-1 23558	-2.6327395
-1 23559	-3.0868831
-1 23560	-3.593523
-1 23561	-5.0299541
-1 23562	-4.0348742
-1 23563	-2.7005509
-1 23564	-3.5888452
-1 23565	-3.8535965
-1 23566	-4.6589275
-1 23567	-3.6849589
-1 23568	-5.3177794
-1 23569	-4.5751159
-1 23570	-2.7289768
-1 23571	-3.3640284
-1 23572	-4.5189905
-1 23573	-2.4526546
-1 23574	-3.8548854
-1 23575	-3.9580517
-1 23576	-4.106904
-1 23577	-2.5273862
-1 23578	-3.840307
-1 23579	-2.3363293
-1 23580	-0.8858651
-1 23581	-4.2207339
-1 23582	-6.5594654
-1 23583	-2.5103713
-1 23584	-1.8262134
-1 23585	-3.3791468
-1 23586	-2.0251868
-1 23587	-3.3049155
-1 23588	-3.5629724
-1 23589	-3.5839922
-1 23590	-3.7314845
-1 23591	-3.0105525
-1 23592	-4.168856
-1 23593	-3.591716
-1 23594	-4.4005678
-1 23595	-6.1996522
-1 23596	-2.9512075
-1 23597	-3.0244787
-1 23598	-2.8643388
-1 23599	-3.2588406
-1 23600	-3.5776524
-1 23601	-3.0473611
-1 23602	-3.3660295
-1 23603	-3.7678054
-1 23604	-1.8301695
-1 23605	-2.0186517
-1 23606	-3.067444
-1 23607	-5.4783831
-1 23608	-3.3268588
-1 23609	-1.5596341
-1 23610	-3.1197406
-1 23611	-2.4063845
-1 23612	-5.0351056
-1 23613	-2.9415549
-1 23614	-2.9514193
-1 23615	-3.4754026
-1 23616	-4.4756506
-1 23617	-4.5615773
-1 23618	-1.8185065
-1 23619	-3.4572515
-1 23620	-4.3153043
-1 23621	-3.4060005
-1 23622	-2.4261128
-1 23623	-2.9123155
-1 23624	-6.6160908
-1 23625	-5.1634034
-1 23626	-3.5142409
-1 23627	-3.9398898
-1 23628	-3.1991027
-1 23629	-3.7313042
-1 23630	-5.3532093
-1 23631	-2.5826208
-1 23632	-1.7953614
-1 23633	-3.2239615
-1 23634	-3.766752
-1 5992	-2.4924913
-1 5993	-2.254382
-1 5994	-2.246412
-1 5995	-4.0079972
-1 5996	-5.956997
-1 5997	-3.2848892
-1 5998	-3.046578
-1 5999	-4.0658545
-1 6000	-5.0372131
-1 6001	-3.1996613
-1 6002	-4.3235953
-1 6003	-4.0855222
-1 6004	-3.7823397
-1 6005	-2.9866889
-1 6006	-3.3450268
-1 6007	-3.6433203
-1 6008	-4.109806
-1 6009	-2.2854766
-1 6010	-3.7779656
-1 6011	-4.5103889
-1 6012	-5.4971296
-1 6013	-3.467332
-1 6014	-2.8123438
-1 6015	-4.0472975
-1 6016	-4.228886
-1 6017	-6.6981211
-1 6018	-3.8671994
-1 6019	-3.9068553
-1 6020	-5.7893664
-1 6021	-3.662659
-1 6022	-3.9737888
-1 6023	-2.6299287
-1 6024	-3.4172709
-1 6025	-2.3546084
-1 6026	-4.9745258
-1 6027	-1.7313929
-1 6028	-1.9174184
-1 6029	-3.2057974
-1 6030	-1.0735401
-1 6031	-4.2962985
-1 6032	-4.9898854
-1 6033	-3.702389
-1 6034	-2.9540735
-1 6035	-1.1506944
-1 6036	-2.1941019
-1 6037	-5.0633016
-1 6038	-2.7627641
-1 6039	-4.6639702
-1 6040	-3.7598032
-1 6041	-6.6197809
-1 6042	-4.3016605
-1 6043	-2.9743199
-1 6044	-5.1967204
-1 6045	-4.7494882
-1 6046	-5.9343491
-1 6047	-5.0163039
-1 6048	-3.2558755
-1 6049	-3.0949816
-1 6050	-1.8607963
-1 6051	-2.10317
-1 6052	-4.2715793
-1 6053	-4.7948774
-1 6054	-2.8540511
-1 6055	-2.7906791
-1 6056	-2.4599086
-1 6057	-4.3655986
1 6058	-0.42975786
-1 6059	-0.66908265
-1 6060	-1.9765851
-1 6061	-4.3393844
-1 6062	-3.8794095
-1 6063	-2.9710678
-1 6064	-6.2195727
-1 6065	-2.0318494
-1 6066	-1.9925928
-1 6067	-3.7434399
-1 6068	-6.3662005
-1 6069	-1.5684463
-1 6070	-3.333601
-1 6071	-2.2933315
-1 6072	-2.6005444
-1 6073	-4.1698173
-1 6074	-2.974564
-1 6075	-2.6963221
-1 6076	-2.4171537
-1 6077	-3.0874527
-1 6078	-2.9247658
-1 6079	-2.2763495
-1 6080	-2.4000801
-1 6081	-1.0953917
-1 6082	-2.0481483
-1 6083	-3.8396887
-1 6084	-2.7871047
-1 6085	-4.0475884
-1 6086	-6.4502506
-1 6087	-5.2726497
-1 6088	-3.2816555
-1 6089	-2.4787011
-1 6090	-4.2182748
-1 6091	-2.9906703
-1 6092	-2.8602407
-1 6093	-1.894339
-1 6094	-3.3862464
-1 6095	-3.3745074
-1 6096	-4.0606387
-1 6097	-3.5292013
-1 6098	-7.7557184
-1 6099	-3.0698397
-1 6100	-5.6812309
-1 6101	-3.1405598
-1 6102	-3.7435541
-1 6103	-1.6546383
-1 6104	-2.8442196
-1 6105	-4.3142418
-1 6106	-5.1068769
-1 6107	-2.4702374
-1 6108	-2.8230828
-1 6109	-4.3738498
-1 6110	-2.7718517
-1 6111	-3.7239275
-1 6112	-2.4409901
-1 6113	-3.9290981
-1 6114	-2.2751925
-1 6115	-3.4691605
-1 6116	-2.2545217
-1 6117	-4.042429
-1 6118	-1.4726991
-1 6119	-2.1623595
-1 6120	-2.6304535
-1 6121	-4.4604011
-1 6122	-3.2812252
-1 6123	-2.4800308
-1 6124	-3.7883827
-1 6125	-2.5001652
-1 6126	-2.5345755
1 6127	-1.0401099
-1 6128	-2.8927529
1 6129	-0.71423724
-1 6130	-3.9376136
-1 6131	-2.3530081
-1 6132	-2.5453077
-1 6133	-2.427341
1 6134	-2.3500535
-1 6135	-4.2140155
-1 6136	-3.3760971
-1 6137	-3.4717491
-1 6138	-3.7985752
-1 6139	-2.8661424
-1 6140	-3.976745
-1 6141	-4.5036648
-1 6142	-3.0690054
-1 6143	-2.6949029
-1 6144	-3.4456333
-1 6145	-4.6401142
-1 6146	-2.8204197
-1 6147	-2.920526
-1 6148	-3.1090104
-1 6149	-3.5565967
-1 6150	-2.9005504
-1 6151	-2.7113417
-1 6152	-2.7072021
-1 6153	-1.8221149
-1 6154	-5.1817664
-1 6155	-3.2960852
-1 6156	-2.9011517
-1 6157	-3.2119962
-1 6158	-1.5243824
-1 6159	-2.9121632
-1 6160	-2.9200972
-1 6161	-3.0962748
-1 6162	-4.2491827
-1 6163	-3.3093615
-1 6164	-4.8699808
-1 6165	-4.1388914
-1 6166	-3.3662037
-1 6167	-3.6463932
-1 6168	-4.715447
-1 6169	-3.5820495
-1 6170	-2.310211
-1 6171	-4.6086201
-1 6172	-3.2091775
-1 6173	-2.3161288
-1 6174	-3.8139904
-1 6175	-3.0527651
-1 6176	-4.422462
-1 6177	-3.6963717
-1 6178	-2.8481763
-1 6179	-1.5602816
-1 6180	-1.7457975
-1 6181	-2.27604
-1 6182	-3.0720997
-1 6183	-2.6892111
-1 6184	-2.3425028
-1 6185	-4.1633202
-1 6186	-4.5026102
-1 6187	-4.1845179
-1 6188	-2.6993326
-1 6189	-3.633966
-1 6190	-3.0519595
-1 6191	-3.9648277
-1 6192	-2.9676154
-1 6193	-3.602424
-1 6194	0.18533789
-1 6195	-3.5830642
-1 6196	-3.674103
-1 6197	-3.042689
-1 6198	-2.6627278
-1 6199	-4.5963452
-1 6200	-4.1529528
-1 6201	-4.2732087
-1 6202	-3.57062
-1 6203	-3.241622
-1 6204	-1.9798514
-1 6205	-3.3524326
-1 6206	-1.9855701
-1 6207	-1.2239307
-1 6208	-3.5522074
-1 6209	-2.3850497
-1 6210	0.3326283
-1 6211	-3.433737
-1 6212	-1.1994462
-1 6213	-1.9860956
-1 6214	-1.5730528
-1 6215	-1.6993387
-1 6216	-2.8741556
-1 6217	-1.023013
-1 6218	-6.160195
-1 6219	-2.5870295
-1 6220	-3.8871908
-1 6221	-4.2350475
-1 6222	-4.2675929
-1 6223	-3.8996755
-1 6224	-1.9414289
-1 6225	-1.2005686
-1 6226	-2.1285119
-1 6227	-6.1345894
-1 6228	-2.1462872
-1 6229	-2.3571028
-1 6230	-4.2711493
-1 6231	-2.0498866
-1 6232	-3.2696059
-1 6233	-3.9308238
-1 6234	-6.5653804
-1 6235	-4.1664256
-1 6236	-4.8670774
-1 7475	-5.1811255
-1 7476	-2.2701629
-1 7477	-6.0036123
-1 7478	-3.2812713
-1 7479	-1.8148971
-1 7480	-3.3728106
-1 7481	-1.3106676
-1 7482	-1.3733314
-1 7483	-3.6195163
-1 7484	-0.94670947
-1 7485	-1.6972477
-1 7486	-1.8168459
-1 7487	-0.60547248
-1 7488	-1.5997482
-1 7489	-2.8495252
-1 7490	-0.69287611
-1 7491	-2.1978215
-1 7492	-3.969162
-1 7493	-3.049284
-1 7494	-3.0700881
-1 7495	-2.2622371
-1 7496	-3.3404191
-1 7497	-2.8544343
-1 7498	-0.79031575
-1 7499	-3.327311
-1 7500	-2.7925407
-1 7501	-3.0393321
-1 7502	-3.9285205
-1 7503	-2.5517606
-1 7504	-2.9062021
-1 7505	-3.6283264
-1 7506	-1.6326789
-1 7507	-2.3579605
-1 7508	-9.9529032
-1 7509	-4.0652036
-1 7510	-3.7559785
-1 7511	-2.7981394
-1 7512	-2.4050374
-1 7513	-1.8829825
-1 7514	-2.1556589
-1 7515	-3.0086577
-1 7516	-0.49564368
-1 7517	-1.5808168
-1 7518	-3.385424
-1 7519	-0.50665529
-1 7520	-3.5562482
-1 7521	-3.6258698
-1 7522	-3.0008909
-1 7523	-2.6044068
-1 7524	-3.421681
-1 7525	-2.730989
-1 7526	-4.097257
-1 7527	-3.3290119
-1 7528	-3.0910512
-1 7529	-3.5705449
-1 7530	-4.7776122
-1 7531	-4.9293113
-1 7532	-5.6780137
-1 7533	-3.7700921
-1 7534	-2.868723
-1 7535	-3.6245362
-1 7536	-1.3867596
-1 7537	-1.2483386
-1 7538	-1.3796484
-1 7539	-2.0597614
-1 7540	-2.3173621
-1 7541	-2.0080373
-1 7542	-1.5051056
-1 7543	-1.2722834
-1 7544	-1.8613044
-1 7545	-2.8124024
-1 7546	-4.0758642
-1 7547	-0.27675464
-1 7548	-2.4438285
-1 7549	-3.3136277
-1 7550	-4.7557067
-1 7551	-4.8167233
-1 7552	-2.8546559
-1 7553	-2.3988957
-1 7554	-2.4267933
-1 7555	-4.3024526
-1 7556	-2.4540432
-1 7557	-3.4809028
-1 7558	-2.2288076
-1 7559	-3.4268797
-1 7560	-5.037333
-1 7561	-2.0074677
-1 7562	-1.9784883
-1 7563	-2.8328191
-1 7564	-2.1189196
-1 7565	-2.2947838
-1 7566	-2.365585
-1 7567	-1.4084344
-1 7568	-3.3912266
-1 7569	-4.7326816
-1 7570	-1.0385984
-1 7571	-3.0611989
-1 7572	-3.6884707
-1 7573	-4.3722831
-1 7574	-4.5784315
-1 7575	-2.6310395
-1 7576	-5.1658413
-1 7577	-3.3485584
-1 7578	-3.0747688
-1 7579	-2.1015937
-1 7580	-2.2157893
-1 7581	-0.83472426
-1 7582	-2.4834927
-1 7583	-1.8776734
-1 7584	-1.3441896
1 7585	-1.9671232
-1 7586	-1.2003356
1 7587	-0.53398589
-1 7588	-2.6930561
-1 7589	-1.1390728
-1 7590	-1.6643557
-1 7591	-2.6302814
-1 7592	-4.0695341
-1 7593	-3.9632631
-1 7594	-3.1350096
-1 7595	-6.0647535
-1 7596	-7.1723693
-1 7597	-4.8139289
-1 7598	-3.3276087
-1 7599	-0.88836035
-1 7600	-3.1095556
-1 7601	-2.7603495
-1 7602	-4.9642423
-1 7603	-2.0678439
-1 7604	-1.7840633
-1 7605	-4.4220217
-1 7606	-1.1140367
-1 7607	-1.9430418
-1 7608	-4.1136129
1 7609	-1.0550202
-1 7610	-3.0428547
-1 7611	-4.5872343
-1 7612	-3.1651016
1 7613	-0.25622321
-1 7614	-2.9398594
-1 7615	-2.1213258
-1 7616	-2.8885933
-1 7617	-0.85918592
-1 7618	-1.397052
-1 7619	-4.5776665
-1 7620	-2.1644324
-1 7621	-4.6825605
-1 7622	-2.453237
-1 7623	-2.5287061
-1 7624	-2.4775434
-1 7625	-2.7327192
-1 7626	-3.5071095
-1 7627	-1.7010333
-1 7628	-2.5996513
-1 7629	-3.8289565
-1 7630	-2.1408417
-1 7631	-3.0399405
-1 7632	-1.8475088
-1 7633	-3.1672914
-1 7634	-2.0887175
-1 7635	-3.3589211
-1 7636	-1.8998747
-1 7637	-1.8051177
-1 7638	-0.75824191
-1 7639	-0.42541865
-1 7640	-0.44500943
-1 7641	-2.2380933
-1 7642	-4.2107573
-1 7643	-2.9495186
-1 7644	-1.02052
-1 7645	-3.8281618
-1 7646	-2.8743862
-1 7647	-2.2794571
-1 7648	-2.206401
-1 7649	-3.1273845
-1 7650	-0.97742209
-1 7651	-2.3567331
-1 7652	-1.2728406
-1 7653	-4.1522146
-1 7654	-2.8117351
-1 7655	-2.0269677
-1 7656	-4.2155955
-1 7657	-5.302429
-1 7658	-3.7438724
-1 7659	-3.0684117
-1 7660	-3.9631671
-1 7661	-4.7633622
-1 7662	-4.7581707
-1 7663	-2.5520662
-1 7664	-3.021385
-1 7665	-2.0769673
-1 7666	-3.4112293
-1 7667	-2.5329364
-1 7668	-2.9600213
-1 7669	-1.5219478
-1 7670	-2.1085964
-1 7671	-1.0494993
-1 7672	-0.70996464
-1 7673	-3.3434586
-1 7674	-1.5403788
-1 7675	-2.4002908
-1 7676	-2.6460148
-1 7677	-0.41966631
-1 7678	-0.32571395
-1 7679	-0.58557908
-1 7680	-2.1516524
-1 7681	-1.6304367
-1 7682	-2.0787155
-1 7683	-1.2486683
-1 7684	-1.4534954
-1 7685	-0.7134501
-1 7686	-3.3020081
-1 7687	-1.3190108
-1 7688	-3.7772149
-1 7689	-1.7296188
-1 7690	-2.1794093
-1 7691	-3.4845609
-1 7692	-2.3909725
-1 7693	-1.8179227
-1 7694	-3.1554039
-1 7695	-2.9830791
-1 7696	-3.8174153
-1 7697	-4.2691675
-1 7698	-5.5877898
-1 7699	-2.388042
-1 7700	-1.6967699
-1 7701	-1.8023024
-1 7702	-3.303345
-1 7703	-3.4205629
-1 7704	-3.6305591
-1 7705	-2.4073094
-1 7706	-2.7702166
-1 7707	-4.8257093
-1 7708	-3.1796985
-1 7709	-1.9143628
-1 7710	-3.0393147
-1 7711	-2.8837785
-1 7712	-3.3745846
-1 7713	-3.2617158
-1 7714	-2.644727
-1 7715	-4.9122154
-1 7716	-2.5914834
-1 7717	-5.0662916
-1 7718	-4.1586224
-1 7719	-4.9445149
-1 7720	-4.3373409
-1 7721	-3.948116
-1 7722	-3.1083729
-1 7723	-3.833661
-1 7724	-5.049808
-1 7725	-2.5944532
-1 7726	-4.2283262
-1 7727	-4.1812348
-1 7728	-4.8368567
-1 7729	-5.6368749
-1 7730	-6.047076
-1 7731	-4.302794
-1 7732	-4.2460942
-1 7733	-5.8697986
-1 7734	-3.7231084
-1 7735	-4.1693179
-1 7736	-4.1070537
-1 7737	-5.7295687
-1 7738	-7.2800552
-1 7739	-7.008615
-1 7740	-7.3337424
-1 7741	-5.6795012
-1 7742	-6.842414
-1 7743	-5.1371658
-1 7744	-6.463219
-1 7745	-5.9356117
-1 7746	-5.3879926
-1 7747	-6.8294616
-1 7748	-8.9284891
-1 7749	-5.9788043
-1 7750	-7.7158496
-1 7751	-5.9244667
-1 7752	-9.6300406
-1 7753	-6.3677423
-1 7754	-5.4888851
-1 7755	-5.5238237
-1 7756	-4.8880482
-1 7757	-3.7739629
-1 7758	-4.6563926
-1 7759	-3.6531104
-1 7760	-2.0134781
-1 7761	-6.5297149
-1 7762	-2.5039343
-1 7763	-2.4362957
-1 7764	-3.2599396
-1 7765	-1.5496884
-1 7766	-5.9292839
-1 7767	-3.8719491
-1 7768	-1.7442204
-1 7769	-2.9690629
-1 7770	-3.174048
-1 7771	-1.8146006
-1 7772	-3.6300699
-1 7773	-3.7189932
-1 7774	-2.4952719
-1 7775	-6.8641257
-1 7776	-4.1296651
-1 7777	-2.6402129
-1 7778	-3.1313882
-1 7779	-3.1429681
-1 7780	-3.0033532
-1 7781	-3.2137214
-1 7782	-1.7060927
-1 7783	-1.5211193
-1 7784	0.092649818
-1 7785	-1.3396105
-1 7786	-4.7076358
-1 7787	-2.8276273
-1 7788	-4.4930691
-1 7789	-3.7820535
-1 7790	-2.7186488
-1 7791	-1.7249337
-1 7792	-2.8092865
-1 7793	-3.67147
-1 7794	-4.138289
-1 7795	-4.2541161
-1 7796	-2.1572224
-1 7797	-3.000367
-1 7798	-4.4516954
-1 7799	-4.8257689
-1 7800	-3.6392637
-1 7801	-2.5162703
-1 7802	-3.8862332
-1 7803	-3.0684262
-1 7804	-4.2041315
-1 7805	-4.2600638
-1 7806	-3.2705212
-1 7807	-3.121711
-1 7808	-2.8930671
-1 7809	-4.9295632
-1 629	-6.2335948
-1 630	-8.5937292
-1 631	-4.9561304
-1 632	-6.238883
-1 633	-4.4408509
-1 634	-4.4967521
-1 635	-6.3602382
-1 636	-7.3751163
-1 637	-5.0848912
-1 638	-5.7795723
-1 639	-6.4780998
-1 640	-3.962947
-1 641	-5.0781608
-1 642	-4.8082728
-1 643	-8.4216904
-1 644	-5.7837147
-1 645	-5.9788619
-1 646	-5.4055816
-1 647	-4.0410249
-1 648	-5.1907371
-1 649	-4.2733129
-1 650	-3.0180876
-1 651	-4.2091396
-1 652	-2.0569686
-1 653	-2.8051737
-1 654	-3.6997206
-1 655	-1.7912377
-1 656	-4.2254665
-1 657	-4.7081936
-1 658	-3.0782146
-1 659	-3.5235039
-1 660	-3.4800432
-1 661	-2.7327944
-1 662	-3.7970717
-1 663	-4.8530358
-1 664	-3.6216782
-1 665	-4.187011
-1 666	-2.6866806
-1 667	-6.5578961
-1 668	-3.944283
-1 669	-2.9197293
-1 670	-3.4541576
-1 671	-3.2872743
-1 672	-3.2434178
-1 673	-2.6694541
-1 674	-3.9716211
-1 675	-3.8796066
-1 676	-4.701192
-1 677	-4.6582323
-1 678	-1.9437831
-1 679	-3.9869787
-1 680	-4.0216498
-1 681	-4.0032194
-1 682	-6.0386396
-1 683	-1.4516183
-1 684	-4.5023231
-1 685	-4.2938877
-1 686	-3.8335952
-1 687	-0.66009066
-1 688	-3.5063626
-1 689	-3.8292763
-1 690	-4.2127994
-1 691	-2.6139283
-1 692	-5.2241203
-1 693	-6.4320964
-1 694	-3.2704392
-1 695	-3.546207
-1 696	-3.4884306
-1 697	-3.741774
-1 698	-4.1038341
-1 699	-2.4137209
-1 700	-3.0641612
-1 701	-3.355664
-1 702	-3.8851377
-1 703	-2.6496701
-1 704	-2.2030609
-1 705	-4.632684
-1 706	-3.9970563
-1 707	-3.8592714
-1 708	-4.7243618
-1 709	-1.8979779
-1 710	-0.033437591
-1 711	-3.416168
-1 712	-2.8800141
-1 713	-6.5259838
-1 714	-6.6341219
-1 715	-3.9267206
-1 716	-3.6517492
-1 717	-7.1553547
-1 718	-3.5665832
-1 719	-3.2885039
-1 720	-8.2470345
-1 721	-4.0029622
-1 722	-2.9946055
-1 723	-6.8153021
-1 724	-2.4003693
-1 725	-3.4907455
-1 726	-3.7286354
-1 727	-4.646083
-1 728	-6.2022069
-1 729	-3.9347232
-1 730	-2.9539973
-1 731	-3.4138587
-1 732	-2.3700122
-1 733	-4.9622911
-1 734	-4.6883936
-1 735	-1.5195826
-1 736	-2.4826163
-1 737	-2.2170065
-1 738	-1.4255293
-1 739	-3.0803097
-1 740	-5.6063824
-1 741	-4.1887857
-1 742	-2.9769468
-1 743	-3.9491243
-1 744	-3.1393684
-1 745	-4.0755676
-1 746	-0.60943372
-1 747	-3.8849889
-1 748	-2.7255933
-1 749	-2.3136258
-1 750	-2.8216578
-1 751	-2.3743566
-1 752	-3.2553251
-1 753	-2.8615515
-1 754	-4.531389
-1 755	-2.226679
-1 756	-1.3926298
-1 757	-2.8674422
-1 758	-3.3342804
-1 759	-3.4107555
-1 760	-2.9725433
-1 761	-3.068306
-1 762	-5.7538151
-1 763	-1.9340768
-1 764	-2.7181398
-1 765	-2.9897258
-1 766	-2.8051573
-1 767	-2.9736591
-1 768	-1.6672834
-1 769	-4.3009095
-1 770	-2.3408413
-1 771	-3.2995476
-1 772	-5.8613981
-1 773	-3.9461468
-1 774	-3.8662119
-1 775	-4.7508436
-1 776	-3.1516194
-1 777	-4.8930984
-1 778	-2.2696274
-1 779	-2.5859218
-1 780	-3.1650605
-1 781	-1.1162001
-1 782	-3.4530366
-1 783	-2.9703936
-1 784	-1.4961395
-1 785	-1.8412864
-1 786	-2.2418125
-1 787	-1.3016639
-1 788	-2.8291453
-1 789	-2.857145
-1 790	-2.290628
-1 791	-2.7405147
-1 792	-0.91972456
-1 793	0.29837096
1 794	0.09330481
-1 795	-1.1862474
-1 796	-3.21445
-1 797	-3.3856442
-1 798	-3.4920076
-1 799	-3.4399279
-1 800	-4.1379795
-1 801	-3.3943613
-1 802	-0.82970334
-1 803	-1.4634051
-1 804	-2.2864637
-1 805	-3.0651162
-1 806	-4.5676994
-1 807	-2.1266577
-1 808	-1.8538057
-1 809	-4.1234163
-1 810	-1.0930999
-1 811	-1.1861659
-1 812	-2.4804232
-1 813	-2.9802177
-1 814	-3.3519777
-1 815	-3.4742937
-1 816	-2.6102471
-1 817	0.30342396
-1 818	-4.7922759
-1 819	-2.1396164
-1 820	-4.2587327
-1 821	-3.489629
-1 822	-2.399228
-1 823	-4.0579367
-1 824	-4.0497466
-1 825	-3.3649328
-1 826	-4.4222607
-1 827	-4.6311665
-1 828	-5.1570751
-1 829	-5.7930115
-1 830	-2.9566218
-1 831	-2.7478472
-1 832	-4.9456744
-1 833	-4.9940305
-1 834	-3.4132369
-1 835	-3.6260798
-1 836	-3.3802588
-1 837	-4.1563833
-1 838	-6.9429855
-1 839	-5.7413027
-1 840	-3.0242123
-1 841	-3.4665779
-1 842	-1.9151785
-1 843	-5.0743179
-1 844	-3.5510575
-1 845	-3.5949306
-1 846	-3.0571438
-1 847	-4.6788689
-1 848	-1.9805743
-1 849	-2.9061087
-1 850	-3.0769073
-1 851	-2.4295285
-1 852	-2.7611066
-1 853	-2.078092
-1 854	-2.0148654
-1 855	-2.7167485
-1 856	-2.3711641
-1 857	-1.0322478
-1 858	-2.8416653
-1 859	-2.8316474
-1 860	-4.35599
-1 861	-1.2330724
-1 862	-2.4752083
-1 863	-2.4848048
-1 864	-0.50354056
-1 865	-3.425529
-1 866	-2.8731475
-1 867	-2.2047959
-1 868	-0.77431527
-1 869	-1.852217
-1 870	-1.6170003
-1 871	-3.6595229
-1 872	-5.9623398
-1 873	-1.6817516
-1 874	-2.5097037
-1 875	-2.9556116
-1 876	-2.0065049
-1 877	-2.4639647
-1 878	-3.7335561
-1 879	-2.4947539
-1 880	-4.6859613
-1 881	-3.5219749
-1 882	-4.9881027
-1 883	-2.5130314
-1 884	-3.2075386
-1 885	-4.5063175
-1 886	-1.3125092
-1 887	-2.0154288
-1 888	-3.278649
-1 889	-2.2479805
-1 890	-2.2174452
1 891	0.33475388
-1 892	-1.8251379
-1 893	-1.4459729
-1 894	-1.8310922
-1 895	-0.92831084
-1 896	-1.8801884
-1 897	-4.1059934
-1 898	-2.91533
-1 899	-2.7884541
-1 900	-3.4280929
-1 901	-3.833556
-1 902	-2.5800187
-1 903	-1.8232013
-1 904	-1.8714876
-1 905	-1.874329
-1 906	-2.77398
-1 907	-4.4841488
-1 908	-3.7930763
-1 909	-2.8549907
-1 910	-4.8931381
-1 911	-2.8723086
-1 912	-4.0114061
-1 913	-3.8853157
-1 914	-3.0264909
-1 915	-4.5207541
-1 916	-2.106725
-1 917	-2.3891968
-1 918	-3.3932651
-1 919	-3.0545971
-1 920	-2.4504894
-1 921	-2.4307321
-1 922	-0.86575612
-1 923	-1.6050477
-1 924	-3.4505624
1 925	1.260723
-1 926	-1.2762605
-1 927	-2.0204663
-1 928	-3.3812056
-1 929	-1.2345499
-1 930	-1.8220918
-1 931	-4.0470429
-1 932	-3.144414
-1 933	-3.1013165
-1 934	-2.9753381
-1 935	-3.0326851
-1 936	-3.8782711
-1 937	-3.5992454
-1 938	-6.3402629
-1 939	-5.1339441
-1 940	-4.6283029
-1 941	-3.3643536
-1 942	-3.1276633
-1 943	-4.5882229
-1 944	-4.6458108
-1 945	-5.8390699
-1 946	-5.419774
-1 947	-3.595969
-1 948	-4.6104834
-1 949	-2.9771702
-1 950	-2.1207479
-1 951	-3.9847222
-1 952	-5.8310222
-1 953	-5.4924374
-1 954	-4.8427654
-1 955	-3.1658129
-1 956	-2.8030124
-1 957	-4.9710099
-1 958	-3.9294611
-1 959	-2.991223
-1 960	-3.2083489
-1 961	-3.0828107
-1 962	-3.6215923
-1 963	-3.3881203
-1 964	-4.662784
-1 965	-4.319954
-1 966	-3.2459599
-1 967	-2.9726223
-1 968	-3.2725141
-1 969	-2.2016035
-1 970	-2.3893826
-1 971	-6.2548479
-1 972	-0.57187884
-1 973	-5.8982373
-1 974	-2.5887401
-1 975	-2.0782417
-1 976	-6.4223401
-1 977	-5.5324284
-1 978	-3.8608325
-1 979	-2.7634602
-1 980	-4.1644044
-1 981	-3.6542291
-1 982	-4.9792782
-1 983	-3.5143233
-1 984	-3.7504944
-1 985	-2.983757
-1 986	-4.467141
-1 987	-2.3635726
-1 988	-5.1900068
-1 989	-3.0946576
-1 990	-4.7353455
-1 991	-2.8033212
-1 992	-2.7799285
-1 993	-2.5591715
-1 994	-3.3129838
-1 995	-3.6125252
-1 996	-9.3995037
-1 997	-5.3934592
-1 998	-6.0339731
-1 999	-8.834578
-1 1000	-5.6512217
-1 1001	-5.5992252
-1 1002	-9.0030587
-1 1003	-3.8144366
-1 1004	-5.4379871
-1 1005	-4.1457607
-1 1006	-2.8775376
-1 1007	-4.3176692
-1 1008	-2.9084389
-1 1009	-4.4367191
-1 1010	-5.4221122
-1 1011	-3.3937571
-1 1012	-3.7438895
-1 1013	-0.91820982
-1 1014	-3.1691924
-1 1015	-3.4554707
-1 1016	-3.6119344
-1 1017	-3.5851993
-1 1018	-2.055045
-1 1019	-2.851835
-1 1020	-2.2840018
-1 1021	-2.5415094
-1 1022	-5.8499167
-1 1023	-4.3873738
-1 1024	-1.741682
-1 1025	-3.7544735
-1 1026	-2.0067934
-1 1027	-1.5616265
-1 1028	0.071506268
-1 1029	-3.1346804
-1 1030	-0.66591047
-1 1031	-2.0989229
-1 1032	-3.0941516
-1 1033	-2.008047
-1 1034	-3.9827777
-1 1035	-2.496325
-1 1036	-4.4063541
-1 1037	-4.402318
-1 1038	-7.5150381
-1 1039	-3.3612409
-1 1040	-4.2176365
-1 1041	-4.2947057
-1 1042	-3.4262244
-1 1043	-1.9142948
-1 1044	-2.6128727
-1 1045	-4.6838281
-1 1046	-2.3032603
-1 1047	-4.3043141
-1 1048	-3.3881195
-1 1049	-3.1905944
-1 1050	-1.5400278
-1 1051	-2.2901824
-1 1052	-2.0873184
-1 1053	-2.680742
-1 1054	-2.4233543
-1 1055	-3.1200586
-1 1056	-1.9286901
-1 1057	-2.8671184
-1 1058	-2.7058263
-1 1059	-3.4570152
-1 1060	-3.8195467
-1 1061	-2.5147326
-1 1062	-2.6360185
-1 1063	-3.0719969
-1 1064	-2.164184
-1 1065	-4.9857079
-1 1066	-4.1864914
-1 1067	-2.9030269
-1 1068	-3.3661405
-1 1069	-1.7247528
-1 1070	-2.8791628
-1 1071	-3.8998279
-1 1072	-5.257794
-1 1073	-2.8998298
-1 1074	-2.757517
-1 1075	-2.0445883
-1 1076	-1.5619213
-1 1077	-2.9819101
-1 1078	-3.5663658
-1 1079	-1.8965349
-1 1080	-1.7537058
-1 1081	-1.2828694
-1 1082	-3.3572363
-1 1083	-2.0009784
-1 1084	-2.119302
-1 1085	-2.227801
-1 1086	-3.0639676
-1 1087	-4.1112413
-1 1088	-2.738367
-1 1089	-6.2176982
-1 1090	-3.5190049
-1 1091	-2.3410466
-1 1092	-5.0090223
-1 1093	-4.4679827
-1 1094	-2.4179732
-1 1095	-3.527752
-1 1096	-2.1105778
-1 1097	-3.0929787
-1 1098	-0.47095769
-1 1099	-3.6945698
-1 1100	-1.6429278
-1 1101	-1.7819632
-1 1102	-2.4347452
-1 1103	-2.3912502
-1 1104	-1.4218329
-1 1105	-1.1189644
-1 1106	-2.8541796
-1 1107	-4.4493095
-1 1108	-3.0381863
-1 1109	-3.5280682
-1 1110	-2.6378653
-1 1111	-3.5505726
-1 1112	-1.7927809
-1 1113	-1.5089836
-1 1114	-1.9572517
-1 1115	-3.8240311
-1 1116	-2.802327
-1 1117	-2.7932994
-1 1118	-2.0492271
-1 1119	-2.4251997
-1 1120	-4.3271095
-1 1121	-4.5287006
-1 1122	-5.3193598
-1 1123	-2.016256
-1 1124	-4.4518273
-1 1125	-4.4164603
-1 1126	-2.6426738
-1 1127	-6.2101842
-1 1128	-3.302641
-1 1129	-4.3163246
-1 1130	-3.5542092
-1 1131	-6.0392412
-1 20555	-2.8749153
-1 20556	-2.4047497
-1 20557	-4.3761425
-1 20558	-1.8920599
-1 20559	-1.660229
-1 20560	-3.7928676
-1 20561	-0.99964685
-1 20562	-1.893547
-1 20563	-3.28797
-1 20564	-2.2569796
-1 20565	-3.2180239
-1 20566	-2.4157796
-1 20567	-2.1249171
1 20568	0.99606
-1 20569	-2.4676655
-1 20570	-4.7548392
-1 20571	-5.485694
-1 20572	-1.420392
-1 20573	-1.5379983
-1 20574	-0.60544514
-1 20575	-2.7831913
-1 20576	-0.24294965
-1 20577	-3.3728082
-1 20578	-3.2824174
-1 20579	-4.0210832
-1 20580	-3.1831629
-1 20581	-1.8877345
-1 20582	-4.1774277
-1 20583	-0.15414139
-1 20584	-2.3218064
-1 20585	-3.1983158
-1 20586	-0.057496003
-1 20587	-2.173849
-1 20588	-2.9326936
-1 20589	-0.99059412
-1 20590	-1.3851654
-1 20591	-1.2140494
-1 20592	-2.842474
-1 20593	-1.4973795
-1 20594	-3.1127809
-1 20595	-4.7223018
-1 20596	-3.0278415
-1 20597	-1.0239573
-1 20598	-2.5374075
-1 20599	-4.3326235
-1 20600	-2.8529991
-1 20601	-2.6232657
-1 20602	-3.5613652
-1 20603	-4.4403461
-1 20604	-3.2163547
-1 20605	-2.5687827
-1 20606	-1.8746662
-1 20607	-2.8026288
-1 20608	-1.6459251
-1 20609	-1.4773039
-1 20610	-0.79658607
-1 20611	-2.8574569
-1 20612	-0.84900267
-1 20613	-3.1049201
-1 20614	-2.0834746
-1 20615	0.42355392
-1 20616	-3.3079828
-1 20617	-1.2209116
-1 20618	-0.45523745
-1 20619	-0.30976451
-1 20620	-0.29797951
-1 20621	-1.4983993
-1 20622	-3.7942852
-1 20623	-0.9150801
-1 20624	-1.7097871
-1 20625	-4.5981332
-1 20626	-4.5689861
-1 20627	-1.8291079
-1 20628	-3.8314205
-1 20629	-2.225543
-1 20630	-1.717446
-1 20631	-2.3679608
-1 20632	-2.0225807
-1 20633	-2.9655765
-1 20634	-2.5468691
-1 20635	-2.7334386
-1 20636	-2.2140196
-1 20637	-2.9647949
-1 20638	0.36511077
-1 20639	-2.8045834
-1 20640	-2.17349
-1 20641	-2.1110756
-1 20642	-0.76643442
-1 20643	-1.6223493
-1 20644	-1.6071463
-1 20645	-2.2984576
-1 20646	-1.013435
-1 20647	-2.2460843
-1 20648	-3.3208461
-1 20649	-2.1278636
-1 20650	-1.2868887
-1 20651	-1.4804081
-1 20652	-3.0810081
-1 20653	-3.3715418
-1 20654	-2.7588195
-1 20655	-2.2724642
-1 20656	-4.1785037
-1 20657	-3.5965848
-1 20658	-7.6977206
-1 20659	-3.6920336
-1 20660	-2.869915
-1 20661	-3.6265139
-1 20662	-2.1752244
-1 20663	-1.5187303
-1 20664	-3.693828
-1 20665	-2.9486193
-1 20666	-1.4470999
-1 20667	-2.0878661
-1 20668	-3.1150472
-1 20669	-2.0886299
-1 20670	-0.96664012
-1 20671	-2.5148114
-1 20672	-1.8340776
-1 20673	-1.5893027
-1 20674	-1.8672523
-1 20675	-3.0481889
-1 20676	-1.1223359
-1 20677	-4.6894684
-1 20678	-5.9657809
-1 20679	-4.4686066
-1 20680	-4.2758378
-1 20681	-2.5864887
-1 20682	-3.3875737
-1 20683	-2.1984564
-1 20684	-0.16100829
-1 20685	-3.3686707
-1 20686	-3.5226901
-1 20687	-3.2107458
-1 20688	-0.41137286
-1 20689	-1.5683239
-1 20690	-1.1648306
-1 20691	-0.9001669
-1 20692	0.38474837
-1 20693	-1.3460458
-1 20694	-1.6996107
-1 20695	1.2589053
-1 20696	-2.058335
-1 20697	-5.6092031
-1 20698	-0.80963337
-1 20699	-3.472807
-1 20700	-2.9707738
-1 20701	-2.988799
-1 20702	-2.7251387
-1 20703	-1.9449121
-1 20704	-3.7577233
-1 20705	-0.43360388
-1 20706	-1.4090861
-1 20707	-3.0347772
-1 20708	-3.4168036
-1 20709	-2.9636589
-1 20710	-3.2800124
-1 20711	-2.1011358
-1 20712	-2.4228464
-1 20713	-4.7826115
-1 20714	-4.8858497
-1 20715	-4.0619063
-1 20716	-5.1731884
-1 20717	-4.94399
-1 20718	-1.6428584
-1 20719	-5.6493729
-1 20720	-2.9010652
-1 20721	-2.0023223
-1 20722	-2.807354
-1 20723	-3.0512316
-1 20724	-4.4187877
-1 20725	-3.9149289
-1 20726	-0.98409228
-1 20727	-0.20211534
-1 20728	0.48186289
-1 20729	-0.8968271
-1 20730	-0.824176
-1 20731	-0.5007694
-1 20732	-2.3122703
-1 20733	-2.6855106
-1 20734	-1.9202507
-1 20735	-3.1646038
-1 20736	-1.6973694
-1 20737	-3.3584572
-1 20738	-2.9318633
-1 20739	-3.3814392
-1 20740	-2.9269465
-1 20741	-1.3232383
-1 20742	-1.4859925
-1 20743	-3.5511502
-1 20744	0.15779321
-1 20745	-0.79741218
-1 20746	-2.162248
-1 20747	-2.3219736
-1 20748	-1.7972719
-1 20749	-3.6716989
-1 20750	-3.2028087
-1 20751	-1.7849782
-1 20752	-1.3851767
-1 20753	-3.7339741
-1 20754	-2.92198
-1 20755	-2.1369563
-1 20756	-2.4151913
-1 20757	-3.2673189
-1 20758	-2.2256504
-1 20759	-2.9959397
-1 20760	-5.1898334
-1 20761	-4.4764933
-1 20762	-3.6136567
-1 20763	-1.2045894
-1 20764	-2.8049859
-1 20765	-1.7448124
-1 20766	-3.8611496
-1 20767	-3.570024
-1 20768	-2.9136294
-1 20769	-2.929129
-1 20770	-1.9711174
-1 20771	-1.3143747
-1 20772	-3.2134487
-1 20773	-4.65606
-1 20774	-4.0618629
-1 20775	-5.2162913
-1 20776	-6.3981735
-1 20777	-2.9586117
-1 20778	-5.4117255
-1 20779	-4.928517
-1 20780	-4.2764565
-1 20781	-5.2184315
-1 20782	-6.6469045
-1 20783	-4.3785235
-1 20784	-3.7089604
-1 20785	-2.5728779
-1 20786	-1.9587416
-1 20787	-1.5292244
-1 20788	-2.0561939
-1 20789	-0.19976994
-1 20790	-1.4176444
-1 20791	0.1312894
-1 20792	-0.48575872
-1 20793	-3.8438974
-1 20794	-0.30836501
-1 20795	-1.1852096
-1 20796	-2.0986988
-1 20797	-4.0076586
-1 20798	-3.2657471
-1 20799	-1.7336083
-1 20800	-2.3279335
-1 20801	-3.0432626
-1 20802	-2.7496129
-1 20803	-3.7518743
-1 20804	-2.9408575
-1 20805	-3.7772776
-1 20806	-3.5943224
-1 20807	-2.2246546
-1 20808	-3.6177779
-1 20809	-4.0080757
-1 20810	-3.3518225
-1 20811	-1.9918599
-1 20812	-3.4092
-1 20813	-0.75572197
-1 20814	-2.7474657
-1 20815	-3.6005244
-1 20816	-3.8822234
-1 20817	-2.9468848
-1 20818	-0.66790004
-1 20819	-2.5608441
-1 20820	-1.3198417
-1 20821	-7.1948473
-1 20822	-1.9437096
-1 20823	-4.0839724
-1 20824	-7.3897183
-1 20825	-3.4491229
-1 20826	-3.6563856
-1 20827	-3.7538628
-1 20828	-1.9477574
-1 20829	-3.8692235
-1 20830	-3.5003108
-1 20831	-2.0923471
-1 20832	-0.32019342
-1 20833	-2.1456952
-1 20834	-2.8083053
-1 20835	-0.092269303
-1 20836	-3.2256096
-1 20837	-2.0007332
-1 20838	-1.7940831
-1 20839	-1.1169616
-1 13923	-5.6208022
-1 13924	-3.5774642
-1 13925	-3.2857943
-1 13926	-2.4406311
-1 13927	-1.5462766
-1 13928	-4.1946612
-1 13929	-3.7056978
-1 13930	-1.4919353
-1 13931	-2.8566354
-1 13932	-2.0182621
-1 13933	-3.7728258
-1 13934	-2.7324882
-1 13935	-1.7036915
-1 13936	-4.0679271
-1 13937	-2.5093001
-1 13938	-4.065892
-1 13939	-3.0580566
-1 13940	-1.1691682
-1 13941	-1.8765129
-1 13942	-3.710062
-1 13943	-1.4263894
-1 13944	-2.198781
-1 13945	-2.8251589
-1 13946	-0.47513758
-1 13947	-2.3355112
-1 13948	-1.9019701
-1 13949	-2.0786657
-1 13950	-3.9843326
-1 13951	-4.5592923
-1 13952	-2.352687
-1 13953	-4.1065808
-1 13954	-1.481606
-1 13955	-3.1086013
-1 13956	-0.37255943
-1 13957	-3.4945977
-1 13958	-2.4393353
-1 13959	-3.8819176
-1 13960	-2.5338213
-1 13961	-2.2368674
-1 13962	-2.3983711
-1 13963	-1.3377471
-1 13964	-4.2828761
-1 13965	-1.9024654
-1 13966	-2.327883
-1 13967	-2.5761058
-1 13968	-2.5281546
-1 13969	-2.3738426
-1 13970	-0.36147523
-1 13971	-4.3403598
-1 13972	-4.4491765
-1 13973	-1.1985831
-1 13974	-1.3902299
-1 13975	-1.2256507
-1 13976	-4.4097126
-1 13977	-2.4884509
-1 13978	-3.2999777
-1 13979	-2.670916
-1 13980	-2.9322817
-1 13981	-4.6593739
-1 13982	-3.7884843
-1 13983	-3.6967214
-1 13984	-3.5094692
-1 13985	-1.4813681
-1 13986	-2.2332288
-1 13987	-4.6340975
-1 13988	-0.65944841
-1 13989	-2.8551757
-1 13990	-3.5571
-1 13991	-2.7852134
-1 13992	-2.8132349
-1 13993	-1.9133894
-1 13994	-3.6116455
-1 13995	-3.3412545
-1 13996	-3.2986656
-1 13997	-4.5736822
-1 13998	-1.5692864
-1 13999	-2.5508689
-1 14000	-1.901675
-1 14001	-2.3133569
-1 14002	-4.1635436
-1 14003	-5.1054899
-1 14004	-0.56855284
-1 14005	-3.0547361
-1 14006	-0.47348368
-1 14007	-3.7921764
-1 14008	-3.6398797
-1 14009	-4.3939875
-1 14010	-1.0561801
-1 14011	-1.698698
-1 14012	-1.4740132
-1 14013	-2.4449601
-1 14014	-3.0487409
-1 14015	-2.8725495
-1 14016	-3.8477787
-1 14017	-3.4742026
-1 14018	-2.6522233
-1 14019	-1.6118142
-1 14020	-3.5583669
-1 14021	-2.7490888
-1 14022	-1.4077066
-1 14023	-4.0287168
-1 14024	-0.88974565
-1 14025	-3.8877077
-1 14026	-4.0163445
-1 14027	-5.784279
-1 14028	-2.7007451
-1 14029	-4.0594973
-1 14030	-3.4542145
-1 14031	-4.9142318
-1 14032	-5.7183273
-1 14033	-4.1492425
-1 14034	-2.3220916
-1 14035	-3.3019071
-1 14036	-3.0727975
-1 14037	-2.2529643
-1 14038	-1.0291254
-1 14039	-3.8854524
-1 14040	-3.9947807
-1 14041	-2.6190522
-1 14042	-3.5382763
-1 14043	-1.571246
-1 14044	-2.5688909
-1 14045	-2.4176802
-1 14046	-3.6883398
-1 14047	-4.6939732
-1 14048	-1.7533887
-1 14049	-1.6294649
-1 14050	-2.5559588
-1 14051	-3.6820317
-1 14052	-4.0189326
-1 14053	-0.94621747
-1 14054	-1.6985887
-1 14055	0.82778035
-1 14056	-3.2297833
-1 14057	0.19810696
-1 14058	-1.8857581
-1 14059	-3.327109
-1 14060	-2.4001789
-1 14061	-4.4978161
-1 14062	-4.2490989
-1 14063	-2.572001
-1 14064	-4.278482
-1 14065	-3.0484913
-1 14066	-2.2534768
-1 14067	-2.8950247
-1 14068	-3.4068436
-1 14069	-5.0134506
-1 14070	-2.6353045
-1 14071	-2.2526697
-1 14072	-4.2082104
-1 14073	-1.3574511
-1 14074	-1.1721303
-1 14075	-3.8534124
-1 14076	-4.9333601
-1 14077	-2.53782
-1 14078	-2.2665073
-1 14079	-2.5486861
-1 14080	-3.1984595
-1 14081	-2.2167095
-1 14082	-4.9429753
-1 14083	-4.2693934
-1 14084	-3.996186
-1 14085	-2.4889641
-1 14086	-3.0746963
-1 14087	-2.8837007
-1 14088	-1.984477
-1 14089	-2.062199
-1 14090	-0.7808201
-1 14091	-1.5726522
-1 14092	-2.4512154
-1 14093	-4.7474265
-1 14094	-3.208956
-1 14095	-7.2836049
-1 14096	-3.088525
-1 14097	-2.6603283
-1 14098	-5.4815723
-1 14099	-3.8951449
-1 14100	-2.7170434
-1 14101	-3.3186926
-1 14102	-3.5844556
-1 14103	-4.4788542
-1 14104	-3.4332173
-1 14105	-3.86334
-1 14106	-2.3470869
-1 14107	-3.0191449
-1 14108	-3.8049161
-1 14109	-5.2909794
-1 14110	-4.3726478
-1 14111	-2.3254549
-1 14112	-4.7138243
-1 14113	-3.5614678
-1 14114	-2.9437926
-1 14115	-3.4561881
-1 14116	-2.6468483
-1 14117	-0.45720242
-1 14118	-2.3352415
-1 14119	-3.0909529
-1 14120	-5.3649014
-1 14121	-4.8739622
-1 14122	-6.4754746
-1 14123	-8.4996431
-1 14124	-5.5773279
-1 14125	-5.8857218
-1 14126	-4.1296348
-1 14127	-5.0210132
-1 14128	-2.1191525
-1 14129	-3.0620987
-1 14130	-5.5369355
-1 14131	-4.108473
-1 14132	-3.6695768
-1 14133	-3.7179682
-1 14134	-4.3036455
-1 14135	-5.3812724
-1 14136	-2.3612995
-1 14137	-3.6492645
-1 14138	0.2478181
-1 14139	-4.8734311
1 14140	0.015230847
-1 14141	-0.65344295
1 14142	0.62365681
-1 14143	-1.0690408
-1 14144	-2.7855169
-1 14145	-2.7552841
-1 14146	-2.2867713
-1 14147	-5.6216591
-1 14148	-3.8295429
-1 14149	-4.0162368
-1 14150	-4.8655627
-1 14151	-2.2565681
-1 14152	-3.216355
-1 14153	-4.4752446
-1 14154	-3.0420384
-1 14155	-3.9108762
-1 14156	-5.3460378
-1 14157	-3.4940913
-1 14158	-2.973574
-1 14159	-3.85087
-1 14160	-6.2731525
-1 14161	-1.8001642
-1 14162	-4.1612812
-1 14163	-2.7282949
-1 14164	-4.516034
-1 14165	-3.0154966
-1 14166	-3.0694864
-1 14167	0.76670854
-1 14168	-2.8478033
-1 14169	-0.7569059
-1 14170	-1.5706501
-1 14171	-2.5706435
-1 14172	-1.819273
-1 14173	-0.80083858
-1 14174	-3.363619
-1 14175	-2.6391341
-1 14176	-3.5590313
-1 14177	-3.8381147
-1 14178	-1.4623131
-1 14179	-2.0117244
-1 14180	-2.5543509
-1 14181	-3.3477395
-1 14182	-4.2515805
-1 14183	-3.7171346
-1 14184	-5.4994972
-1 14185	-3.0779671
-1 14186	-2.0110553
-1 14187	-1.9993285
-1 14188	-3.365995
-1 14189	-4.5044341
-1 14190	-0.99844374
-1 14191	-2.9888896
-1 14192	-1.866238
-1 14193	0.78244191
-1 14194	-1.9781713
-1 14195	-1.1043179
-1 14196	-2.8131127
-1 14197	-2.4092324
-1 14198	-0.41831526
-1 14199	-1.6751158
-1 14200	-1.7872939
-1 14201	-1.0233345
-1 14202	-2.7010017
-1 14203	-3.9124328
-1 14204	-0.54197496
-1 14205	-3.163017
-1 14206	-3.682852
-1 14207	-2.6150971
-1 14208	-4.0154462
-1 14209	-1.9517568
-1 14210	-3.2745326
-1 14211	-2.8395587
-1 14212	-6.3879014
-1 14213	-2.1686964
-1 14214	-3.3373068
-1 14215	-2.6176395
-1 14216	-5.0515568
-1 14217	-3.0801803
-1 14218	-1.7590033
-1 14219	-0.91072763
-1 14220	-2.9391901
-1 14221	-2.8791733
-1 14222	-1.238079
-1 14223	-3.4582024
-1 14224	-4.0393033
-1 14225	-3.8212198
-1 14226	-2.4549392
-1 14227	-3.2548007
-1 14228	-1.5774388
[truncated: 359 more rows]
