# Supplementary material for: Automatic prediction of catalytic residues by modeling residue structural neighborhood
Source: BMC Bioinformatics. 2010 Mar 3;11:115. doi: 10.1186/1471-2105-11-115 (PMC2844391; doi:10.1186/1471-2105-11-115)
Supplement: Additional file 4 — Predictions A zip file (predfolds.zip) reporting predictions of the best structure-based classifier on the 10 folds. [file 1471-2105-11-115-S4.ZIP › predfolds/pred10]

-1 8417	-5.0167726
-1 8418	-3.5773808
-1 8419	-1.3201221
-1 8420	-3.7528222
-1 8421	-3.3653487
-1 8422	-3.240125
-1 8423	-3.8683909
-1 8424	-3.3688166
-1 8425	-1.9545451
-1 8426	-0.81721301
-1 8427	-1.278882
-1 8428	-1.5477939
-1 8429	-2.387111
-1 8430	-2.2220853
-1 8431	-2.3234551
-1 8432	-2.3572812
-1 8433	-1.5786408
-1 8434	-2.0043911
-1 8435	-1.0215331
-1 8436	-3.0292935
-1 8437	-1.2955249
-1 8438	-2.9223946
-1 8439	-1.7104366
-1 8440	-5.4860694
-1 8441	-2.636429
-1 8442	-2.4966484
-1 8443	-3.322637
-1 8444	-1.6884969
-1 8445	-3.1874198
-1 8446	-2.2534484
-1 8447	-3.0497764
-1 8448	-3.1242164
-1 8449	-3.2386223
-1 8450	-4.0649758
-1 8451	-3.71397
-1 8452	-5.2277995
-1 8453	-5.024602
-1 8454	-5.1112896
-1 8455	-4.5762478
-1 8456	-4.3632005
-1 8457	-3.6244788
-1 8458	-6.6079033
-1 8459	-4.4520672
-1 8460	-3.0718806
-1 8461	-3.309442
-1 8462	-2.7195743
-1 8463	-1.8546665
-1 8464	-3.1637936
-1 8465	-1.8713001
-1 8466	-0.16322343
-1 8467	-0.33674849
1 8468	0.16343354
-1 8469	-3.0028579
-1 8470	-1.5525194
-1 8471	-2.1758529
-1 8472	-0.17425337
-1 8473	-2.6365612
-1 8474	-3.6429466
-1 8475	-2.9794512
-1 8476	-1.6094651
-1 8477	-3.4201064
-1 8478	-3.7499755
-1 8479	-1.7816671
-1 8480	-2.6944601
-1 8481	-1.6931567
-1 8482	-3.3149225
-1 8483	-3.9503179
-1 8484	-3.9703093
-1 8485	-3.9163557
-1 8486	-3.1580796
-1 8487	-3.2925071
-1 8488	-2.445094
-1 8489	-4.9983252
-1 8490	-5.2075905
-1 8491	-2.9233587
-1 8492	-3.8150224
-1 8493	-4.2275709
-1 8494	-4.5701984
-1 8495	-4.776114
-1 8496	-3.4819363
-1 8497	-4.958028
-1 8498	-4.7970888
-1 8499	-3.6777544
-1 8500	-5.3099216
-1 8501	-1.631368
-1 8502	-3.1499594
-1 8503	-4.2894083
-1 8504	-3.5531906
-1 8505	-2.4913382
-1 8506	-2.6790704
-1 8507	-3.6386678
-1 8508	-2.546498
-1 8509	-3.2188623
-1 8510	-3.6955741
-1 8511	-6.1656228
-1 8512	-2.4794794
-1 8513	-2.3176992
-1 8514	-2.7044373
-1 8515	-0.50809041
-1 8516	-2.31034
-1 8517	-0.55574206
-1 8518	-2.3006392
-1 8519	-2.3795318
-1 8520	-3.611878
-1 8521	-3.4627993
-1 8522	-3.6133021
-1 8523	-1.6547949
-1 8524	-2.4310831
-1 8525	-0.801496
-1 8526	-2.5360266
-1 8527	-1.4627291
-1 8528	-4.5217161
-1 8529	-3.6159918
-1 8530	-2.0528239
-1 8531	-4.2100495
-1 8532	-2.6499592
-1 8533	-2.134863
-1 8534	-3.6090825
-1 8535	-2.1247573
-1 8536	-5.2945711
-1 8537	-4.1651913
-1 8538	-4.6234875
-1 8539	-3.4671068
-1 8540	-3.8431726
-1 8541	-2.4575022
-1 8542	-4.4673669
-1 8543	-4.7216764
-1 8544	-3.8506596
-1 8545	-2.3412558
-1 8546	-3.2996148
-1 8547	-2.7652757
-1 8548	-3.0263287
-1 8549	-6.3135618
-1 8550	-2.8033384
-1 8551	-2.5204551
-1 8552	-5.4635955
-1 8553	-4.3956185
-1 8554	-4.2199255
-1 8555	-4.4824901
-1 8556	-3.6744571
-1 8557	-4.3516512
-1 8558	-4.3312409
-1 8559	-4.3765512
-1 8560	-4.048756
-1 8561	-3.5476546
-1 8562	-3.0626716
-1 8563	-4.1390855
-1 8564	-3.2857418
-1 8565	-2.3378805
-1 8566	-1.6661444
-1 8567	-0.45297298
-1 8568	-2.533035
-1 8569	-3.0474028
-1 8570	-2.8850803
-1 8571	-2.2686396
-1 8572	-2.3951676
-1 8573	-3.8025357
-1 8574	-5.3816829
-1 8575	-2.8956524
-1 8576	-2.4956928
-1 8577	-3.1763264
-1 8578	-3.8534314
-1 8579	-2.4272608
-1 8580	-3.4943461
-1 8581	-6.113298
-1 8582	-3.0877166
-1 8583	-1.029229
-1 8584	-2.8924958
-1 8585	-4.0156275
-1 8586	-4.4135272
-1 8587	-3.3639745
-1 8588	-4.4303055
-1 8589	-3.5505466
-1 8590	-4.4147537
-1 8591	-3.0122734
-1 8592	-2.8680459
-1 8593	-2.5215065
-1 8594	-3.814168
-1 8595	-5.0447947
-1 8596	-2.5957197
-1 8597	-4.6173791
-1 8598	-4.7538302
-1 8599	-4.7538108
-1 8600	-3.5176094
-1 8601	-3.7900909
-1 8602	-2.190791
-1 8603	-2.6405166
-1 8604	-3.5633334
-1 8605	-3.4476323
-1 8606	-2.1408381
-1 8607	-3.3098565
-1 8608	-1.4600808
-1 8609	-1.2228542
-1 8610	-2.6151128
-1 8611	-3.221222
-1 8612	-0.76758075
-1 8613	-3.2755793
-1 8614	-3.5161668
-1 8615	-4.12963
-1 8616	-2.5626228
-1 8617	-3.5649203
-1 8618	-3.2564415
-1 8619	-4.983979
-1 8620	-2.5161408
-1 8621	-5.1063451
-1 8622	-3.2004424
-1 8623	-4.1742532
-1 8624	-2.7850298
-1 8625	-4.957092
-1 8626	-5.3169426
-1 8627	-6.8317295
-1 8628	-3.9922584
-1 8629	-4.0248287
-1 8630	-3.4919662
-1 8631	-3.9413848
-1 8632	-4.28826
-1 8633	-2.6548836
-1 8634	-3.7092686
-1 8635	-2.3331029
-1 8636	-4.2667319
-1 8637	-4.5173555
-1 8638	-1.7722398
-1 8639	-2.5103674
-1 8640	-1.9888518
-1 8641	-3.5192629
-1 8642	-3.2504119
-1 8643	-3.8812765
-1 8644	-4.3285431
-1 8645	-3.978815
-1 8646	-2.7218234
-1 8647	-3.2398835
-1 8648	-1.8079035
-1 8649	-3.2627015
-1 8650	-1.7769619
-1 8651	-1.9850992
-1 8652	-1.7428225
-1 8653	-1.6205823
-1 8654	-2.6023844
-1 8655	-3.9941068
-1 8656	-4.1644275
-1 8657	-2.9123712
-1 8658	-2.7033627
-1 8659	-0.98669365
-1 8660	-5.0064786
-1 8661	-2.8224187
-1 8662	-3.0730556
-1 8663	-3.5640764
-1 18496	-4.7959292
-1 18497	-4.839195
-1 18498	-2.1779127
-1 18499	-2.7678034
-1 18500	-1.8834331
-1 18501	-3.4382951
-1 18502	-4.2743867
-1 18503	-2.4011426
-1 18504	-1.6542548
-1 18505	-3.1019098
-1 18506	-2.8756078
-1 18507	-3.0442373
-1 18508	-3.2013597
-1 18509	-2.7401792
-1 18510	-3.4785628
-1 18511	-3.2485134
-1 18512	-5.2554328
-1 18513	-3.3833035
-1 18514	-4.0831601
-1 18515	-3.9079736
-1 18516	-2.8111711
-1 18517	-2.7697188
-1 18518	-3.5621504
-1 18519	-1.4467848
-1 18520	-2.8267082
-1 18521	-2.2687514
-1 18522	-3.2194397
-1 18523	-1.9226915
-1 18524	-2.3965855
-1 18525	-3.0107703
-1 18526	-2.4621499
-1 18527	-2.4822287
-1 18528	-1.2152693
-1 18529	-2.2592138
-1 18530	-1.6137973
-1 18531	-2.7117138
-1 18532	-0.35681986
-1 18533	-3.2782115
-1 18534	-2.7331541
-1 18535	-2.4166893
-1 18536	-1.2756912
-1 18537	-3.607313
-1 18538	-3.1263864
-1 18539	-2.7890021
-1 18540	-2.8713095
-1 18541	-4.0323519
-1 18542	-5.3394521
-1 18543	-3.3901741
-1 18544	-2.9361017
-1 18545	-3.7651097
-1 18546	-1.023821
-1 18547	-2.6371763
-1 18548	-1.2006732
-1 18549	-2.3292553
-1 18550	-1.6396803
-1 18551	-2.0518001
-1 18552	-2.9021586
-1 18553	-1.773344
-1 18554	-4.7220702
-1 18555	-3.9038908
-1 18556	-3.0090029
-1 18557	-3.0229015
-1 18558	-4.7885712
-1 18559	-4.1110429
-1 18560	-2.4369645
-1 18561	-2.3064278
-1 18562	-2.1828589
-1 18563	-4.0458501
-1 18564	-4.7213045
-1 18565	-3.0756447
-1 18566	-1.0019912
-1 18567	-0.652714
-1 18568	-2.4927698
-1 18569	-2.9449478
-1 18570	-3.1180666
-1 18571	-5.2198609
-1 18572	-5.7128742
-1 18573	-6.1470939
-1 18574	-5.4677373
-1 18575	-2.4056039
-1 18576	-3.8242559
-1 18577	-0.96457981
1 18578	0.052334819
-1 18579	-1.0997303
1 18580	1.2622335
-1 18581	-2.5955352
-1 18582	-3.1731545
-1 18583	-3.0739825
-1 18584	-1.7008582
-1 18585	-3.1824568
-1 18586	-3.0829305
-1 18587	-3.5482779
-1 18588	-3.0876447
-1 18589	-3.0234229
-1 18590	-4.2686149
-1 18591	-2.7404397
-1 18592	-2.294175
-1 18593	-1.1193869
-1 18594	-1.0195816
-1 18595	-2.597869
-1 18596	-1.5753834
-1 18597	-1.7061939
-1 18598	-2.0011213
-1 18599	-1.9239424
-1 18600	-1.4488171
-1 18601	-1.442
-1 18602	-2.1651882
-1 18603	-2.5070203
-1 18604	-2.7912163
-1 18605	0.02345578
-1 18606	-2.1727043
-1 18607	-3.0035987
-1 18608	-2.4311406
-1 18609	-3.0455964
1 18610	-0.71204608
-1 18611	-2.4426232
-1 18612	-3.0753633
-1 18613	-3.5080197
-1 18614	-0.23743164
-1 18615	-3.1978982
-1 18616	-2.2410537
-1 18617	-2.4208166
-1 18618	0.076806088
-1 18619	-2.9761152
-1 18620	-3.4156823
-1 18621	-2.9421444
-1 18622	-1.33056
-1 18623	-3.3031891
-1 18624	-2.8667939
-1 18625	-3.2893957
-1 18626	-2.810375
-1 18627	-2.8797928
-1 18628	-4.6400296
-1 18629	-2.6870444
-1 18630	-4.4569177
-1 18631	-5.212857
-1 18632	-5.2738751
-1 18633	-4.5571105
-1 18634	-1.3116677
-1 18635	-2.5691515
-1 18636	-2.9354229
-1 18637	-1.3591926
-1 18638	-1.7965812
-1 18639	-2.9851141
-1 18640	-2.5085028
-1 18641	-1.6855477
-1 18642	-3.5325644
-1 18643	-2.5455204
-1 18644	-2.6741936
-1 18645	-4.26384
-1 18646	-4.1601335
-1 18647	-2.8330415
-1 18648	-3.8504094
-1 18649	-5.7937993
-1 18650	-3.7441234
-1 18651	-3.0431784
-1 18652	-4.0755183
-1 18653	-2.2008036
-1 18654	-4.1319279
-1 18655	-2.5431536
-1 18656	-2.5590787
-1 18657	-2.2947218
-1 18658	-3.0342157
-1 18659	-3.5459368
-1 18660	-3.5464317
-1 18661	-1.7929038
-1 18662	-2.5250933
-1 18663	-0.23737412
-1 18664	-3.3671893
-1 18665	-3.0267703
-1 18666	-2.4992976
-1 18667	-3.6696839
-1 18668	-3.984383
-1 18669	-3.5614102
-1 18670	-3.6430954
-1 18671	-4.5758328
-1 18672	-4.550871
-1 18673	-5.4265735
-1 18674	-5.1304537
-1 18675	-2.3586542
-1 18676	-2.1080731
-1 18677	-3.6273655
-1 18678	-3.5467692
-1 18679	-2.4404001
-1 18680	-2.9125928
-1 18681	-1.6504874
-1 18682	-2.0636013
-1 18683	-3.096719
-1 18684	-3.3972695
-1 18685	-3.288584
-1 18686	-5.7582905
-1 18687	-2.5178733
-1 18688	-3.5021819
-1 18689	-4.4896076
-1 18690	-2.3887522
-1 18691	-1.9655294
-1 18692	-2.5214369
-1 18693	-3.705436
-1 18694	-2.658337
-1 18695	-2.2064741
-1 18696	-3.7492686
-1 18697	-2.230006
-1 18698	-3.8190534
-1 18699	-2.474603
-1 18700	-2.8932044
-1 18701	-3.5310153
-1 18702	-1.7638563
-1 18703	-3.2644748
-1 18704	-4.9823561
-1 18705	-2.4677772
-1 18706	-2.6405218
-1 18707	-1.5183782
-1 18708	-3.8621923
-1 18709	-4.6607251
-1 18710	-3.0044165
-1 18711	-2.5650286
-1 18712	-3.3050311
-1 18713	-2.9050989
-1 18714	-4.677838
-1 18715	-2.3613757
-1 18716	-2.8532491
-1 18717	-4.5971679
-1 18718	-4.0673271
-1 18719	-4.7223818
-1 18720	-3.9011663
-1 18721	-3.6448158
-1 18722	-2.0804882
-1 18723	-2.7594226
-1 18724	-2.151158
-1 18725	-5.2304938
-1 18726	-3.5289318
-1 18727	-4.4162671
-1 18728	-3.3934246
-1 18729	-5.5031509
-1 18730	-2.6316794
-1 18731	-3.6924154
-1 18732	-4.8380403
-1 18733	-3.6616906
-1 18734	-2.9730245
-1 18735	-2.9526482
-1 18736	-5.6933761
-1 20840	-4.4741018
-1 20841	-4.6227109
-1 20842	-3.3047261
-1 20843	-4.8404281
-1 20844	-3.2873987
-1 20845	-2.7682517
-1 20846	-3.7096892
-1 20847	-3.9720142
-1 20848	-4.4015975
-1 20849	-2.2782977
-1 20850	-2.2541492
-1 20851	-2.7757157
-1 20852	-0.66817378
-1 20853	-1.4647763
-1 20854	-2.544293
-1 20855	-2.182075
-1 20856	-2.6138217
1 20857	-1.0453669
-1 20858	-1.6173836
-1 20859	-2.8865775
-1 20860	-2.4497165
-1 20861	-4.1004206
-1 20862	-5.3314061
-1 20863	-2.1284752
-1 20864	-3.3025602
-1 20865	-3.3205785
-1 20866	-2.6511737
-1 20867	-1.8399055
-1 20868	-2.329951
-1 20869	-2.5139383
-1 20870	-4.1831267
-1 20871	-1.7848391
-1 20872	-1.9379628
-1 20873	-3.3605373
-1 20874	-3.0809077
1 20875	-0.22322554
-1 20876	-3.3011963
-1 20877	-1.7972936
-1 20878	-2.1406958
-1 20879	-2.6792228
-1 20880	-3.7672111
-1 20881	-3.2925963
-1 20882	-3.4001131
-1 20883	-4.0157269
-1 20884	-3.4121032
-1 20885	-2.8522552
-1 20886	-3.2874687
-1 20887	-2.5572412
-1 20888	-4.7807284
-1 20889	-4.6507813
-1 20890	-5.022517
-1 20891	-2.6576708
-1 20892	-4.9238001
-1 20893	-4.5745091
-1 20894	-3.3154674
-1 20895	-4.966511
-1 20896	-4.8457045
-1 20897	-4.6131338
-1 20898	-3.0327674
-1 20899	-3.5118597
-1 20900	-3.743241
-1 20901	-5.3534629
-1 20902	-1.567238
-1 20903	-2.2187058
-1 20904	-4.7732909
-1 20905	-3.1996586
-1 20906	-3.3754628
-1 20907	-3.4265086
-1 20908	-3.0838248
-1 20909	-2.6785795
-1 20910	-3.6876346
-1 20911	-4.8887611
-1 20912	-5.2713117
-1 20913	-4.2733991
-1 20914	-3.6631546
-1 20915	-4.597843
-1 20916	-3.0088612
-1 20917	-5.3237302
-1 20918	-5.4029844
-1 20919	-6.4029693
-1 20920	-2.8932893
-1 20921	-2.4406158
-1 20922	-3.4331978
-1 20923	-2.5093627
-1 20924	-2.3383718
-1 20925	-3.125681
-1 20926	-2.6443409
-1 20927	-5.1308308
-1 20928	-4.6070803
-1 8664	-3.5295663
-1 8665	-4.3685567
-1 8666	-2.8680238
-1 8667	-2.7140641
-1 8668	-0.56324523
-1 8669	-3.5675887
-1 8670	-0.94494524
-1 8671	-2.9328482
-1 8672	-2.9760412
-1 8673	-2.7377573
-1 8674	-1.8262677
-1 8675	-2.4093103
-1 8676	-0.22868945
-1 8677	-4.4448398
-1 8678	-3.4649156
-1 8679	-2.8909895
-1 8680	-3.9726489
-1 8681	-2.2671047
-1 8682	-2.183632
-1 8683	-4.1446763
-1 8684	-3.3450471
-1 8685	-2.4701602
-1 8686	-3.9940056
-1 8687	-4.4370461
-1 8688	-1.5721001
-1 8689	-3.4726502
-1 8690	-4.8068899
-1 8691	-2.2283529
-1 8692	-1.4724808
-1 8693	-2.8955552
-1 8694	-1.7023314
-1 8695	-3.3042912
-1 8696	-4.4722893
-1 8697	-3.0566153
-1 8698	-4.1822388
-1 8699	-1.5003465
-1 8700	-0.25929859
-1 8701	-3.2834942
-1 8702	-2.0451995
-1 8703	-1.634298
-1 8704	-2.042091
-1 8705	-1.6656665
-1 8706	-3.3631424
-1 8707	-4.8047635
-1 8708	-4.2163392
-1 8709	-4.2539429
-1 8710	-3.3040893
-1 8711	-2.7316051
-1 8712	-2.8759615
-1 8713	-2.789835
-1 8714	-2.003037
-1 8715	-2.8848207
-1 8716	-2.6874251
-1 8717	-1.9131983
-1 8718	-4.2782588
-1 8719	-3.5803778
-1 8720	-2.7102116
-1 8721	-5.4615169
-1 8722	-3.1811562
-1 8723	-3.1890251
-1 8724	-2.4844102
-1 8725	-3.0481896
-1 8726	-2.4998881
-1 8727	-3.9503048
-1 8728	-4.310957
-1 8729	-2.6191176
-1 8730	-2.3000737
-1 8731	-5.2025834
-1 8732	-2.9356152
-1 8733	-2.6644467
-1 8734	-1.7415331
-1 8735	-3.6632326
-1 8736	-3.3105723
-1 8737	-1.6037116
-1 8738	-1.3943803
1 8739	-1.5678617
-1 8740	-1.9590414
-1 8741	-1.5396236
-1 8742	-2.988053
-1 8743	-2.6713462
-1 8744	-3.5384917
-1 8745	-2.8899096
-1 8746	-2.0441412
-1 8747	-4.540136
-1 8748	-4.2614194
-1 8749	-3.7620527
-1 8750	-4.4048279
-1 8751	-2.9141712
-1 8752	-3.7636293
-1 8753	-3.3442168
-1 8754	-2.525504
-1 8755	-3.2841702
-1 8756	-2.2978929
-1 8757	-3.8715098
-1 8758	-1.6647551
-1 8759	-3.3796776
-1 8760	-2.7336895
-1 8761	-3.8743384
-1 8762	-1.6040611
-1 8763	-1.3141544
-1 8764	-3.9637146
-1 8765	-4.4258431
-1 8766	-4.0583103
-1 8767	-3.9950357
-1 8768	-2.2442605
-1 8769	-3.0331038
-1 8770	-3.4805059
-1 8771	-3.2519339
-1 8772	-2.1151482
-1 8773	-3.5555351
-1 8774	-3.6427055
-1 8775	-4.0726145
-1 8776	-4.9179492
-1 8777	-2.7581401
-1 8778	-2.5568493
-1 8779	-3.2631904
-1 8780	-4.1563943
-1 8781	-3.9597591
-1 8782	-4.2947289
-1 8783	-3.0652329
-1 8784	-2.2099509
1 8785	0.085633061
-1 8786	-3.3877527
-1 8787	-3.8624316
-1 8788	-3.196919
-1 8789	-3.2458458
-1 8790	-2.380411
-1 8791	-4.0366189
-1 8792	-4.4170701
-1 8793	-4.1350534
-1 8794	-1.6569742
-1 8795	-3.2651158
-1 8796	-3.4986161
-1 8797	-3.677695
-1 8798	-2.5903999
-1 8799	-1.9241986
-1 8800	-2.1363585
-1 8801	-3.8856103
-1 8802	-2.8090327
-1 8803	-3.8593144
-1 8804	-2.4584347
-1 8805	-4.6154217
-1 8806	-4.8953523
-1 8807	-4.3931694
-1 8808	-2.7924497
-1 8809	-2.1546863
-1 8810	-1.4644111
-1 8811	-2.7653297
-1 8812	-3.0967227
-1 8813	-2.3238983
-1 8814	-5.29247
-1 8815	-4.9727325
-1 8816	-3.3691215
-1 8817	-4.228054
-1 8818	-2.0000822
-1 8819	-0.8680376
-1 8820	-2.3103274
-1 8821	-1.4442689
-1 8822	-2.0498909
-1 8823	-1.5282533
-1 8824	-1.769272
-1 8825	-2.280645
-1 8826	-1.6060528
-1 8827	-4.5863958
-1 8828	-4.4314438
-1 8829	-3.6031616
-1 8830	-3.6198973
-1 8831	-3.5438938
-1 8832	-1.632646
-1 8833	-3.0801046
-1 8834	-3.76028
-1 8835	-4.2720994
-1 8836	-3.5692636
-1 8837	-2.6685235
-1 8838	-2.2406861
-1 8839	-3.1889067
-1 8840	-3.265473
-1 8841	-2.407691
-1 8842	-3.0105029
-1 8843	-2.5242354
-1 8844	-3.5848808
-1 8845	-0.94176108
-1 8846	-3.3511365
-1 8847	-3.5770961
-1 8848	-5.4586477
-1 8849	-1.1142941
-1 8850	-2.958
-1 8851	-4.0406375
-1 8852	-0.63319784
-1 8853	-2.1558755
-1 8854	-0.90135795
-1 8855	-3.1907458
-1 8856	-2.5820533
-1 8857	-2.7846016
-1 8858	-2.3767524
-1 8859	-2.1235354
-1 8860	-1.4654208
-1 8861	-2.568005
-1 8862	0.068052943
1 8863	-0.29872892
-1 8864	-1.2634653
-1 8865	-3.7696558
-1 8866	-3.8495339
-1 8867	-4.9566309
-1 8868	-3.8900381
-1 8869	-3.8389639
-1 8870	-4.6140788
-1 8871	-4.4632802
-1 8872	-4.0923202
-1 8873	-4.0240506
-1 8874	-3.9482868
-1 8875	-4.8519227
-1 8876	-4.8672107
-1 8877	-4.9770619
-1 8878	-5.5923376
-1 8879	-4.7154097
-1 8880	-4.1541702
-1 8881	-4.4934031
-1 8882	-4.7352207
-1 8883	-5.5337114
-1 8884	-2.8454693
-1 8885	-1.5004164
-1 8886	-2.7777224
-1 8887	-2.7431344
-1 8888	-4.8628475
-1 8889	-5.0114854
-1 8890	-3.6023816
-1 8891	-4.5361212
-1 8892	-3.4743904
-1 8893	-3.970091
-1 8894	-3.6100789
-1 8895	-2.0452268
-1 8896	-3.4562181
-1 8897	-3.3912664
-1 8898	-3.0619705
-1 8899	-2.1313093
-1 8900	-3.4037457
-1 8901	-1.6914704
-1 8902	-0.4777871
1 8903	0.68741381
-1 8904	-1.8246003
-1 8905	-3.13915
-1 8906	-3.6281588
-1 8907	-2.5096637
-1 8908	-4.8012923
-1 8909	-4.2776925
-1 8910	-3.911131
-1 8911	-3.8677439
-1 1132	-2.2274348
-1 1133	-1.0096577
-1 1134	-1.645759
-1 1135	-1.7745898
-1 1136	-1.9355821
-1 1137	-1.9802654
-1 1138	-1.4064368
-1 1139	-1.0662909
-1 1140	-2.8315366
-1 1141	-1.4183952
-1 1142	-2.7043533
-1 1143	-3.784293
-1 1144	-1.9092101
-1 1145	-2.2240976
-1 1146	-2.103915
-1 1147	-2.6643318
-1 1148	-4.2134239
-1 1149	-1.5361827
-1 1150	-2.3198328
-1 1151	-1.6415145
-1 1152	-3.2632328
-1 1153	-2.010551
-1 1154	-0.80776671
-1 1155	-2.3587189
-1 1156	-1.2351331
-1 1157	-4.2637139
-1 1158	-3.1997158
-1 1159	-6.0239061
-1 1160	-3.4369407
-1 1161	-2.6406089
-1 1162	-1.8711347
-1 1163	-2.8587402
-1 1164	-3.5395872
-1 1165	-1.4481651
-1 1166	-1.8220924
-1 1167	-2.1844885
-1 1168	-2.1140651
-1 1169	-2.6971179
-1 1170	-1.8195241
-1 1171	-2.0669003
-1 1172	-1.1400852
-1 1173	-3.2343788
-1 1174	-3.534373
-1 1175	-3.842839
-1 1176	-1.6357474
-1 1177	-2.2636421
-1 1178	-1.2530106
-1 1179	-2.3190927
-1 1180	-2.6346329
-1 1181	-2.1727109
-1 1182	-3.5100992
-1 1183	-2.5073655
-1 1184	-6.1479625
-1 1185	-2.516516
-1 1186	-3.1870328
-1 1187	-3.5175794
-1 1188	-3.9554641
-1 1189	-3.8408364
-1 1190	-1.863847
-1 1191	-0.11269483
-1 1192	-2.306182
-1 1193	-0.45405727
-1 1194	-0.60627682
-1 1195	-2.5150072
-1 1196	-0.55973815
-1 1197	-0.73714146
-1 1198	-1.5595918
-1 1199	-0.27757604
-1 1200	-2.1413961
-1 1201	-2.5436792
-1 1202	-2.5465447
-1 1203	-1.8771495
-1 1204	-1.0205253
-1 1205	-2.4477053
-1 1206	-2.5506138
-1 1207	-3.7072429
-1 1208	-4.1878255
-1 1209	-4.8314134
-1 1210	-3.6599583
-1 1211	-4.3047579
-1 1212	-4.6492941
-1 1213	-2.1237912
-1 1214	-4.5291549
-1 1215	-0.48831669
-1 1216	-2.6383261
-1 1217	-3.9221346
-1 1218	-2.6360679
-1 1219	-4.0068209
-1 1220	-3.9879151
-1 1221	-1.7877859
-1 1222	-2.2361058
-1 1223	-3.2958472
-1 1224	-2.8611692
-1 1225	-3.8290468
-1 1226	-2.5994633
-1 1227	-4.4712178
-1 1228	-4.0872735
-1 1229	-2.4734255
-1 1230	-2.6731991
-1 1231	-2.2150456
-1 1232	-4.143192
-1 1233	-3.4536885
-1 1234	-2.7247252
-1 1235	-2.1045586
-1 1236	-2.8572775
-1 1237	-3.0198555
-1 1238	-3.6321682
-1 1239	-3.2989365
-1 1240	-2.5915652
-1 1241	-1.5806819
-1 1242	-2.0075547
-1 1243	-2.4444446
-1 1244	-1.2258935
-1 1245	-3.7579541
-1 1246	-2.2517207
-1 1247	-3.1987688
-1 1248	-2.0442434
-1 1249	-1.8306315
-1 1250	-2.1993488
-1 1251	-3.8820944
-1 1252	-3.7009888
-1 1253	-3.0211085
-1 1254	-2.6372056
-1 1255	-2.2362836
-1 1256	-3.1423075
-1 1257	-2.8833228
-1 1258	-2.4902071
-1 1259	-4.0024765
-1 1260	-3.5707851
-1 1261	-1.9286569
-1 1262	-4.7518467
-1 1263	-2.8617034
-1 1264	-1.0635879
-1 1265	-0.019010308
-1 1266	-2.4372075
-1 1267	-1.4055909
-1 1268	-1.3049503
-1 1269	-1.7643461
-1 1270	-1.7383319
-1 1271	-1.7527877
-1 1272	-1.1748631
-1 1273	-3.7085747
-1 1274	-2.9765219
-1 1275	-1.0294979
1 1276	-1.0086236
-1 1277	-3.0911892
-1 1278	-1.9209636
-1 1279	-2.1621418
-1 1280	-2.2385953
-1 1281	-2.6178341
-1 1282	-4.8895281
-1 1283	-3.064612
-1 1284	-1.7515465
-1 1285	-1.7069529
-1 1286	-3.211792
-1 1287	-1.7162355
-1 1288	-2.8977736
-1 1289	-1.962243
-1 1290	-1.4768233
-1 1291	-1.2442076
-1 1292	-2.8136551
-1 1293	-3.8281897
-1 1294	-3.9628575
-1 1295	-3.9389011
-1 1296	-3.0810099
-1 1297	-3.2954571
-1 1298	-3.5665124
-1 1299	-3.9407276
-1 1300	-3.3624625
-1 1301	-1.992767
-1 1302	-2.6454133
-1 1303	-2.8231301
-1 1304	-2.5767025
-1 1305	-3.0339382
-1 1306	-2.8508149
-1 1307	-3.9012372
-1 1308	-3.1703317
-1 3847	-4.7086158
-1 3848	-5.8309087
-1 3849	-2.6535361
-1 3850	-1.6368842
-1 3851	-4.1263128
-1 3852	-4.2623047
-1 3853	-2.5992283
-1 3854	-4.6387172
-1 3855	-4.4326488
-1 3856	-2.8366148
-1 3857	-3.9301587
-1 3858	-4.1816115
-1 3859	-2.0293992
-1 3860	-2.8462976
-1 3861	-2.7243215
-1 3862	-1.2616486
-1 3863	-3.1651402
-1 3864	-3.3810604
-1 3865	-2.381085
-1 3866	-3.6557924
-1 3867	-3.3940782
-1 3868	-1.787503
-1 3869	-2.6032071
-1 3870	-0.6980821
-1 3871	-3.2333662
-1 3872	-4.126536
-1 3873	-3.4625131
-1 3874	-3.1631294
-1 3875	-4.2767244
-1 3876	-2.1134254
-1 3877	-4.48565
-1 3878	-3.0032189
-1 3879	-2.9764337
-1 3880	-4.6823056
-1 3881	-2.9258759
-1 3882	-4.6136668
-1 3883	-5.1615135
-1 3884	-4.6479792
-1 3885	-3.3157085
-1 3886	-4.5765693
-1 3887	-3.8398196
-1 3888	-2.8042491
-1 3889	-3.0660127
-1 3890	-4.0826953
-1 3891	-2.7139461
-1 3892	-3.4747811
-1 3893	-3.9630629
-1 3894	-3.072627
-1 3895	-1.3488302
-1 3896	-1.2834368
-1 3897	0.61135502
-1 3898	-4.4555709
-1 3899	-1.5855318
-1 3900	-3.7633802
-1 3901	-0.95428706
-1 3902	-1.6206209
-1 3903	-3.9568059
-1 3904	-4.7142508
-1 3905	-2.5539233
-1 3906	-4.054586
-1 3907	-2.6885739
-1 3908	-3.3996441
-1 3909	-3.4598726
-1 3910	-5.4360764
-1 3911	-4.6494682
-1 3912	-3.7883503
-1 3913	-3.7987997
-1 3914	-4.7120002
-1 3915	-2.6666337
-1 3916	-4.1548156
-1 3917	-2.6366226
-1 3918	-2.2714373
-1 3919	-2.9236744
-1 3920	-2.4862044
-1 3921	-0.45505678
-1 3922	-1.3897648
-1 3923	-3.0106274
-1 3924	-2.6299117
-1 3925	-1.0135337
-1 3926	-0.80171856
-1 3927	-2.1847853
-1 3928	-0.91782397
-1 3929	-1.0484705
-1 3930	-3.1074652
-1 3931	-3.6258183
-1 3932	-3.735917
-1 3933	-3.8293903
-1 3934	-4.348849
-1 3935	-4.3474494
-1 3936	-2.467853
-1 3937	-4.1025868
-1 3938	-3.0013127
-1 3939	-4.588077
-1 3940	-5.5826181
-1 3941	-4.0308814
-1 3942	-2.8742508
-1 3943	-2.5318952
-1 3944	-2.401051
-1 3945	-0.67534557
-1 3946	-2.6783477
-1 3947	-2.2375813
-1 3948	-3.2395707
-1 3949	-3.4529802
-1 3950	-3.1420354
-1 3951	-2.4734868
-1 3952	-2.4442155
-1 3953	-3.8282921
-1 3954	-3.2120912
-1 3955	-2.7653976
-1 3956	-4.5695112
-1 3957	-2.1468961
-1 3958	-4.4372413
-1 3959	-2.8520075
-1 3960	-3.2007787
-1 3961	-2.8607599
-1 3962	-3.6329892
-1 3963	-4.4695849
-1 3964	-3.272898
-1 3965	-4.6014984
-1 3966	-5.8368245
-1 3967	-4.0001409
-1 3968	-3.0583381
-1 3969	-4.5951796
-1 3970	-3.7539643
-1 3971	-2.9066339
-1 3972	-1.3359467
1 3973	-0.0027332966
-1 3974	-1.3676757
-1 3975	-2.3755723
-1 3976	-0.86269726
-1 3977	-3.5562388
-1 3978	-2.320528
-1 3979	-3.5645165
-1 3980	-3.486927
-1 3981	-4.2508349
-1 3982	-3.087779
-1 3983	-3.9955612
-1 3984	-4.1191979
-1 3985	-4.4865033
-1 3986	-5.3505152
-1 3987	-3.964139
-1 3988	-4.23025
-1 3989	-4.2415623
-1 3990	-3.3545938
-1 3991	-4.0217666
-1 3992	-4.00213
-1 3993	-2.2519652
-1 3994	-3.2927542
-1 3995	-4.073479
-1 3996	-3.1661357
-1 3997	-1.4483938
-1 3998	-0.78124742
-1 3999	-1.4304331
-1 4000	-1.3375536
-1 4001	-0.87860269
-1 4002	-2.2613918
-1 4003	-2.6873844
-1 4004	-1.4592319
-1 4005	-2.8995627
-1 4006	-2.8474128
-1 4007	-1.6289679
-1 4008	-1.9893606
-1 4009	-4.1017303
-1 4010	-4.5079527
-1 4011	-3.8384081
-1 4012	-3.4804352
-1 4013	-3.2417016
-1 4014	-4.8108961
-1 4015	-3.0613722
-1 4016	-2.7834784
-1 4017	-5.3486832
-1 4018	-4.4567083
-1 4019	-3.5790146
-1 4020	-3.9039865
-1 4021	-2.1001832
-1 4022	-4.0451891
-1 4023	-0.95769029
-1 4024	-0.69142197
-1 4025	-2.0551444
-1 4026	-4.3802356
-1 4027	-1.9445693
1 4028	0.21762554
-1 4029	-2.6442318
-1 4030	-1.485359
-1 4031	-2.580264
1 4032	0.085049083
1 4033	-0.59605148
-1 4034	-2.6482184
-1 4035	-1.6846375
-1 4036	-2.7089384
1 4037	-0.46736266
-1 4038	-1.8319326
-1 4039	-2.0442135
-1 4040	-1.3172321
-1 4041	-2.8130036
-1 4042	-4.1384494
-1 4043	-1.3564168
-1 4044	-3.3572764
-1 4045	-4.2392689
-1 4046	-1.9163069
-1 4047	-0.95630291
-1 4048	-3.1967566
-1 4049	-2.0001246
-1 4050	-1.5987311
-1 4051	-3.9081632
-1 4052	-3.8708255
-1 4053	-3.8340066
-1 4054	-2.5217467
-1 4055	-1.8616607
-1 4056	-0.66383144
-1 4057	-3.9743735
-1 4058	-4.2228882
-1 4059	-4.4184202
-1 4060	-3.9472321
-1 4061	-3.2965411
-1 4062	-1.4687814
-1 4063	-1.087742
-1 4064	-1.391499
-1 4065	-1.3817827
-1 4066	-1.8962672
-1 4067	-1.682488
-1 4068	-1.4882474
-1 4069	-2.3273094
-1 4070	-2.6311526
-1 4071	-2.976306
-1 4072	-3.6951213
-1 4073	-3.5747809
-1 4074	-3.3000573
-1 4075	-2.3058145
-1 4076	-3.4541251
-1 4077	-2.4796862
-1 4078	-2.3523628
-1 4079	-3.4534882
-1 4080	-2.1984444
-1 4081	-3.4820583
-1 4082	-4.0161609
-1 4083	-3.7010679
-1 4084	-1.8395617
-1 4085	-0.89798898
-1 4086	-3.2369426
-1 4087	-1.9031278
-1 4088	-4.501972
-1 4089	-3.7561478
-1 4090	-2.3220086
-1 4091	-3.411768
-1 4092	-3.3002012
-1 4093	-2.1505429
-1 4094	-3.2916255
-1 4095	-3.5237551
-1 4096	-3.5177943
-1 4097	-1.317786
-1 4098	-1.8199413
-1 4099	-2.1433219
-1 4100	-1.8030686
-1 4101	-2.713927
-1 4102	-2.5087115
-1 4103	-2.3608791
-1 4104	-3.1706919
-1 4105	-1.376237
-1 4106	-0.90301588
-1 4107	-3.0740392
-1 4108	-1.9781285
-1 4109	-1.5412091
-1 4110	-1.9012117
-1 4111	-3.2835503
-1 4112	-2.2146283
-1 4113	-2.891516
-1 4114	-2.8266897
-1 4115	-3.9931639
-1 4116	-2.3697075
-1 4117	-1.1128435
-1 4118	-0.39816276
-1 4119	-1.0650693
-1 4120	-0.68049781
-1 4121	-4.2596119
-1 4122	-1.0532103
-1 4123	-2.7550436
-1 4124	-3.4462329
-1 4125	-2.5760305
-1 4126	-3.7071971
-1 4127	-1.4286357
-1 4128	-0.73822139
-1 4129	-3.1964594
-1 4130	-1.9883767
-1 4131	-3.7021096
-1 4132	-4.3777191
-1 4133	-0.92574541
-1 4134	-0.76386771
-1 4135	-2.315254
-1 4136	-2.1649324
-1 4137	-2.6848032
-1 4138	-3.6641715
-1 4139	-2.8068082
-1 4140	-2.1478636
-1 4141	-2.0614479
-1 4142	-1.18221
-1 4143	-0.48926193
-1 4144	-2.0880527
-1 4145	-1.2746632
-1 4146	-3.8125868
-1 4147	-1.1300772
-1 4148	-3.5020268
-1 4149	-1.7221613
-1 4150	-4.5740719
-1 4151	-3.8119011
-1 4152	-2.8494142
-1 4153	-2.092631
-1 4154	-4.2811129
-1 4155	-2.4682424
-1 4156	-3.6866477
-1 4157	-4.4021307
-1 4158	-5.2602262
-1 4159	-2.6807679
-1 4160	-2.4428755
-1 4161	-4.4127211
-1 4162	-2.7035033
-1 4163	-3.4066633
-1 4164	-1.3552203
-1 4165	-4.2178602
-1 4166	-2.4242818
-1 4167	-2.9568187
-1 4168	-2.3433643
-1 4169	-3.2693815
-1 4170	-2.6555989
-1 4171	-3.8121781
-1 4172	-3.1104126
-1 4173	-1.958177
-1 4174	-2.504471
-1 4175	-3.1575702
-1 4176	-3.0893679
-1 4177	-2.284003
-1 4178	-3.8083469
-1 4179	-3.6873443
-1 4180	-2.966501
-1 4181	-2.5645387
-1 4182	-3.0964092
-1 4183	-1.5616967
-1 4184	-2.4907955
-1 4185	-1.9084646
-1 4186	-1.9872789
-1 4187	-3.8356434
-1 4188	-1.2346271
-1 4189	-1.5986081
-1 4190	-2.2835034
-1 4191	-1.7349281
-1 4192	-2.4041821
-1 4193	-3.9472022
-1 4194	-2.1354498
-1 4195	-0.49333295
-1 4196	-3.8139294
-1 4197	-2.7005718
-1 4198	-2.2809932
-1 4199	-3.1805697
-1 4200	-3.1626686
-1 4201	-2.7599723
-1 4202	-3.4527579
-1 4203	-1.733381
-1 4204	-2.3272314
-1 4205	-2.5661855
-1 4206	-3.105936
-1 4207	-2.1688878
-1 4208	-4.8123347
-1 4209	-4.6580971
-1 4210	-3.8091481
-1 4211	-3.7363514
-1 4212	-4.2530816
-1 4213	-2.6492708
-1 4214	-2.6777253
-1 4215	-3.0240989
-1 4216	-3.2683332
-1 4217	-2.6413112
-1 4218	-5.550318
-1 4219	-3.4786185
-1 4220	-1.6709293
-1 4221	-1.2301105
-1 4222	-4.3793328
-1 4223	-5.1603016
-1 4224	-3.2169948
-1 4225	-2.070328
-1 4226	-1.8160052
-1 4227	-2.0587967
-1 4228	-1.5016424
-1 4229	-3.5761248
-1 4230	-0.95641093
-1 4231	-2.1402259
-1 4232	-3.3954896
-1 4233	-1.9157143
-1 4234	-2.0447923
-1 4235	-4.0783769
-1 4236	-3.2366031
-1 4237	-3.1678539
-1 4238	-2.7824919
-1 4239	-3.6169315
-1 4240	-1.6754099
-1 4241	-3.1693423
-1 4242	-4.3505196
-1 4243	-0.96023398
-1 4244	-2.4815987
-1 4245	-2.9975605
-1 4246	-4.1628122
-1 4247	-2.5625471
-1 4248	-2.76038
-1 4249	-1.5435236
-1 4250	-1.1276248
-1 4251	-1.5791374
-1 4252	-2.3672403
-1 4253	-2.5854201
-1 4254	-2.6592566
-1 4255	-0.68686309
-1 4256	-3.9275909
-1 4257	-4.0441585
-1 4258	-1.5587249
-1 4259	-2.2789729
-1 4260	-2.4882321
-1 4261	-3.923298
-1 4262	-4.6797553
-1 4263	-3.6819696
-1 4264	-2.8114681
-1 4265	-2.4664742
-1 4266	-4.4015748
-1 4267	-2.6516433
-1 4268	-0.040405302
-1 4269	-4.2889278
-1 4270	-0.72042485
-1 4271	-0.78813215
-1 4272	-1.1696614
-1 4273	-0.7766957
-1 4274	-1.9276261
-1 6237	-4.7663505
-1 6238	-3.8009172
-1 6239	-3.6672501
-1 6240	-2.4834406
-1 6241	-3.2537807
-1 6242	-4.1031176
-1 6243	-4.5395922
-1 6244	-3.6918795
-1 6245	-2.8293906
-1 6246	-3.6492354
1 6247	-1.412703
1 6248	-2.0779769
-1 6249	-1.9396318
-1 6250	-2.1755449
-1 6251	-1.7545833
-1 6252	-1.6885215
-1 6253	-2.7589244
-1 6254	-3.3266439
-1 6255	-1.7721591
-1 6256	-2.5544084
-1 6257	-4.1001563
-1 6258	-3.0594869
-1 6259	-3.590496
-1 6260	-5.629499
-1 6261	-2.6057633
-1 6262	-4.5001198
-1 6263	-3.4932307
-1 6264	-2.6298918
-1 6265	-3.9924851
-1 6266	-4.6523545
-1 6267	-3.2983468
-1 6268	-4.1034448
-1 6269	-3.5307482
-1 6270	-3.668569
-1 6271	-2.214866
-1 6272	-1.1923272
1 6273	0.024180382
-1 6274	-3.6400222
-1 6275	-4.9897711
-1 6276	-5.9821963
-1 6277	-4.0576564
-1 6278	-3.2293416
-1 6279	-3.333877
-1 6280	-2.5333213
-1 6281	-3.9306084
-1 6282	-2.1952333
-1 6283	-3.350169
-1 6284	-2.9153885
-1 6285	-2.1812497
-1 6286	-2.2558131
-1 6287	-2.8245387
-1 6288	-2.9055449
-1 6289	-3.5296468
-1 6290	-2.017332
-1 6291	-3.5588422
-1 6292	-3.4577075
-1 6293	-3.1455085
-1 6294	-3.4555138
-1 6295	-3.2822915
-1 6296	-1.4798602
-1 6297	-3.2037887
-1 6298	-3.0161194
-1 6299	-2.2216758
-1 6300	-3.5712151
-1 6301	-2.2468244
-1 6302	-1.9657358
-1 6303	-3.9501191
-1 6304	-2.8295124
-1 6305	-4.387685
-1 6306	-2.6042539
-1 6307	-2.2395273
-1 6308	-3.2749951
-1 6309	-1.8256846
-1 6310	-3.3762352
-1 6311	-3.0692541
-1 6312	-4.0531209
-1 6313	-3.4469073
-1 6314	-2.5088935
-1 6315	-3.3115171
-1 6316	-1.9841706
-1 6317	-3.773274
-1 6318	-2.4099072
-1 6319	-2.6386792
-1 6320	-4.4410135
-1 6321	-2.5611206
-1 6322	-4.6196784
-1 6323	-5.1843248
-1 6324	-5.7386218
-1 6325	-5.1038316
-1 6326	-2.2929891
-1 6327	-4.0070662
-1 6328	-3.7785965
-1 6329	-2.6027628
-1 6330	-3.9908667
-1 6331	-3.8580031
-1 6332	-3.5434403
-1 6333	-4.6141715
-1 6334	-6.2922907
-1 6335	-5.9119329
-1 6336	-4.9971081
-1 6337	-2.8537047
-1 6338	-2.3692996
-1 6339	-2.2492339
-1 6340	-1.6504689
-1 6341	-2.9648353
-1 6342	-1.8850039
-1 6343	-3.2907023
-1 6344	-0.92650813
-1 6345	-3.638322
-1 6346	-2.8963773
-1 6347	-2.5292253
-1 6348	-2.9082393
-1 6349	-1.761505
-1 6350	-3.8426244
-1 6351	-2.889233
-1 6352	-1.6105476
-1 6353	-2.6840593
-1 6354	-3.6209237
-1 6355	-2.8261618
-1 6356	-1.8463229
-1 6357	-3.0108604
-1 6358	-3.2151318
-1 6359	-3.9461238
-1 6360	-3.2433465
-1 6361	-4.4873019
-1 6362	-3.7169242
-1 6363	-2.7907281
-1 6364	-1.6360962
-1 6365	-1.846474
1 6366	-2.7362681
-1 6367	-1.6448247
-1 6368	-2.3460785
1 6369	-0.19631856
-1 6370	-1.4338421
-1 6371	-2.7990732
-1 6372	-2.9885812
-1 6373	-2.278422
-1 6374	-4.0267012
-1 6375	-3.1219879
-1 6376	-3.7565406
-1 6377	-3.8070766
-1 6378	-1.4678545
-1 6379	-3.2808645
-1 6380	-3.6045492
-1 6381	-2.2051532
-1 6382	-3.0869112
-1 6383	-3.148462
-1 6384	-2.4622166
-1 6385	-4.3207291
-1 6386	-3.7276894
-1 6387	-1.0480623
-1 6388	-2.3210726
-1 6389	-1.497124
-1 6390	-3.6571237
-1 6391	-2.2511423
-1 6392	-0.95905473
-1 6393	-3.1409393
-1 6394	-3.5999983
-1 6395	-2.684617
-1 6396	-2.0755792
-1 6397	-1.9310435
-1 6398	-2.8955426
-1 6399	-1.6455691
-1 6400	-1.7397042
-1 6401	-2.7928931
-1 6402	-4.0059233
-1 6403	-3.6144489
-1 6404	-4.1547895
-1 6405	-2.701652
-1 6406	-3.7500308
-1 6407	-3.88023
-1 6408	-3.7387106
-1 6409	-3.9363223
-1 6410	-4.7591867
-1 6411	-5.3454768
-1 6412	-2.0096002
-1 6413	-2.5324712
-1 6414	-2.987751
-1 6415	-3.7224153
-1 6416	-4.4877061
-1 6417	-2.7381809
-1 6418	-3.3039326
-1 6419	-4.0082174
-1 6420	-5.2069354
-1 6421	-3.5369593
-1 6422	-4.1945906
-1 6423	-2.2088326
-1 6424	-3.9138459
-1 6425	-3.3634394
-1 6426	-4.3911152
-1 6427	-4.0095462
-1 6428	-3.9024858
-1 6429	-5.696336
-1 6430	-5.8535667
-1 6431	-4.5500686
-1 6432	-6.595961
-1 22286	-5.0505466
-1 22287	-2.9277887
-1 22288	-4.3614863
-1 22289	-4.226131
-1 22290	-3.4564313
-1 22291	-3.8150014
-1 22292	-4.133808
-1 22293	-4.2949293
-1 22294	-4.4511568
-1 22295	-5.3811521
-1 22296	-2.478323
-1 22297	-2.5353632
-1 22298	-3.8271466
-1 22299	-4.7377676
-1 22300	-2.9223372
-1 22301	-3.8910176
-1 22302	-4.8212838
-1 22303	-2.6328566
-1 22304	-0.90320792
-1 22305	-3.984984
-1 22306	-4.5828473
-1 22307	-2.9088742
-1 22308	-4.2538197
-1 22309	-3.1649757
-1 22310	-3.818444
-1 22311	-2.4375095
-1 22312	-2.8427643
-1 22313	-3.1929013
-1 22314	-4.1452788
-1 22315	-3.0850801
-1 22316	-2.2634035
-1 22317	-3.1358125
-1 22318	-3.6250299
-1 22319	-3.5243202
-1 22320	-5.7240705
-1 22321	-2.8006969
-1 22322	-2.831075
-1 22323	-3.5385292
-1 22324	-1.9691972
-1 22325	-3.4639096
-1 22326	-3.2454372
-1 22327	-3.3253172
-1 22328	-3.2673716
-1 22329	-4.4479293
-1 22330	-3.7835948
-1 22331	-3.8200681
-1 22332	-3.0635228
-1 22333	-2.1453046
-1 22334	-4.2428482
-1 22335	-2.6206472
-1 22336	-3.4406295
-1 22337	-3.8305272
-1 22338	-3.7006757
-1 22339	-4.3105354
-1 22340	-2.487444
-1 22341	-2.780528
-1 22342	-6.576826
-1 22343	-4.9601004
-1 22344	-2.8208804
-1 22345	-5.1004369
-1 22346	-4.7004207
-1 22347	-2.9466821
-1 22348	-5.2641762
-1 22349	-2.5601438
-1 22350	-4.1954866
-1 22351	-2.9548658
-1 22352	-5.0039157
-1 22353	-2.1891222
-1 22354	-3.6326501
-1 22355	-5.2273773
-1 22356	-6.2247305
-1 22357	-2.0613843
-1 22358	-2.7372137
-1 22359	-2.7288227
-1 22360	-2.6879035
-1 22361	-4.1388638
-1 22362	-4.6812797
-1 22363	-4.1152298
-1 22364	-2.3316005
-1 22365	-2.7055396
-1 22366	-3.2554727
-1 22367	-2.7265426
-1 22368	-3.8886868
-1 22369	-3.2838189
-1 22370	-2.4223111
-1 22371	-3.4540936
-1 22372	-2.8711984
-1 22373	-2.4167486
-1 22374	-4.3871098
-1 22375	-3.8936773
-1 22376	-1.101836
-1 22377	-4.140919
-1 22378	-3.8321753
-1 22379	-2.242321
-1 22380	-2.9867383
-1 22381	-3.6933476
-1 22382	-5.9565179
-1 22383	-2.7399881
-1 22384	-2.9274917
-1 22385	-2.060125
-1 22386	-2.1404619
-1 22387	-1.7999392
-1 22388	-3.8805279
-1 22389	-4.0803425
-1 22390	-3.1927517
-1 22391	-0.55149929
-1 22392	-2.6274249
-1 22393	-3.2424644
-1 22394	-3.126901
-1 22395	-3.3082626
-1 22396	-3.9082134
-1 22397	-2.615817
-1 22398	-1.4833366
-1 22399	-1.9926326
-1 22400	-3.8853433
-1 22401	-1.568811
-1 22402	-3.457886
-1 22403	-3.3546162
-1 22404	-2.4378455
-1 22405	-3.8326212
-1 22406	-3.1599311
-1 22407	-3.067751
-1 22408	-2.4391069
-1 22409	-3.6972062
-1 22410	-1.8820632
-1 22411	-3.8543025
-1 22412	-2.7251573
-1 22413	-2.4075687
-1 22414	-3.6266765
-1 22415	-2.6900132
-1 22416	-6.0509751
-1 22417	-5.9300597
-1 22418	-4.8080285
-1 22419	-2.7906399
-1 22420	-3.1600742
-1 22421	-4.2465124
-1 22422	-2.8358952
-1 22423	-2.7617621
-1 22424	-2.4658123
-1 22425	-1.9784434
-1 22426	-2.0777943
-1 22427	-1.5117414
-1 22428	-1.5441624
-1 22429	-1.5962687
-1 22430	-1.9590635
-1 22431	-2.9166343
-1 22432	-3.1213608
-1 22433	-4.3331797
-1 22434	-3.7837889
-1 22435	-2.7590901
-1 22436	-4.8005743
-1 22437	-2.197007
-1 22438	-3.0338945
-1 22439	-6.2895028
-1 22440	-2.4648715
-1 22441	-3.9349103
-1 22442	-5.0371002
-1 22443	-2.9077652
-1 22444	-3.2865863
-1 22445	-1.7987777
-1 22446	-3.0989254
-1 22447	-3.7707072
-1 22448	-2.8901361
-1 22449	-4.8457007
-1 22450	-3.1583379
-1 22451	-2.5419059
-1 22452	-3.1116742
-1 22453	-2.6445871
-1 22454	-3.4423247
-1 22455	-1.761293
-1 22456	-2.832004
-1 22457	-1.3689501
-1 22458	-2.7020673
-1 22459	-0.9306358
-1 22460	-1.7545603
-1 22461	-1.9137036
-1 22462	-2.7686707
-1 22463	-3.2780156
-1 22464	-3.4462991
-1 22465	-2.2391511
-1 22466	-1.6733545
-1 22467	-2.7728987
-1 22468	-1.5586126
-1 22469	-5.1062163
-1 22470	-4.3096431
-1 22471	-3.6786355
-1 22472	-1.8986048
-1 22473	-2.7414386
-1 22474	-4.2901992
-1 22475	-1.9473031
-1 22476	-2.8665942
-1 22477	-3.2706082
-1 22478	-4.4883517
-1 22479	-2.1522811
-1 22480	-3.0045723
-1 22481	-2.150835
-1 22482	-4.8091124
-1 22483	-4.3259671
-1 22484	-3.8863832
-1 22485	-4.636814
-1 22486	-4.4705266
-1 22487	-4.1122547
-1 22488	-3.28292
-1 22489	-5.1560774
-1 22490	-5.2759462
-1 22491	-3.7125354
-1 22492	-5.8004918
-1 22493	-4.1250366
-1 22494	-3.8486791
-1 22495	-3.911249
-1 22496	-4.6723131
-1 22497	-5.26111
-1 22498	-5.4126095
-1 22499	-2.8188426
-1 22500	-4.2989672
-1 22501	-3.755053
-1 22502	-4.3107619
-1 22503	-2.2363546
-1 22504	-4.0142535
-1 22505	-3.1907282
-1 22506	-2.2785427
-1 22507	-2.4306462
-1 22508	-4.6483364
-1 22509	-4.570345
-1 22510	-2.3055928
-1 22511	-3.3636958
-1 22512	-4.4907465
-1 22513	-1.9355823
-1 22514	-3.8148054
-1 22515	-2.982803
-1 22516	-4.0953307
-1 22517	-2.91694
-1 22518	-5.5477219
-1 22519	-2.0907336
-1 22520	-2.6096059
-1 22521	-4.2176893
-1 22522	-3.3845833
-1 22523	-4.6688646
-1 22524	-2.7083947
-1 22525	-2.3001265
-1 22526	-2.7229105
-1 22527	-4.0665643
-1 22528	-3.3876014
-1 22529	-4.1536341
-1 22530	-3.5520283
-1 22531	-3.2673517
-1 22532	-3.3822673
-1 22533	-3.9505453
-1 22534	-4.1468819
-1 22535	-3.7899315
-1 22536	-4.4775837
-1 22537	-3.7253708
-1 22538	-1.1747682
-1 22539	-3.3472819
-1 22540	-4.8085457
-1 22541	-1.1187683
-1 22542	-2.8240966
-1 22543	-4.226646
-1 22544	-1.6968641
-1 22545	-3.7820839
-1 22546	-4.3568824
-1 22547	-1.4655526
-1 22548	-2.2595956
-1 22549	-3.6153582
-1 22550	-4.9116963
-1 22551	-4.0592697
-1 22552	-1.6474163
-1 22553	-3.2195497
-1 22554	-2.2562899
-1 22555	-2.4727285
-1 22556	-2.5030949
-1 22557	-3.1543777
-1 22558	-1.983607
-1 22559	-3.9297698
-1 22560	-1.9848393
-1 22561	-2.5407217
-1 22562	-3.1306552
-1 22563	-1.6491961
-1 22564	-3.9017321
-1 22565	-3.6215687
-1 22566	-2.1893943
-1 22567	-2.666505
-1 22568	-3.5139232
-1 22569	-3.4412144
-1 22570	-4.3635097
-1 22571	-2.9303567
-1 22572	-4.8613412
-1 22573	-3.1262244
-1 22574	-3.6473991
-1 22575	-2.7977912
-1 22576	-3.3071348
-1 22577	-3.1787517
-1 22578	-4.949531
-1 22579	-3.6456546
-1 22580	-3.4372935
-1 22581	-4.627581
-1 22582	-3.5093562
-1 22583	-3.4586724
-1 22584	-3.7746597
-1 22585	-3.4701585
-1 22586	-4.6705373
-1 22587	-4.0494214
-1 22588	-2.1327296
-1 22589	-5.4437915
-1 22590	-5.9134185
-1 22591	-2.4339633
-1 22592	-2.7806683
-1 22593	-4.412054
-1 22594	-4.3579266
-1 22595	-4.1157814
-1 22596	-0.7935455
-1 22597	-2.9267463
-1 22598	-1.5285868
-1 22599	-4.4316197
-1 22600	-3.8906179
-1 22601	-3.0186744
-1 22602	-2.569051
-1 22603	-2.7031766
-1 22604	-1.06286
-1 22605	-2.388421
-1 22606	-5.3346695
-1 22607	-2.0345441
-1 22608	-1.9102608
-1 22609	-2.0955055
-1 22610	-1.9812464
-1 22611	-3.2364883
-1 22612	-2.6146478
-1 22613	-3.5688361
-1 22614	-2.5741388
-1 22615	-2.836656
-1 22616	-4.3489281
-1 22617	-3.9639704
1 22618	-2.6173212
-1 22619	-3.8828333
-1 22620	-2.879961
-1 22621	-3.0542481
-1 22622	-3.6505912
-1 22623	-4.2588163
-1 22624	-2.9769986
-1 22625	-2.5636527
-1 22626	-5.4835475
-1 22627	-3.4196475
-1 22628	-5.1669943
-1 22629	-3.6428974
-1 22630	-3.2631576
-1 22631	-3.8273348
-1 22632	-3.9676343
-1 22633	-3.2211898
-1 22634	-4.5676103
-1 22635	-2.6613951
-1 22636	-2.2404541
-1 22637	-3.6977825
-1 22638	-3.3279313
-1 22639	-3.0116814
-1 22640	-4.7583318
-1 22641	-3.1769668
-1 22642	-2.7330266
-1 22643	-3.2148082
-1 22644	-3.3128437
-1 22645	-3.3332913
-1 22646	-2.7794236
-1 22647	-3.306388
-1 22648	-5.0014891
-1 22649	-3.8221499
-1 22650	-6.3155495
-1 22651	-3.1697444
-1 22652	-5.2903951
-1 22653	-1.512697
-1 22654	-3.7571931
-1 22655	-2.0920966
-1 22656	-4.2948739
-1 22657	-2.5868454
-1 22658	-4.7914031
-1 22659	-2.7888056
[truncated: 385 more rows]
