# Supplementary material for: Automatic prediction of catalytic residues by modeling residue structural neighborhood
Source: BMC Bioinformatics. 2010 Mar 3;11:115. doi: 10.1186/1471-2105-11-115 (PMC2844391; doi:10.1186/1471-2105-11-115)
Supplement: Additional file 4 — Predictions A zip file (predfolds.zip) reporting predictions of the best structure-based classifier on the 10 folds. [file 1471-2105-11-115-S4.ZIP › predfolds/pred2]

-1 11262	-3.5419546
-1 11263	-3.7649226
-1 11264	-3.3862605
-1 11265	-0.38282128
-1 11266	-3.0252684
-1 11267	-0.80498042
-1 11268	-0.19890727
-1 11269	2.1628881
-1 11270	0.97933551
-1 11271	-3.2767597
-1 11272	-1.1307611
-1 11273	-1.9046686
-1 11274	-4.8881886
-1 11275	-4.4967421
-1 11276	-0.60300797
-1 11277	-1.4720427
-1 11278	-4.6339749
-1 11279	0.16836269
-1 11280	-2.2376585
-1 11281	-1.8581399
-1 11282	-2.2289063
-1 11283	-2.9048857
-1 11284	-1.5150335
-1 11285	-2.1923377
-1 11286	-2.2381259
-1 11287	-2.6877834
-1 11288	-2.9530101
-1 11289	-2.6301249
-1 11290	-3.6062427
-1 11291	-2.7471245
-1 11292	-5.2745701
-1 11293	-4.8247671
-1 11294	-4.8565261
-1 11295	-6.0274395
-1 11296	-5.3930875
-1 11297	-5.3753846
-1 11298	-3.855734
-1 11299	-4.1545307
-1 11300	-4.607719
-1 11301	-4.021454
-1 11302	-5.8394331
-1 11303	-3.6231071
-1 11304	-3.9555858
-1 11305	-5.1204058
-1 11306	-5.0129927
-1 11307	-3.3684418
-1 11308	-2.2289377
-1 11309	0.37972952
1 11310	-0.54559326
-1 11311	-2.0919003
-1 11312	-1.7057264
-1 11313	-1.9878645
-1 11314	-1.63675
-1 11315	-3.5841311
-1 11316	-3.4892517
-1 11317	-3.8580149
-1 11318	-4.1803772
-1 11319	-3.988938
-1 11320	-6.1317747
-1 11321	-3.1437039
-1 11322	-5.3726746
-1 11323	-6.9476868
-1 11324	-4.9255294
-1 11325	-3.2998415
-1 11326	-5.1118287
-1 11327	-3.4314999
-1 11328	-3.0117349
-1 11329	-5.7871465
-1 11330	-4.6875477
-1 11331	-5.2953004
-1 11332	-4.2583564
-1 11333	-4.5197549
-1 11334	-3.2976925
-1 11335	-3.1348546
-1 11336	-3.8445044
1 11337	1.6300539
1 11338	-0.40670823
-1 11339	-1.9729557
-1 11340	-4.1743335
-1 11341	0.49355436
-1 11342	-4.0966161
-1 11343	-3.910954
-1 11344	-4.5353279
-1 11345	-4.8537393
-1 11346	-5.4286674
-1 11347	-4.5916289
-1 11348	-1.9675203
-1 11349	-3.2403065
-1 11350	-3.5642145
-1 11351	-3.3897927
-1 11352	-3.5551833
-1 11353	-5.2683427
-1 11354	-4.3965953
-1 11355	-4.3497513
-1 11356	-0.95039608
-1 11357	1.0288663
-1 11358	0.04663532
-1 11359	-0.60017557
-1 11360	-1.5907135
-1 11361	-2.5079443
-1 11362	-3.1388468
-1 11363	-4.5013581
-1 11364	-3.6380281
-1 11365	-5.042767
-1 11366	-5.8759378
-1 11367	-5.1554358
-1 11368	-4.0331976
-1 11369	-5.2508201
-1 11370	-3.9986149
-1 11371	-4.8146321
-1 11372	-3.6319592
-1 11373	-4.9794648
-1 11374	-5.4602652
-1 11375	-3.7979533
-1 11376	-4.1775533
-1 11377	-4.7077869
-1 11378	-2.8566354
-1 11379	-5.1068855
-1 11380	-3.7852678
-1 11381	0.72350069
-1 11382	-1.9483188
-1 11383	2.0899545
-1 11384	1.9680824
-1 11385	-2.9862695
-1 11386	0.57018326
-1 11387	-2.9704744
-1 11388	-2.5354641
-1 11389	-3.4752893
-1 11390	-5.1681039
-1 11391	-5.2359702
-1 11392	-4.4010104
-1 11393	-3.4639178
-1 11394	-2.2149787
-1 11395	-3.6159719
-1 11396	-5.0963002
-1 11397	-4.0016963
-1 11398	-5.2619858
-1 11399	-3.974677
-1 11400	-4.3001771
-1 11401	-0.63251447
-1 11402	-1.5111814
-1 11403	-2.045494
-1 11404	-2.1033124
-1 11405	-6.9124988
-1 11406	-2.8299988
-1 11407	-3.750129
-1 11408	-5.6359851
-1 11409	-4.4557823
-1 11410	-6.218391
-1 11411	-4.6405576
-1 11412	-3.421037
-1 11413	-4.4852667
-1 11414	-4.3760114
-1 11415	-2.4163381
-1 11416	-3.6772352
-1 11417	-2.9253375
-1 11418	-3.3512419
-1 11419	-4.4951888
-1 11420	0.732923
-1 11421	-2.8937857
1 11422	2.1249514
-1 11423	-1.8145518
1 11424	0.6227892
-1 11425	-1.0735443
-1 11426	-1.669985
-1 11427	1.4321885
-1 11428	-1.4631448
-1 11429	-3.1539681
-1 11430	-3.6504236
-1 11431	-1.3622298
-1 11432	-4.2332829
-1 11433	-2.242634
-1 11434	-5.1612991
-1 11435	-3.8860837
-1 11436	-2.4165315
-1 11437	-1.0266129
-1 11438	-3.0487252
-1 11439	-4.8131736
-1 11440	-2.5096971
-1 11441	-2.4935117
-1 11442	-3.6099962
-1 11443	-2.6517709
-1 11444	-4.9671823
-1 11445	-3.0924758
-1 11446	-1.5450516
-1 11447	-4.0909382
-1 11448	-2.5258595
-1 11449	0.15308861
-1 11450	-2.4645096
-1 11451	-5.8148199
-1 11452	-4.1206545
-1 11453	-2.1714578
-1 11454	-4.4232384
-1 11455	-4.0701305
-1 11456	-2.258475
-1 11457	-2.1360567
-1 11458	-5.4812004
-1 11459	-4.9798829
-1 11460	-5.8512976
-1 11461	-3.1544163
-1 11462	-4.5537405
-1 11463	-2.3239558
-1 11464	-3.6031584
-1 11465	-3.9284471
-1 11466	-3.8872012
-1 11467	-4.982669
-1 11468	-4.4330418
-1 11469	-3.5424682
-1 11470	-3.8628883
-1 11471	-4.4256425
-1 11472	-4.9057522
-1 11473	-4.0365623
-1 11474	-1.9663857
-1 11475	-2.1347145
-1 11476	1.2362087
-1 11477	0.22042968
-1 11478	-0.12450638
-1 11479	-1.4056393
1 11480	1.3869486
-1 11481	0.70505209
-1 11482	-3.3943248
-1 11483	-3.9957081
-1 11484	-4.458611
-1 11485	-3.2869864
-1 11486	-5.0502227
-1 11487	-3.4875033
-1 11488	-4.4516847
-1 11489	-2.2396243
-1 11490	-1.4039258
-1 11491	-3.7708976
-1 11492	-4.7146928
-1 11493	-3.229059
-1 11494	-2.6104014
-1 11495	-4.7235857
-1 11496	-2.567365
-1 11497	-4.8322907
-1 11498	-2.4841756
-1 11499	-3.0357945
-1 11500	-1.8240353
-1 11501	-2.3773778
-1 11502	-0.8356365
-1 11503	-1.5106617
-1 11504	-4.105549
-1 11505	-3.115412
-1 11506	-1.4262808
-1 11507	-1.6762709
-1 11508	-2.8871206
-1 11509	-1.7157464
-1 11510	-0.94707105
-1 11511	-5.1498487
-1 11512	-3.7841062
-1 11513	-3.1190697
-1 11514	-2.548363
-1 11515	-5.4534405
-1 11516	-4.2668693
-1 11517	-3.6182664
-1 11518	-5.6714568
-1 11519	-3.4357564
-1 11520	-2.8857297
-1 11521	-2.7614802
-1 11522	-4.0137753
-1 11523	-2.9735822
-1 11524	-3.4196336
-1 11525	-5.0919193
-1 11526	-6.096037
-1 11527	-3.5462756
-1 11528	-4.87371
-1 11529	-6.0251497
-1 11530	-4.6924499
-1 11531	-4.7158276
-1 11532	-3.1334109
-1 11533	-4.6072683
-1 11534	-1.9651406
-1 11535	-4.7792526
-1 11536	-4.3789316
-1 11537	-6.2640893
-1 11538	-3.9859464
-1 11539	-4.6589773
-1 11540	-3.9003632
-1 11541	-3.7810416
-1 11542	-4.7907977
-1 11543	-3.4696021
-1 11544	-5.5015414
-1 11545	-0.9036147
-1 11546	-5.9118767
-1 11547	-2.7503047
-1 11548	-1.3864907
-1 11549	-3.1082091
-1 11550	-5.7280827
-1 11551	-2.6548784
-1 11552	-3.938386
-1 11553	-3.3621892
-1 11554	-6.9613389
-1 11555	-1.0552672
-1 11556	-5.8149574
-1 11557	-3.547056
-1 11558	-5.0842044
-1 11559	-2.0378204
-1 11560	-3.9356153
-1 11561	-4.5477957
-1 11562	-3.774089
-1 11563	-4.2937763
-1 11564	-4.8782599
-1 11565	-3.4194148
-1 11566	-4.548758
-1 11567	-4.7533408
-1 11568	-5.2883766
-1 11569	-2.3625571
-1 11570	-4.0258853
-1 11571	-2.5915125
-1 11572	-4.1299101
-1 11573	-0.89145349
-1 11574	-1.1742025
-1 11575	-2.2332167
-1 11576	-3.186734
-1 11577	-2.3728243
-1 11578	-3.594611
-1 11579	0.65221101
-1 11580	-4.1720906
-1 11581	-3.7744824
-1 11582	0.43807288
-1 11583	-1.4440884
-1 11584	-4.1157018
-1 11585	-5.1454331
-1 11586	-4.5019612
-1 11587	-5.2769508
-1 11588	-4.4040906
-1 11589	-3.0158124
-1 11590	-5.0198176
-1 11591	-1.8951886
-1 11592	-4.0594305
-1 11593	-2.5651401
-1 11594	-3.2014897
-1 11595	-2.3876665
-1 11596	-3.0028617
-1 11597	-1.9201663
-1 11598	1.4066118
-1 11599	-1.2332986
-1 11600	-0.1966863
-1 11601	-3.5161543
-1 11602	-1.0928049
-1 11603	-2.3530104
-1 11604	-3.3298069
-1 11605	-3.447303
-1 11606	-2.5967043
-1 11607	-1.7853845
-1 11608	-0.89798897
-1 11609	-2.3076685
-1 11610	-3.1839578
-1 11611	-3.6598878
-1 11612	-1.3152944
-1 11613	-1.7961992
-1 11614	-3.5924014
-1 11615	-4.5435354
-1 11616	-1.6890545
-1 11617	0.23929641
-1 11618	-0.47727189
-1 11619	-2.4314006
-1 11620	-1.9820743
-1 11621	-2.8355193
-1 11622	-0.22890144
-1 11623	-2.4798353
-1 11624	-1.4542847
-1 11625	-0.80267102
-1 11626	-3.4852543
-1 11627	-2.9780457
-1 11628	-0.46342413
-1 11629	-5.5722525
-1 11630	-3.022698
-1 11631	-3.561692
-1 11632	-2.0270613
-1 11633	-5.5515686
-1 11634	-3.1833414
-1 11635	-4.1011595
-1 11636	-2.6230181
-1 11637	-3.1827419
-1 11638	-4.2764117
-1 11639	-4.0874621
-1 11640	-3.9855421
-1 11641	-3.6365033
-1 11642	-0.74447217
-1 11643	-3.1337893
-1 11644	-4.5496449
-1 11645	-0.59596807
-1 11646	-4.2486395
-1 11647	-4.0830691
-1 11648	-4.0068463
-1 11649	-3.6093494
-1 11650	-2.5862761
-1 11651	-1.6205971
-1 11652	-3.1314053
-1 11653	-1.5517019
-1 11654	-2.8114269
-1 11655	-3.8008278
-1 11656	-2.2397499
-1 11657	-2.6277658
-1 11658	-1.3450066
-1 11659	-2.8934801
-1 11660	-2.0601798
-1 11661	-3.7141948
-1 11662	-2.8698236
-1 11663	0.19444415
-1 11664	-2.4755277
-1 11665	-2.2813006
-1 11666	-3.5783401
-1 11667	-4.9258497
-1 11668	-3.8161152
-1 11669	-3.2588412
-1 11670	-4.8023358
-1 11671	-4.1839981
-1 11672	-1.7607467
-1 11673	-3.9799324
-1 11674	-0.66390647
-1 11675	-3.135923
-1 11676	-2.5931934
-1 11677	-3.2478313
-1 11678	-2.4852919
-1 11679	-1.1724316
-1 11680	-5.5377884
-1 11681	-1.6696873
-1 11682	-3.654472
-1 11683	-2.0410607
-1 11684	-1.8613874
-1 11685	-2.3041938
-1 11686	-4.7394477
-1 11687	-5.573271
-1 11688	-3.7019986
-1 11689	-3.5973832
-1 11690	-2.4458602
-1 11691	-4.8811856
-1 11692	-2.7150987
-1 11693	-0.47847661
-1 11694	-1.6061248
-1 11695	-3.4294656
-1 11696	0.1673496
-1 11697	-2.1531255
-1 11698	-1.8388468
-1 11699	-0.98390889
-1 11700	-0.49954505
-1 11701	-1.0731739
-1 11702	-0.1176261
-1 11703	-3.4754232
-1 11704	-1.199086
-1 11705	-2.2804073
-1 11706	-4.0345879
-1 11707	-1.1932095
-1 11708	-1.9807614
-1 11709	-2.1841282
-1 11710	-2.3545446
-1 11711	-3.9108444
-1 11712	-1.4155636
-1 11713	-5.1878657
-1 11714	-1.1920736
-1 11715	-2.3050697
-1 11716	-2.4271594
-1 11717	-3.6208146
-1 11718	-3.1583245
-1 11719	-1.247643
-1 11720	-2.0127553
-1 11721	-5.2168082
-1 11722	-3.7443866
-1 11723	-3.8993928
-1 11724	-3.4321644
-1 11725	-2.9234687
-1 11726	-2.2650591
-1 11727	-2.9433917
-1 11728	-4.7638381
-1 11729	-1.9598427
-1 11730	-0.36675852
-1 11731	-1.9547235
-1 11732	-1.6486538
-1 11733	-2.4236993
-1 11734	1.6254787
-1 11735	-1.803635
-1 11736	-1.4552929
-1 11737	-3.2575252
-1 11738	0.25883698
-1 11739	-0.99408301
-1 11740	0.74384418
-1 11741	-2.1336593
-1 11742	-0.58419827
-1 15983	-5.0919431
-1 15984	-3.9584559
-1 15985	-2.355424
-1 15986	-4.1529195
-1 15987	-4.0227811
-1 15988	-4.1684007
-1 15989	-1.1084801
-1 15990	-5.373082
-1 15991	-2.1234928
-1 15992	-1.4697532
-1 15993	-3.8943528
-1 15994	-4.2386283
-1 15995	-3.5169312
-1 15996	-3.8570627
-1 15997	-2.7766653
-1 15998	-4.3248185
-1 15999	-1.8021272
-1 16000	-4.6701867
-1 16001	-3.4311253
-1 16002	-2.8659736
-1 16003	-4.6103136
-1 16004	-3.9314683
-1 16005	-3.0902058
-1 16006	-2.9329032
-1 16007	-1.5491567
-1 16008	-5.4637469
-1 16009	-2.1902834
-1 16010	-1.9937104
-1 16011	-2.4266773
-1 16012	-2.2807451
-1 16013	-2.9109219
-1 16014	-4.1069985
-1 16015	-2.5241966
-1 16016	-4.3759477
-1 16017	-3.1059687
-1 16018	-2.6946664
-1 16019	-3.0773378
-1 16020	-3.2517742
-1 16021	-6.0327251
-1 16022	-5.2734924
-1 16023	-3.5197912
-1 16024	-4.7891227
-1 16025	-2.5783426
-1 16026	-3.1807867
-1 16027	-1.5324323
-1 16028	-5.2984746
-1 16029	-1.6368271
-1 16030	-2.2581491
-1 16031	-1.9650818
-1 16032	-5.6500462
-1 16033	-2.3106625
-1 16034	-2.6890285
-1 16035	-2.0243797
-1 16036	-3.026271
-1 16037	-3.257274
-1 16038	-4.1538872
-1 16039	-2.9043975
-1 16040	-4.2183752
-1 16041	-2.4165806
-1 16042	-4.5621115
-1 16043	-3.0988761
-1 16044	-3.647629
-1 16045	-6.0901165
-1 16046	-3.840743
-1 16047	-2.7004298
-1 16048	-3.3052977
-1 16049	-2.2240642
-1 16050	-4.3385844
-1 16051	-3.8655594
-1 16052	-3.8442643
-1 16053	-1.6248601
-1 16054	-3.0683147
-1 16055	-5.5076668
-1 16056	-2.7544167
-1 16057	-3.6867802
-1 16058	-3.8907915
-1 16059	-4.8945483
-1 16060	-3.4847837
-1 16061	-2.9270972
-1 16062	-5.8843979
-1 16063	-4.031703
-1 16064	-3.9884052
-1 16065	-4.2490147
-1 16066	-5.0513451
-1 16067	-4.3090937
-1 16068	-6.1152463
-1 16069	-5.595365
-1 16070	-3.8219382
-1 16071	-3.3134445
-1 16072	-3.6152442
-1 16073	-4.4226833
-1 16074	-5.2034486
-1 16075	-3.6413614
-1 16076	-5.7115178
-1 16077	-5.1434137
-1 16078	-7.1790879
-1 16079	-4.0362943
-1 16080	-3.6807735
-1 16081	-4.9527056
-1 16082	-3.1774041
-1 16083	-3.5819883
-1 16084	-3.3135724
-1 16085	-2.5307734
-1 16086	-3.7269863
-1 16087	-2.8367042
-1 16088	-2.9775634
-1 16089	-5.2638844
-1 16090	-2.8036187
-1 16091	-3.1782418
-1 16092	-3.9268907
-1 16093	-4.950625
-1 16094	-3.8608844
-1 16095	-2.5949955
-1 16096	-2.7782698
-1 16097	-2.0195604
-1 16098	-3.0704761
-1 16099	-2.1263474
-1 16100	-3.1069857
-1 16101	-4.1394569
-1 16102	-1.3547124
-1 16103	-4.8657043
-1 16104	-3.0553904
-1 16105	-1.3681422
-1 16106	-2.9686998
-1 16107	-2.7451959
-1 16108	-3.4902702
-1 16109	-3.6591181
-1 16110	-2.5927883
-1 16111	-4.4051601
-1 16112	-3.8043578
-1 16113	-4.3975804
-1 16114	-3.0394642
-1 16115	-6.7883715
-1 16116	-4.0845374
-1 16117	-4.8061916
-1 16118	-1.9805628
-1 16119	-3.8562015
-1 16120	-2.1632575
-1 16121	-4.3439292
-1 16122	-3.8639604
-1 16123	-2.6901667
-1 16124	-2.2945869
-1 16125	-2.0892319
-1 16126	-2.0452287
-1 16127	-3.5218898
-1 16128	-3.6587562
-1 16129	-4.9330093
-1 16130	-3.8190217
-1 16131	-1.0373348
-1 16132	-2.3786552
-1 16133	1.0130404
-1 16134	3.5373003
-1 16135	-3.6183876
-1 16136	0.55309405
-1 16137	-3.8508405
-1 16138	-1.9035574
-1 16139	-3.157618
-1 16140	-3.7208644
-1 16141	-2.3674419
-1 16142	-3.3597108
-1 16143	-6.8599773
-1 16144	-4.7364864
-1 16145	-3.7822403
-1 16146	-3.4442458
-1 16147	-2.4782822
-1 16148	-4.6398747
-1 16149	-3.3395916
-1 16150	-4.3765204
-1 16151	-2.539571
-1 16152	-4.6319691
-1 16153	-3.0428975
-1 16154	-2.6022364
-1 16155	-2.5674228
-1 16156	-1.6057729
-1 16157	-2.7989519
-1 16158	-2.9262906
-1 16159	0.54455864
-1 16160	-4.7454133
-1 16161	-4.4546608
-1 16162	-3.5494725
-1 16163	-3.1560994
-1 16164	-3.5670752
-1 16165	-4.2642871
-1 16166	-5.4088094
-1 16167	-4.1963373
-1 16168	-2.953263
-1 16169	-5.1874686
-1 16170	-4.0357737
-1 16171	-4.5212678
-1 16172	-1.1618955
-1 16173	-2.7638065
-1 16174	-3.888405
-1 16175	-3.4812242
-1 16176	-3.3534661
-1 16177	-3.0805821
-1 16178	-1.2437312
-1 16179	-2.5049288
1 16180	2.8678882
-1 16181	-1.0540648
-1 16182	-3.6527258
-1 16183	-1.1102209
-1 16184	-2.893185
-1 16185	-2.7767784
-1 16186	-2.1113383
-1 16187	-2.4948633
-1 16188	-6.0054631
-1 16189	-2.7391015
-1 16190	-3.769395
-1 16191	-3.2515169
-1 16192	-2.9449302
-1 16193	-1.8646232
-1 16194	-0.035237899
-1 16195	3.0972101
-1 16196	-4.8897955
-1 16197	-1.2092271
-1 16198	-2.8662532
-1 16199	-2.4458555
-1 16200	-1.5128607
-1 16201	-1.5721754
-1 16202	-3.0850426
-1 16203	-2.3562636
-1 16204	-2.582579
-1 16205	-1.292265
-1 16206	-2.7495587
-1 16207	-2.8832693
-1 16208	-1.8462283
-1 16209	-3.2227818
-1 16210	-4.8669869
-1 16211	-0.47976471
-1 16212	-2.8897399
-1 16213	-4.5811017
-1 16214	-4.0282135
-1 16215	-5.7740577
-1 16216	-3.6972715
-1 16217	-1.5808609
-1 16218	-3.1175549
-1 16219	-3.0299965
-1 16220	-3.5633985
-1 16221	-2.1701871
-1 16222	-4.2884928
-1 16223	-3.1526246
-1 16224	-3.5347226
-1 16225	-1.9058488
-1 16226	0.7780904
1 16227	2.3730992
-1 16228	-1.0354002
-1 16229	-1.3277981
-1 16230	1.7315288
-1 16231	-0.80106443
-1 16232	-1.8144583
-1 16233	-2.0730293
-1 16234	-1.3806855
-1 16235	-5.0491736
1 16236	1.6598089
-1 16237	-2.8675317
-1 16238	-3.1844116
-1 16239	-2.5764675
-1 16240	-3.2784495
-1 16241	-2.9078695
-1 16242	-3.134684
-1 16243	-2.9281045
-1 16244	-0.86513523
-1 16245	-3.4067244
-1 16246	2.7802861
-1 16247	-5.3852054
-1 16248	-0.033105722
-1 16249	-1.1665872
-1 16250	-2.2765044
-1 16251	-2.6834333
-1 16252	-0.77763507
-1 16253	-1.8228311
-1 16254	-3.0529788
-1 16255	-1.5340487
-1 16256	-3.6382534
-1 16257	-0.5549168
-1 16258	-2.2648179
-1 16259	-2.1662947
-1 16260	-4.7082988
-1 16261	-3.4176383
-1 16262	-2.4036446
-1 16263	0.23101344
-1 16264	-2.8068982
-1 16265	-4.3396581
-1 16266	-2.5864593
-1 16267	-3.1139877
-1 16268	-3.4666522
-1 16269	-5.1253236
-1 16270	-2.4084744
-1 16271	-3.1529444
-1 16272	-2.4991645
-1 16273	-2.7971834
-1 16274	-1.3874146
-1 16275	-1.6732431
-1 16276	-1.4176852
-1 16277	-3.4286731
-1 16278	-4.6418237
-1 16279	-3.015746
-1 16280	-4.0031694
-1 16281	-2.6010393
-1 16282	-2.8300837
-1 16283	-2.0324503
-1 16284	-3.3204528
-1 16285	-3.7221385
-1 16286	-3.4067682
-1 16287	-2.5653393
-1 16288	-2.3388049
-1 10625	-4.9681358
-1 10626	-4.7467577
-1 10627	-2.9345028
-1 10628	-4.0539018
-1 10629	-2.9891931
-1 10630	-3.0294517
-1 10631	-4.4301569
-1 10632	-2.6741904
-1 10633	-3.234169
-1 10634	-4.0763436
-1 10635	-4.8760641
-1 10636	-3.4877334
-1 10637	-2.9600766
-1 10638	-1.2908719
-1 10639	-3.3489954
-1 10640	-3.7803904
-1 10641	-2.2292976
-1 10642	-2.9860211
-1 10643	-2.8309621
-1 10644	-3.1435676
-1 10645	-2.8121337
-1 10646	-1.5242768
-1 10647	-1.5225407
-1 10648	-2.8661643
-1 10649	-3.5341906
-1 10650	-1.1006438
-1 10651	-1.5018789
-1 10652	1.5513619
-1 10653	1.9890691
-1 10654	-2.705989
-1 10655	-1.7052244
-1 10656	-4.6658642
-1 10657	-2.2098296
-1 10658	-2.5680291
-1 10659	-3.112089
-1 10660	-1.3725888
-1 10661	-3.9937811
-1 10662	-4.1574017
-1 10663	-3.1236238
-1 10664	-2.6434426
-1 10665	-0.3413161
-1 10666	-3.4883715
-1 10667	-1.6875965
-1 10668	-1.3711796
-1 10669	-3.6716013
-1 10670	-6.4209262
-1 10671	-0.3652743
-1 10672	-3.4493901
-1 10673	-3.4675095
-1 10674	-1.3781775
-1 10675	-3.0135693
-1 10676	-2.3442537
-1 10677	-2.4465248
-1 10678	-1.3592056
-1 10679	-3.8993901
-1 10680	-3.9111224
-1 10681	-2.972553
-1 10682	-2.4428403
-1 10683	-1.6195977
-1 10684	-3.8236367
-1 10685	-3.0195231
-1 10686	-2.1919343
-1 10687	-2.1758655
-1 10688	-2.3248267
-1 10689	-3.7751869
-1 10690	-1.9513063
-1 10691	-3.8098446
-1 10692	-3.4305147
-1 10693	-3.0150382
-1 10694	-2.5470049
-1 10695	0.410282
-1 10696	-0.23063596
1 10697	2.1139598
-1 10698	-0.76002153
-1 10699	-1.1689354
-1 10700	-1.4840305
-1 10701	0.60259309
-1 10702	-3.8967943
-1 10703	-4.6492311
-1 10704	-4.3433281
-1 10705	-0.2040969
-1 10706	-2.8605977
-1 10707	-4.3314809
-1 10708	-2.5213782
-1 10709	-5.4843675
-1 10710	-1.3599077
-1 10711	-3.4758794
-1 10712	-3.2683405
-1 10713	-3.0824422
-1 10714	-3.2877388
-1 10715	-4.411762
-1 10716	1.4612341
-1 10717	-1.5911838
-1 10718	1.9298609
-1 10719	-2.3252095
-1 10720	-4.4435965
-1 10721	-3.2607184
-1 10722	-1.1267658
-1 10723	-1.8304158
-1 10724	-4.378322
-1 10725	-4.9410417
-1 10726	-1.5366218
-1 10727	-3.8221058
-1 10728	-3.2585372
-1 10729	-2.3214287
-1 10730	-2.49635
-1 10731	-3.7866439
-1 10732	-5.0932162
-1 10733	-6.1350338
-1 10734	-5.0326792
-1 10735	-5.7384028
-1 10736	-2.8910909
-1 10737	-1.3775243
-1 10738	-3.4420429
-1 10739	-4.0274223
-1 10740	-3.9245602
-1 10741	-3.7147019
-1 10742	-5.2069775
-1 10743	-4.5882613
-1 10744	-5.5995899
-1 10745	-4.1040358
-1 10746	-4.3799425
-1 10747	-4.8517524
-1 10748	-5.9792579
-1 10749	-2.862435
-1 10750	-4.0824093
-1 10751	-5.3852049
-1 10752	-1.978817
-1 10753	-3.9814792
-1 10754	-2.9337729
-1 10755	-2.7210741
-1 10756	-2.2167416
-1 10757	-3.5186487
-1 10758	-3.9942391
-1 10759	-1.5945942
-1 10760	-2.5224372
-1 10761	-3.1785271
-1 10762	-2.3749166
-1 10763	-2.8854115
-1 10764	-4.8830606
-1 10765	-4.9231369
-1 10766	-2.7635236
-1 10767	-4.8000894
-1 10768	-4.0800849
-1 10769	-2.3873747
-1 10770	-4.9342528
-1 10771	-3.109986
-1 10772	-2.0684437
-1 10773	-3.8622117
-1 10774	-4.1932634
-1 10775	-3.1049232
-1 10776	-1.8575483
-1 10777	-2.6345895
-1 10778	-1.2810007
-1 10779	2.0500985
-1 10780	-1.0109632
-1 10781	-2.6531001
-1 10782	-3.5733658
-1 10783	-4.3195827
-1 10784	-1.9651031
-1 10785	-1.2564339
-1 10786	-5.0986431
-1 10787	-2.9722491
-1 10788	-2.9418168
-1 10789	-4.5654979
-1 10790	-2.3138731
-1 10791	-2.8809042
-1 10792	-3.2648698
-1 10793	-2.3023881
-1 10794	-3.397046
-1 10795	-3.2765798
-1 10796	-2.6948455
-1 10797	-1.4399436
-1 10798	-4.4503073
-1 10799	-0.3072093
-1 10800	-5.0732517
-1 10801	-3.2207389
-1 10802	-3.3186147
-1 10803	-3.5227087
-1 10804	-3.1699925
-1 10805	-2.9613766
-1 10806	-3.6848598
-1 10807	-3.6909464
-1 10808	-4.2517568
-1 10809	-3.930313
-1 10810	-3.9346063
-1 10811	-3.9217806
-1 10812	-4.0098183
-1 10813	-3.9923566
-1 10814	-7.5922688
-1 10815	-6.3696838
-1 10816	-7.4853621
-1 10817	-6.5091592
-1 10818	-2.9279766
-1 10819	-4.4900189
-1 10820	-2.4812127
-1 10821	-3.066983
-1 10822	-2.5264297
-1 10823	-4.724849
-1 10824	-5.584055
-1 10825	-6.2785487
-1 10826	-6.3274615
-1 10827	-4.0434012
-1 10828	-2.8676246
-1 10829	-4.5974877
-1 10830	-5.7959783
-1 4991	-5.8451528
-1 4992	-2.86
-1 4993	-4.0333773
-1 4994	-4.2344203
-1 4995	-4.1684092
-1 4996	-1.4811542
-1 4997	-2.127256
-1 4998	-1.0565548
-1 4999	-0.82019856
-1 5000	-0.14097842
-1 5001	-1.8632316
-1 5002	-2.969008
-1 5003	-1.5885611
-1 5004	-0.7892625
-1 5005	-1.8349019
-1 5006	-4.33313
-1 5007	-2.5867008
-1 5008	-3.786308
-1 5009	-3.8171697
-1 5010	-3.4859169
-1 5011	-4.2741484
-1 5012	-5.149972
-1 5013	-3.5408398
-1 5014	-2.9282411
-1 5015	-5.8603885
-1 5016	-3.4662412
-1 5017	-2.7082243
-1 5018	-2.6517122
-1 5019	-4.2529253
-1 5020	-4.4038738
-1 5021	-3.5908222
-1 5022	-5.7764134
-1 5023	-4.9742772
-1 5024	-2.5750832
-1 5025	-3.1963212
-1 5026	-2.880522
-1 5027	-1.9709323
-1 5028	-2.5085236
-1 5029	-2.9865028
-1 5030	-4.1739229
-1 5031	-4.9279147
-1 5032	-4.3628608
-1 5033	-5.0968043
-1 5034	-4.4979075
-1 5035	-5.9445782
-1 5036	-3.1018985
-1 5037	-3.1219973
-1 5038	-4.9812113
-1 5039	-4.5911393
-1 5040	-3.1946444
-1 5041	-2.8330313
-1 5042	-5.1588997
-1 5043	-3.6753336
-1 5044	-2.8856068
-1 5045	-4.2828907
-1 5046	-2.9882707
-1 5047	-3.1767624
-1 5048	-2.6858071
-1 5049	-4.1155719
-1 5050	-5.0357104
-1 5051	-3.8712486
-1 5052	-6.1156221
-1 5053	-4.6493455
-1 5054	-2.4211014
-1 5055	-5.4085671
-1 5056	-3.6663349
-1 5057	-2.6124319
-1 5058	-4.6718389
-1 5059	-4.1072483
-1 5060	-4.7079923
-1 5061	-4.0763803
-1 5062	-1.0730906
-1 5063	-1.8481941
-1 5064	-2.5045365
-1 5065	-2.9338773
-1 5066	-1.101473
-1 5067	-1.6151474
-1 5068	-2.007217
-1 5069	-2.4265651
-1 5070	-2.0273565
-1 5071	-4.8051243
-1 5072	-2.4507133
-1 5073	-5.4105154
-1 5074	-2.9121509
-1 5075	-3.7908667
-1 5076	-2.6703624
-1 5077	-1.5994078
-1 5078	-3.3715559
-1 5079	-3.4639706
-1 5080	-5.0929834
-1 5081	-6.5000742
-1 5082	-5.0743649
-1 5083	-3.272126
-1 5084	-1.6108985
-1 5085	-3.9266336
-1 5086	-0.05497606
-1 5087	-2.0819851
-1 5088	-2.7813824
-1 5089	-1.4841313
-1 5090	-1.9370059
-1 5091	-3.1252394
-1 5092	-0.078089373
-1 5093	-3.9244012
-1 5094	-1.9797058
-1 5095	-3.9626394
-1 5096	-1.5571544
-1 5097	-4.0894522
-1 5098	-3.1660422
-1 5099	-3.626134
-1 5100	-2.7787039
-1 5101	-2.0047833
-1 5102	-1.0023648
-1 5103	-3.2989108
-1 5104	-3.2078284
-1 5105	-2.7974326
-1 5106	-4.3010308
-1 5107	-2.3136669
-1 5108	-4.6554078
-1 5109	-3.8830694
-1 5110	-4.0911864
-1 5111	-2.8836371
-1 5112	-5.5119318
-1 5113	-3.8837134
-1 5114	-4.5333966
-1 5115	-4.6396592
-1 5116	-6.0834695
-1 5117	-6.3410991
-1 5118	-4.110612
-1 5119	-3.2299205
-1 5120	-3.6089927
-1 5121	-5.174368
-1 5122	-3.2886364
-1 5123	-2.2693361
-1 5124	-1.0429273
1 5125	0.42838171
-1 5126	-0.51885806
-1 5127	-3.3668591
-1 5128	-2.1821569
-1 5129	-1.8244061
-1 5130	-4.5856041
-1 5131	-2.6603334
-1 5132	-3.2514503
-1 5133	-2.6113289
-1 5134	-2.5896664
-1 5135	-3.5324684
-1 5136	-2.710892
-1 5137	-3.5015732
-1 5138	-2.7557372
-1 5139	-2.9457597
-1 5140	-3.2385192
-1 5141	-2.9721252
-1 5142	-3.737083
-1 5143	-4.8040831
-1 5144	-2.2799435
-1 5145	-2.8097862
-1 5146	-4.3646653
-1 5147	-3.0572017
-1 5148	-3.3982864
-1 5149	-3.3815648
-1 5150	-1.7915567
-1 5151	-2.4714693
1 5152	0.35752041
-1 5153	-2.4526726
-1 5154	-3.8625685
-1 5155	0.47435365
-1 5156	0.029020141
-1 5157	-1.7475776
-1 5158	-0.9827291
-1 5159	-3.2837365
-1 5160	-1.153242
-1 5161	-0.89576022
-1 5162	-3.3788248
-1 5163	-1.9768043
-1 5164	-1.4832651
-1 5165	-2.2405949
-1 5166	-2.8752584
-1 5167	-3.1916671
-1 5168	-2.6623023
-1 5169	-3.9388836
-1 5170	-5.5429136
-1 5171	-3.6667891
-1 5172	-3.5136063
-1 5173	-4.3017202
-1 5174	-4.6663147
-1 5175	-4.4831924
-1 5176	-5.8731723
-1 5177	-5.7370343
-1 5178	-4.4331911
-1 5179	-4.8207338
-1 5180	-5.4978633
-1 5181	-7.075244
-1 5182	-6.1192625
-1 5183	-7.4155801
-1 5184	-4.5814948
-1 5185	-6.0985253
-1 5186	-7.3265519
-1 5187	-6.6643299
-1 5188	-6.4395719
-1 5189	-5.8845396
-1 5190	-7.205244
-1 5191	-5.298216
-1 5192	-4.4490777
-1 5193	-4.3644611
-1 5194	-5.705084
-1 5195	-5.1030603
-1 5196	-5.3810651
-1 5197	-4.5156201
-1 5198	-5.318836
-1 5199	-4.014389
-1 5200	-5.2313324
-1 5201	-5.5885932
-1 5202	-3.4201435
-1 5203	-5.2596957
-1 5204	-7.0738658
-1 5205	-6.7362913
-1 5206	-3.632867
-1 5207	-4.8123737
-1 5208	-4.0874318
-1 5209	-5.9783428
-1 5210	-5.8967497
-1 5211	-5.550205
-1 5212	-4.5619515
-1 5213	-3.6424859
-1 5214	-4.7775086
-1 5215	-1.0997522
-1 5216	-2.6778798
-1 5217	-4.0065828
-1 5218	-4.1394087
-1 5219	-1.2944338
-1 5220	-2.7963573
-1 5221	-3.4480215
-1 5222	-2.5140026
-1 5223	0.67155525
-1 5224	-4.2245876
-1 5225	-4.2053993
-1 5226	-4.2386685
-1 5227	-0.25374504
-1 5228	-2.9940852
-1 5229	-4.5444214
-1 5230	-0.76924232
-1 5231	-3.2760949
-1 5232	-1.9146421
-1 5233	-3.499054
-1 5234	-3.9711439
-1 5235	-3.7545675
-1 5236	-5.6452676
-1 5237	-5.2245668
-1 5238	-4.2548734
-1 5239	-6.3764092
-1 5240	-2.9656159
-1 5241	-2.9536747
-1 5242	-2.9626796
-1 5243	-1.9122519
-1 5244	-1.0557842
-1 5245	-4.0857492
-1 5246	-0.088000932
-1 5247	-3.3923519
-1 5248	-2.1707841
-1 5249	-2.3884508
-1 5250	-3.5044697
-1 5251	-2.5293716
-1 5252	-0.56798969
1 5253	1.4939199
-1 5254	-2.5305146
-1 5255	-2.3101998
-1 5256	-3.5236104
-1 5257	-1.9422215
-1 5258	-2.4255844
-1 5259	-3.8493796
-1 5260	-2.8443159
-1 5261	-4.7604873
-1 5262	-3.1283803
-1 5263	-5.6308448
-1 5264	-3.1047159
-1 5265	-6.4285535
-1 5266	-4.1811411
-1 5267	-5.1542775
-1 5268	-6.8001959
-1 5269	-3.6496864
-1 5270	-5.998649
-1 5271	-2.8706595
-1 5272	-2.3678107
-1 5273	-3.2899006
-1 5274	-3.9409553
-1 5275	-3.9950913
-1 5276	-3.7553461
-1 5277	-2.502845
-1 5278	-2.8977353
-1 5279	-5.3751399
-1 5280	-2.4974128
-1 5281	-3.7053744
-1 5282	-3.8147623
-1 5283	-4.8794157
-1 5284	-5.3654966
-1 5285	-6.419004
-1 5286	-3.9446517
-1 5287	-2.8659221
-1 5288	-4.2313592
-1 5289	-4.7529115
-1 5290	-6.3434261
-1 5291	-4.5304631
-1 5292	-5.6510295
-1 5293	-5.613572
-1 5294	-5.8469864
-1 5295	-3.8716226
-1 5296	-3.5454543
-1 5297	-4.2072359
-1 5298	-3.9284251
-1 5299	-5.3329022
-1 5300	-5.2547312
-1 5301	-2.474191
-1 5302	-2.9163531
-1 5303	-3.8230598
-1 5304	-2.8322583
-1 5305	-3.0785388
-1 5306	-1.6203513
-1 5307	-7.6986709
-1 5308	-3.7589732
-1 5309	-3.4985361
-1 5310	-0.36591785
-1 5311	-2.341841
-1 5312	-1.2810253
-1 5313	-2.6422576
-1 5314	-4.1693811
-1 5315	-5.2968049
-1 5316	-5.1224473
-1 5317	-6.5664314
-1 5318	-7.616629
-1 5319	-3.2935511
-1 5320	-3.5200858
-1 5321	-4.1478884
-1 5322	-3.0046562
-1 5323	-4.9818096
-1 5324	-3.0435979
-1 5325	-3.3686702
-1 5326	-3.6702823
-1 5327	-3.2601169
-1 5328	-1.0866259
-1 5329	0.27338496
-1 5330	-1.7660251
-1 5331	-2.3344787
-1 5332	0.26975441
-1 5333	-0.45940534
-1 5334	-1.3498377
-1 5335	-2.4863235
-1 5336	-2.7074213
-1 5337	-4.0138374
-1 5338	-3.6878019
-1 5339	-2.9003995
-1 5340	-1.9614883
-1 5341	-4.2689156
-1 5342	-3.1744949
-1 5343	-3.2391643
-1 5344	-4.2197095
-1 5345	-3.0115488
-1 5346	-4.4937969
-1 6433	-5.7559968
-1 6434	-4.5782719
-1 6435	-5.1460312
-1 6436	-4.7974117
-1 6437	-5.2834785
-1 6438	-5.4182025
-1 6439	-5.692779
-1 6440	-5.387658
-1 6441	-4.0759223
-1 6442	-7.1677785
-1 6443	-4.7070551
-1 6444	-3.5428299
-1 6445	-5.0216113
-1 6446	-3.7623527
-1 6447	-1.6481553
-1 6448	-2.3715641
-1 6449	-4.8208741
-1 6450	-7.3582857
-1 6451	-4.289186
-1 6452	-2.9305676
-1 6453	-3.1126549
-1 6454	-3.6262373
-1 6455	-4.931833
-1 6456	-2.7629491
-1 6457	-3.2651077
-1 6458	-4.8255634
-1 6459	-3.9429492
-1 6460	-3.7320392
-1 6461	-4.5237241
-1 6462	-4.1961781
-1 6463	-5.4644969
-1 6464	-6.1389375
-1 6465	-6.2723143
-1 6466	-4.0512599
-1 6467	-3.345235
-1 6468	-3.9975806
-1 6469	-2.8721133
-1 6470	-2.4045237
-1 6471	-5.2467045
-1 6472	-4.1241201
-1 6473	-4.6666598
-1 6474	-3.0384737
-1 6475	-5.2555245
-1 6476	-3.1922775
-1 6477	-3.525681
-1 6478	-5.7104594
-1 6479	-4.0741983
-1 6480	-2.9808273
-1 6481	-3.8950291
-1 6482	-4.5410337
-1 6483	-2.5200466
-1 6484	-2.3306304
-1 6485	-3.2874542
-1 6486	-2.8073594
-1 6487	-3.9367456
-1 6488	-2.4824422
-1 6489	-0.19036403
-1 6490	-3.8708949
-1 6491	-1.9191135
-1 6492	-3.1457954
-1 6493	-1.0991126
-1 6494	-3.1447231
-1 6495	-3.4177452
-1 6496	-4.0666288
-1 6497	-4.9489582
-1 6498	-2.2731252
-1 6499	-3.7756559
-1 6500	-4.7196433
-1 6501	-2.154211
-1 6502	-3.0472638
-1 6503	-3.6738769
-1 6504	-2.8637292
-1 6505	-2.3575378
-1 6506	-2.370919
-1 6507	-2.1629181
-1 6508	-3.2044356
-1 6509	0.12190757
-1 6510	-3.6571841
-1 6511	0.12993109
-1 6512	-2.5051449
-1 6513	-3.5908162
-1 6514	-2.0577479
-1 6515	-4.5088651
-1 6516	-2.8175002
-1 6517	-3.9995677
-1 6518	-3.7356279
-1 6519	-3.0378035
-1 6520	-1.290716
-1 6521	-3.4436724
-1 6522	0.75037621
-1 6523	-1.0056542
1 6524	0.12132343
-1 6525	-1.2302286
-1 6526	-3.3308107
-1 6527	-4.4048811
-1 6528	-3.4218069
-1 6529	-3.4063913
-1 6530	-2.5543888
-1 6531	-4.1097758
-1 6532	-1.7632869
-1 6533	-2.1295866
-1 6534	-2.5825102
-1 6535	-3.2792697
-1 6536	-0.86874798
-1 6537	-2.1473719
-1 6538	-4.2402952
-1 6539	-3.0908664
-1 6540	-4.6188735
-1 6541	-5.0369994
-1 6542	-5.0525028
-1 6543	-2.5482173
-1 6544	-3.687764
-1 6545	-3.3600832
-1 6546	-1.9607606
-1 6547	-2.9836199
-1 6548	-2.9810515
-1 6549	1.4738798
-1 6550	-2.328915
-1 6551	-0.4212331
-1 6552	0.64360728
-1 6553	-1.3573316
-1 6554	-0.76961876
-1 6555	-1.8185146
-1 6556	-4.331161
-1 6557	-2.9870344
-1 6558	-0.73283451
-1 6559	-3.7082931
-1 6560	-3.628294
-1 6561	-2.7755899
-1 6562	-3.657695
-1 6563	-3.8259787
-1 6564	-3.1241899
-1 6565	-4.142514
-1 6566	-2.5577481
-1 6567	-3.2663634
-1 6568	-3.1458478
-1 6569	-3.3285613
-1 6570	-6.1050723
-1 6571	-5.3620708
-1 6572	-3.4408108
-1 6573	-3.2321155
-1 6574	-4.7237972
-1 6575	-3.3336047
-1 6576	-5.2923513
-1 6577	-3.0821906
-1 6578	-4.1162174
-1 6579	-2.6741847
-1 6580	-2.5816784
-1 6581	-2.5042799
-1 6582	-4.1017184
-1 6583	-3.9629198
-1 6584	-5.1182875
-1 6585	-3.7236759
-1 6586	-4.188343
-1 6587	-4.1898465
-1 6588	-1.8152922
-1 6589	-1.7671679
-1 6590	-3.6077959
-1 6591	-3.130367
-1 6592	-4.6045689
-1 6593	-3.2889237
-1 6594	-3.8213973
-1 6595	-2.9338358
-1 6596	-1.7032501
-1 6597	-3.2875184
-1 6598	-2.9222524
-1 6599	-4.736921
-1 6600	-3.1020348
-1 6601	-1.9015516
-1 6602	-0.86337991
-1 6603	-4.7394052
-1 6604	-2.9651615
-1 6605	-4.0943532
-1 6606	-3.4432056
-1 6607	-3.3236971
-1 6608	-5.5952632
-1 6609	-4.3308513
-1 6610	-5.7980669
-1 6611	-4.425295
-1 6612	-5.2697418
-1 6613	-4.6225038
-1 6614	-5.7836343
-1 6615	-4.3761372
-1 6616	-4.5263778
-1 6617	-4.591695
-1 6618	-4.3908569
-1 6619	-3.6847629
-1 6620	-2.9571419
-1 6621	-1.5487921
-1 6622	-1.5910796
-1 6623	-2.0413179
-1 6624	-2.9781727
-1 6625	-2.5485051
-1 6626	-0.80478197
-1 6627	-1.959254
-1 6628	-1.69636
-1 6629	-3.3719027
-1 6630	-5.3897384
-1 6631	-2.1922952
-1 6632	-3.303947
-1 6633	-4.6520521
-1 6634	-3.9080121
-1 6635	-3.3519798
-1 6636	-3.6793776
-1 6637	-3.0378941
-1 6638	-4.488026
-1 6639	-3.7017998
-1 6640	-4.3749301
-1 6641	-2.3194702
-1 6642	-3.5153854
-1 6643	-3.6002621
-1 6644	-4.9228345
-1 6645	-2.8271185
-1 6646	-3.4595789
-1 6647	-2.1184928
-1 6648	-3.6166144
-1 6649	-0.40948621
-1 6650	-2.2614756
-1 6651	-2.1279472
-1 6652	-2.0697766
-1 6653	-2.9164365
-1 6654	-1.2795275
-1 6655	-3.0105566
-1 6656	-1.7293259
-1 6657	-2.8904426
-1 6658	-5.4184105
-1 6659	-4.4396245
-1 6660	-2.9316563
-1 6661	-1.7880563
-1 6662	-4.2440293
-1 6663	-2.8965887
-1 6664	-3.0153152
-1 6665	-3.376459
-1 6666	-3.4259616
-1 6667	-3.0776998
-1 6668	-3.7323617
-1 6669	-2.5803444
-1 6670	-1.5856446
-1 6671	-1.8177667
-1 6672	-3.6671233
-1 6673	-3.9169322
-1 6674	-2.6241597
-1 6675	-6.3190219
-1 6676	-2.6501004
-1 6677	-2.6272775
-1 6678	-4.2925991
-1 6679	-3.6942011
-1 6680	-4.0423193
-1 6681	-4.1555154
-1 6682	-2.5257539
-1 6683	-4.1564598
-1 6684	-1.4162628
-1 6685	-1.8231281
-1 6686	-4.6616381
-1 6687	-3.0804717
-1 6688	-4.7079942
-1 6689	-6.2749178
-1 6690	-2.8647924
-1 6691	-3.4194405
-1 6692	-2.6946795
-1 6693	-3.2622782
-1 6694	-2.2907409
-1 6695	-3.8015608
-1 6696	-2.5286145
-1 6697	-3.3934495
-1 6698	-4.8264126
-1 6699	-3.5579264
-1 6700	-2.5990113
-1 6701	-2.0014171
-1 6702	-4.2783975
-1 6703	-2.8512832
-1 6704	-3.0944082
-1 6705	-2.3411806
-1 6706	-2.3632732
-1 6707	-3.556938
-1 6708	-3.3190165
-1 6709	-2.8218093
-1 6710	-1.7729684
-1 6711	-4.6591943
-1 6712	-3.2499108
-1 6713	-3.292129
-1 6714	-5.5434868
-1 16692	-6.4460721
-1 16693	-5.6666296
-1 16694	-3.7814929
-1 16695	-2.4080081
-1 16696	-3.9829148
-1 16697	-4.2814264
-1 16698	-4.5992859
-1 16699	-3.6034122
-1 16700	-2.2564971
-1 16701	-1.5475113
-1 16702	-1.2332959
1 16703	-1.2056842
-1 16704	-0.4265488
-1 16705	-4.1402546
-1 16706	-4.083317
-1 16707	-2.5181814
-1 16708	-4.291714
-1 16709	-1.0446688
-1 16710	-4.1279129
-1 16711	-4.1802667
-1 16712	-3.5048532
-1 16713	-2.2691579
-1 16714	-4.7418607
-1 16715	-5.2415195
-1 16716	-5.1985181
-1 16717	-3.8224215
-1 16718	-4.6419734
-1 16719	-5.1027413
-1 16720	-5.1047867
-1 16721	-4.4054258
-1 16722	-3.1048071
-1 16723	-3.7229332
-1 16724	-4.959588
-1 16725	-3.011331
-1 16726	-4.34308
-1 16727	-5.5895586
-1 16728	-4.0731221
-1 16729	-4.5369909
-1 16730	-3.9615548
-1 16731	-3.8188362
-1 16732	-3.0920933
-1 16733	-2.110734
-1 16734	-3.8036682
-1 16735	-2.4373055
-1 16736	-3.2135167
-1 16737	-2.6016414
-1 16738	-3.0451962
-1 16739	-3.5449232
-1 16740	-5.083436
-1 16741	-5.1584213
-1 16742	-5.5466775
-1 16743	-5.4224271
-1 16744	-3.9423481
-1 16745	-2.935302
-1 16746	-4.4363875
-1 16747	-1.7296758
-1 16748	-3.5960317
-1 16749	-3.9637405
-1 16750	-3.1791676
-1 16751	-1.957566
-1 16752	-4.9421338
-1 16753	-4.3229281
-1 16754	-4.6346712
-1 16755	-2.6662439
-1 16756	-2.9222582
-1 16757	-2.497184
-1 16758	-2.3222233
-1 16759	-2.6871293
-1 16760	-2.666641
-1 16761	-4.596612
-1 16762	-2.7342837
-1 16763	-3.7620832
1 16764	0.23967041
-1 16765	-3.5512628
-1 16766	-5.6888474
-1 16767	-2.8411568
-1 16768	-2.1449676
-1 16769	-2.8625906
-1 16770	-4.933242
-1 16771	-3.8875469
-1 16772	-5.2954638
-1 16773	-5.023684
-1 16774	-2.5257708
-1 16775	-5.6665749
-1 16776	-5.5921002
-1 16777	-5.1197675
-1 16778	-5.183808
-1 16779	-3.3626807
-1 16780	-3.5881052
-1 16781	-3.9337513
-1 16782	-3.2521736
-1 16783	-4.7303057
-1 16784	-2.8605379
-1 16785	-5.3677672
-1 16786	-4.1421063
-1 16787	-2.7288655
-1 16788	-4.4806591
-1 16789	-3.0603202
-1 16790	-5.7598885
-1 16791	-5.5886682
-1 16792	-4.6660611
-1 16793	-3.5299801
-1 16794	-1.5199312
-1 16795	-0.39940896
-1 16796	-2.4233716
-1 16797	-1.9110572
-1 16798	-2.4244749
-1 16799	-4.204289
-1 16800	-2.9649946
-1 16801	-3.062644
-1 16802	-5.5756982
-1 16803	-2.9713087
-1 16804	-3.2965912
-1 16805	-3.351987
-1 16806	-2.8988518
-1 16807	-4.8585264
-1 16808	-4.2511156
-1 16809	-3.3092811
-1 16810	-6.4505547
-1 16811	-3.2861701
-1 16812	-3.1377512
-1 16813	-4.1468842
-1 16814	-3.8276695
-1 16815	-4.1274047
-1 16816	-3.8620979
1 16817	-0.39546218
-1 16818	-0.96725211
1 16819	1.4760093
-1 16820	-1.015819
-1 16821	0.48268988
-1 16822	-3.0754849
-1 16823	-2.4821104
-1 16824	-3.1937653
-1 16825	-1.9657701
-1 16826	-1.1622435
-1 16827	-2.2141021
-1 16828	-2.2423789
-1 16829	-4.6291407
-1 16830	-2.4430009
-1 16831	-2.4445393
-1 16832	-1.6970458
-1 16833	-2.0905501
-1 16834	-3.0401093
-1 16835	-3.4804619
-1 16836	-3.5657835
-1 16837	-3.6669679
-1 16838	-5.3037185
-1 16839	-5.0539623
-1 16840	-3.3213975
-1 16841	-4.3942961
-1 16842	-4.7570548
-1 16843	-2.9585477
-1 16844	-3.8155268
-1 16845	-3.284171
-1 16846	-2.3899122
-1 16847	-2.9649784
-1 16848	-2.0769931
-1 16849	-3.4835135
-1 16850	-3.5059611
-1 16851	-1.9085453
-1 16852	-2.0799157
-1 16853	-6.187379
-1 16854	-1.7836152
-1 16855	-4.6130661
-1 16856	-4.7787626
-1 16857	-5.5364032
-1 16858	-4.2688347
-1 16859	-0.46594483
-1 16860	-3.8408785
-1 16861	-1.7796169
-1 16862	-0.94587336
1 16863	0.63369678
-1 16864	-1.3267235
-1 16865	-1.3571308
-1 16866	-3.3703063
-1 16867	-2.440446
-1 16868	-2.5096844
-1 16869	-3.5622126
-1 16870	-2.6057499
-1 16871	-4.568042
-1 16872	-4.2172106
-1 16873	-3.9009977
-1 16874	-3.3563643
-1 16875	-3.3235204
-1 16876	-4.0427611
-1 16877	-3.1214062
-1 16878	-1.6102326
-1 16879	-1.1483283
-1 16880	-3.3580588
-1 16881	-3.8609454
-1 16882	-4.8589577
-1 16883	-4.4302539
-1 16884	-3.7257369
-1 16885	-1.43398
-1 16886	-6.0883934
-1 16887	-2.7760033
-1 16888	-3.5574114
-1 16889	-4.7030045
-1 16890	-3.8732532
-1 16891	-3.3040291
-1 16892	-3.4408067
-1 16893	-4.5502957
-1 16894	-6.588846
-1 16895	-5.2298239
-1 16896	-3.4066568
-1 16897	-4.5927336
-1 16898	-3.0399314
-1 16899	-5.7678029
-1 16900	-5.7071597
-1 16901	-5.7774532
-1 16902	-5.1406616
-1 16903	-2.9800473
-1 16904	-4.5520663
-1 16905	-2.2673472
-1 16906	-3.0359977
-1 16907	-5.0865884
-1 16908	-3.9923348
-1 16909	-5.2780052
-1 16910	-4.8276715
-1 16911	-3.9264365
-1 16912	-3.203542
-1 16913	-0.032772189
-1 16914	-3.2167466
-1 16915	-5.6939924
-1 16916	-3.8994723
-1 16917	-4.4436877
-1 16918	-5.5183826
-1 16919	-3.5887332
-1 16920	-4.354238
-1 16921	-4.656631
-1 16922	-4.6932645
-1 16923	-4.0959163
-1 16924	-4.8290974
-1 16925	-5.3484478
-1 16926	-3.1707806
-1 16927	-3.4585686
-1 16928	-4.5403382
-1 16929	-5.2610661
-1 16930	-6.2926641
-1 16931	-4.2135318
-1 16932	-3.0556647
-1 16933	-4.6487372
-1 16934	-2.1238058
-1 16935	-4.7788112
-1 16936	-3.0374891
-1 16937	-3.9162531
-1 16938	-2.6955258
-1 16939	-3.1002619
-1 16940	-0.36078747
-1 16941	-4.088829
-1 16942	-2.4871105
-1 16943	0.33730729
-1 16944	-3.9481801
-1 16945	-3.3013504
-1 16946	-3.4286869
-1 16947	-4.4009476
-1 16948	-4.9677896
-1 16949	-6.8736786
-1 16950	-3.0651513
-1 16951	-1.5634602
-1 16952	-2.0196513
-1 16953	-4.5207873
-1 16954	-3.5426684
-1 16955	-4.0673061
-1 16956	-4.2210804
-1 16957	-2.7788482
-1 16958	-5.3052519
-1 16959	-4.1494383
-1 16960	-4.7433667
-1 16961	-2.258858
-1 16962	-3.4946141
-1 16963	-3.9754812
-1 16964	-2.1422141
-1 16965	-3.8222825
-1 16966	-4.6428989
-1 16967	-4.625606
-1 16968	-4.9793883
-1 16969	-3.1843641
-1 16970	-2.777926
-1 16971	-5.5797961
-1 16972	-3.9175005
-1 16973	-2.4647756
-1 16974	-1.8576385
-1 16975	-3.0308564
-1 16976	-3.0646944
-1 16977	-4.3890576
-1 16978	-2.7335903
-1 16979	-3.897502
-1 16980	-2.5949082
-1 16981	-4.1777012
-1 16982	-3.0788983
-1 16983	-3.9683676
-1 16984	-3.0498593
-1 16985	-2.3506747
-1 16986	-1.4995096
-1 16987	-3.6763164
-1 16988	-4.6833521
-1 16989	-1.780096
-1 16990	-3.0660688
-1 16991	-4.6927038
-1 16992	-3.5051778
-1 16993	-5.7700553
-1 16994	-4.6886342
-1 16995	-2.8067709
-1 16996	-3.5065578
-1 16997	-7.4081032
-1 16998	-3.2111879
-1 16999	-2.9998448
-1 17000	-6.3468373
-1 17001	-2.8927349
-1 17002	-3.6555488
-1 17003	-4.5422463
-1 17004	-3.0089302
-1 17005	-4.0095327
-1 17006	-4.1935805
-1 17007	-2.4857011
-1 17008	-3.3059471
-1 17009	-3.2216895
-1 17010	-4.1112672
-1 6715	-5.4899732
-1 6716	-4.8049852
-1 6717	-1.3428385
-1 6718	-2.7055878
-1 6719	-3.6759985
-1 6720	-1.9645607
-1 6721	-4.1620788
-1 6722	-3.8242815
-1 6723	-3.1123548
-1 6724	-2.9788012
-1 6725	0.59146224
-1 6726	-1.510286
-1 6727	-2.1948314
-1 6728	-1.2639464
-1 6729	-3.2280947
-1 6730	-1.3186622
-1 6731	-1.2322947
-1 6732	-3.638635
-1 6733	-3.7542459
-1 6734	-3.9685325
-1 6735	-4.3281967
-1 6736	-2.6239535
-1 6737	-2.7166423
-1 6738	-4.4717095
-1 6739	-4.5367385
-1 6740	-5.0167014
-1 6741	-5.1645946
-1 6742	-4.5795935
-1 6743	-3.4746267
-1 6744	-2.5488554
-1 6745	-2.9449821
-1 6746	-2.6025951
-1 6747	-3.6054373
-1 6748	-1.1710734
-1 6749	-3.0959311
-1 6750	-3.6049847
-1 6751	-4.9488437
-1 6752	-4.34244
-1 6753	-3.2933315
-1 6754	-1.0201777
-1 6755	-1.7570114
-1 6756	-1.2445943
-1 6757	-3.7606337
-1 6758	-4.2835745
-1 6759	-4.4335664
-1 6760	-2.4984083
-1 6761	-3.6064139
-1 6762	-7.2262793
-1 6763	-6.4253324
-1 6764	-6.7666101
[truncated: 364 more rows]
