# Supplementary material for: Automatic prediction of catalytic residues by modeling residue structural neighborhood
Source: BMC Bioinformatics. 2010 Mar 3;11:115. doi: 10.1186/1471-2105-11-115 (PMC2844391; doi:10.1186/1471-2105-11-115)
Supplement: Additional file 4 — Predictions A zip file (predfolds.zip) reporting predictions of the best structure-based classifier on the 10 folds. [file 1471-2105-11-115-S4.ZIP › predfolds/pred3]

-1 1818	-0.65082979
-1 1819	-2.7787532
-1 1820	-2.4709788
-1 1821	-1.8688914
-1 1822	-2.4229566
-1 1823	-1.6878947
-1 1824	-4.1660725
-1 1825	-2.4079968
-1 1826	-2.2661114
-1 1827	-4.034814
-1 1828	-3.8042564
-1 1829	-2.9472926
-1 1830	-2.8242863
-1 1831	-0.40731449
-1 1832	-3.5837397
-1 1833	-2.8058867
-1 1834	-4.5450338
-1 1835	-4.9828987
-1 1836	-3.779878
-1 1837	-2.6632121
-1 1838	-4.4969704
-1 1839	-4.4108989
-1 1840	-3.5108434
-1 1841	-4.5236891
-1 1842	-4.2698316
-1 1843	-3.9645272
-1 1844	-2.5142182
-1 1845	-3.442422
-1 1846	-3.3313591
-1 1847	-2.8622376
-1 1848	-3.1465781
-1 1849	-4.4026625
-1 1850	-3.8381931
-1 1851	-3.7757801
-1 1852	-3.7877811
-1 1853	-4.6914397
-1 1854	-4.8976605
-1 1855	-5.9827543
-1 1856	-4.5298822
-1 1857	-2.9867943
-1 1858	-3.4612313
-1 1859	-3.4801508
-1 1860	-3.6127634
-1 1861	-4.3819088
-1 1862	-4.0147659
-1 1863	-3.9644005
-1 1864	-3.8202432
-1 1865	-2.4469099
-1 1866	-3.143232
-1 1867	-3.5029439
-1 1868	-3.5684667
-1 1869	-2.5952744
-1 1870	-5.1552627
-1 1871	-2.4064492
1 1872	0.094731528
-1 1873	-1.6800387
-1 1874	-2.7635263
-1 1875	-2.164721
-1 1876	-5.5859171
-1 1877	-1.5389094
-1 1878	-2.4357758
-1 1879	-1.168703
-1 1880	-3.1064683
-1 1881	-2.3891841
-1 1882	-3.7007252
-1 1883	-4.7161674
-1 1884	-5.4656773
-1 1885	-2.6446469
-1 1886	0.78963814
-1 1887	-1.827954
-1 1888	-2.5819741
-1 1889	-2.3700591
-1 1890	-3.6473419
-1 1891	-2.822717
-1 1892	-3.0506719
-1 1893	-2.8283056
-1 1894	-2.0762592
-1 1895	-2.4706524
-1 1896	-2.9027166
-1 1897	-3.7707024
-1 1898	-5.671559
-1 1899	-3.4930346
-1 1900	-4.378711
-1 1901	-1.9586295
-1 1902	-3.6811788
-1 1903	-4.2461221
-1 1904	-2.0743193
-1 1905	-3.5978385
-1 1906	-2.1382073
-1 1907	-4.8398717
-1 1908	-5.4498918
-1 1909	-1.0340941
-1 1910	-2.2144334
-1 1911	-3.2888063
-1 1912	-1.7797983
-1 1913	-4.0134937
-1 1914	-4.1375108
-1 1915	-5.5493737
-1 1916	-3.0603615
-1 1917	-4.195042
-1 1918	-1.9804176
-1 1919	-1.4079857
-1 1920	-4.5775707
-1 1921	-2.370209
-1 1922	-2.7831914
-1 1923	-5.9804332
-1 1924	-5.0805172
-1 1925	-4.9227807
-1 1926	-4.0763933
-1 1927	-3.7498388
-1 1928	-3.9546343
-1 1929	-3.9426917
-1 1930	-3.0669764
-1 1931	-3.254856
-1 1932	-3.3282588
-1 1933	-3.8664954
-1 1934	-3.6557587
-1 1935	0.090358209
-1 1936	-2.3086072
-1 1937	-3.7757132
-1 1938	-3.563743
-1 1939	0.61528526
-1 1940	-4.742108
-1 1941	-2.9356877
-1 1942	-3.2947254
-1 1943	-3.2891602
-1 1944	-3.7096166
-1 1945	0.53697966
-1 1946	-3.0425619
-1 1947	-3.5215045
-1 1948	-1.256112
-1 1949	-4.0614703
-1 1950	-2.1028662
-1 1951	-2.1634181
-1 1952	-3.2237917
-1 1953	-2.443198
-1 1954	-2.5062049
-1 1955	-6.5987157
-1 1956	-3.3188909
-1 1957	-4.1717876
-1 1958	-1.5438372
-1 1959	-1.6583128
-1 1960	-2.661099
-1 1961	-0.0067586338
-1 1962	-2.915616
-1 1963	-4.0056453
-1 1964	-4.0152858
-1 1965	-2.0240634
-1 1966	-3.9312305
-1 1967	-4.5517738
-1 1968	-1.9842001
-1 1969	-2.7148563
-1 1970	-3.2249812
-1 1971	-2.0134949
-1 1972	-2.4007199
-1 1973	-5.42104
-1 1974	-4.3888616
-1 1975	-3.7652794
-1 1976	-4.4201548
-1 1977	-4.1133906
-1 1978	-4.484599
-1 1979	-3.0031802
-1 1980	-0.9123856
-1 1981	-1.3524208
-1 1982	-2.3595403
-1 1983	-2.9181027
-1 1984	-5.3831366
-1 1985	-4.0189719
-1 1986	-2.8264324
-1 1987	-6.7952379
-1 1988	-3.4083306
-1 1989	-1.7449944
-1 1990	-1.4771042
-1 1991	-5.5141536
-1 1992	-3.4472069
-1 1993	-4.2488319
-1 1994	-4.6180914
-1 1995	-4.0248115
-1 1996	-4.5598437
-1 1997	-4.382952
-1 1998	-4.0956527
-1 1999	-2.8591783
-1 2000	-4.7631644
-1 2001	-2.7483166
-1 2002	-2.4362274
-1 2003	-3.4155632
-1 2004	-3.217208
-1 2005	-4.9537266
-1 2006	-4.365836
-1 2007	-3.7793142
-1 2008	-4.5088115
-1 2009	-4.3297088
-1 2010	-4.0486841
-1 2011	-1.4056894
-1 2012	-4.6249063
-1 2013	-4.4609738
-1 2014	-4.5463003
-1 2015	-5.6511437
-1 2016	-4.574488
-1 2017	-4.6345029
-1 2018	-4.1661916
-1 2019	-5.0696356
-1 2020	-6.3496686
-1 2021	-4.8806292
-1 2022	-4.375455
-1 2023	-3.5276004
-1 2024	-6.097292
-1 2025	-2.1484568
-1 2026	-5.5493547
-1 2027	-4.0602633
-1 2028	-6.8776936
-1 2029	-5.5477265
-1 2030	-4.1474294
-1 2031	-4.50705
-1 2032	-4.0848111
-1 2033	-3.386522
-1 2034	-3.3601452
-1 2035	-5.1151191
-1 2036	-3.0454181
-1 2037	-3.8016062
-1 2038	-3.5354568
-1 2039	-3.507436
-1 2040	-4.6935366
-1 2041	-4.7139562
-1 2042	-5.1674374
-1 2043	-3.2723421
-1 2044	-3.9696882
-1 2045	-5.9741762
-1 2046	-3.3105859
-1 2047	-4.4436557
-1 2048	-3.4786076
-1 2049	-4.3520081
-1 2050	-3.5860227
-1 2051	-3.0215331
-1 2052	-3.7785157
-1 2053	-4.4667315
-1 2054	-3.2422594
-1 13155	-2.9870623
-1 13156	-6.6990354
-1 13157	-3.9552542
-1 13158	-3.7464675
-1 13159	-2.81183
-1 13160	-0.97814665
-1 13161	-1.5576324
-1 13162	0.91793462
-1 13163	0.26808302
-1 13164	-0.6798088
-1 13165	-5.5222109
-1 13166	-2.0642854
-1 13167	-3.0453143
-1 13168	-2.364462
-1 13169	-4.6344622
-1 13170	-4.2830629
-1 13171	-3.8991684
-1 13172	-2.9398321
-1 13173	-2.2343814
-1 13174	-3.6466969
-1 13175	-2.1661231
-1 13176	-2.1973225
-1 13177	-4.5466702
-1 13178	-2.4522211
-1 13179	-4.8049188
-1 13180	-3.8405522
-1 13181	-5.3856492
-1 13182	-3.7417974
-1 13183	-2.7628827
-1 13184	-4.8909352
-1 13185	-2.4702095
-1 13186	-4.5559336
-1 13187	-3.2702244
-1 13188	-4.6223218
-1 13189	-2.476829
-1 13190	-3.2615973
-1 13191	-1.5511591
-1 13192	-2.6853026
-1 13193	-3.4315179
-1 13194	-3.2043967
-1 13195	-3.8640436
-1 13196	-8.0022623
-1 13197	-4.0998561
-1 13198	-3.9244719
-1 13199	-5.639357
-1 13200	-3.5395838
-1 13201	-5.0038665
-1 13202	-3.8394163
-1 13203	-2.9412471
-1 13204	-3.812268
-1 13205	-2.6488936
-1 13206	-3.7187024
-1 13207	-5.179132
-1 13208	-2.9632429
-1 13209	-4.0998599
-1 13210	-3.3676913
-1 13211	-3.8885637
-1 13212	-3.2550164
-1 13213	-2.8269332
-1 13214	-3.9965325
-1 13215	-4.2358148
-1 13216	-4.9146787
-1 13217	-2.3263096
-1 13218	-4.2285691
-1 13219	-1.8120566
-1 13220	-2.9262139
-1 13221	-4.4281164
-1 13222	-2.6514851
-1 13223	-4.1517038
-1 13224	-4.6043683
-1 13225	-2.4319175
-1 13226	-1.6902496
-1 13227	-3.3761807
-1 13228	-2.6497242
-1 13229	-1.9211306
-1 13230	-4.1787285
-1 13231	-3.6738145
-1 13232	-3.9086272
-1 13233	-3.0380046
-1 13234	-0.60923043
-1 13235	-4.7308194
-1 13236	-2.3815226
-1 13237	-6.4107051
-1 13238	-4.0777525
-1 13239	-1.0784592
-1 13240	-0.94234265
-1 13241	-2.5153181
-1 13242	-2.3195285
-1 13243	-2.241845
-1 13244	-2.0144243
-1 13245	-2.3714417
-1 13246	-3.5716746
-1 13247	-7.5840762
-1 13248	-3.2803577
-1 13249	-3.3226688
-1 13250	-1.4140949
-1 13251	-2.9525579
-1 13252	-2.1957951
-1 13253	-2.5340424
-1 13254	-2.8985242
-1 13255	-1.5643237
-1 13256	-3.7060665
-1 13257	-4.0744871
-1 13258	-2.6891742
-1 13259	-4.8687147
-1 13260	0.25644327
-1 13261	1.6747833
-1 13262	-4.2805311
-1 13263	-2.8473554
-1 13264	-4.3034864
-1 13265	-3.104223
-1 13266	-4.0913419
-1 13267	-2.0835325
-1 13268	-2.1647648
-1 13269	-2.033666
-1 13270	-4.7267031
-1 13271	-4.331669
-1 13272	-1.8918797
-1 13273	-3.7945362
-1 13274	-4.9906028
-1 13275	-3.5558979
-1 13276	-3.6222349
-1 13277	-2.1720458
-1 13278	-0.7918617
-1 13279	-2.1444172
-1 13280	-0.83510493
-1 13281	-2.6309851
-1 13282	-2.8799814
-1 13283	-0.44481969
-1 13284	-2.1969592
-1 13285	-1.4237163
-1 13286	-3.2068309
-1 13287	-2.3007531
-1 13288	-2.2211075
-1 13289	-3.5837363
-1 13290	-3.988422
-1 13291	-5.0150193
-1 13292	-2.9766707
-1 13293	-3.2065483
-1 13294	-3.0617154
-1 13295	-3.3744648
-1 13296	-3.1483051
-1 13297	-2.8215805
-1 13298	-3.4781449
-1 13299	-4.6441953
-1 13300	-3.3660715
-1 13301	-2.891033
-1 13302	-3.9772482
-1 13303	-2.8336866
-1 13304	-3.2387165
-1 13305	-3.4188611
-1 13306	-0.76183554
-1 13307	-4.3038574
-1 13308	-4.3297444
-1 13309	-4.8901238
-1 13310	-4.4722248
-1 13311	-1.6090625
-1 13312	-1.9477437
-1 13313	-2.7580302
-1 13314	-2.6895386
-1 13315	-3.3094985
-1 13316	-3.7042022
-1 13317	-4.4336098
-1 13318	-6.1535328
-1 13319	-9.8996622
-1 13320	-7.7985757
-1 13321	-6.5862861
-1 13322	-7.002028
-1 13323	-5.8217514
-1 13324	-3.4290034
-1 13325	-4.9210809
-1 13326	-2.6128167
-1 13327	-3.5928368
-1 13328	-3.904041
-1 13329	-4.9492738
-1 13330	-4.4497594
-1 13331	-4.5939009
-1 13332	-5.1714522
-1 13333	-6.2268589
-1 13334	-4.9358251
-1 13335	-4.0930927
-1 13336	-5.3242399
-1 13337	-3.8379928
-1 13338	-4.5988171
-1 13339	-2.4766095
-1 13340	-4.6345097
-1 13341	-1.9134782
-1 13342	-4.9643135
-1 13343	-3.0144367
-1 13344	-2.5388819
1 13345	-0.81069939
-1 13346	-2.68984
-1 13347	-1.2420102
-1 13348	-0.057294096
-1 13349	-3.2727495
-1 13350	-3.8764675
-1 13351	-1.6861352
-1 13352	-4.627188
-1 13353	-0.76848315
-1 13354	-2.1833254
-1 13355	-1.953602
-1 13356	-4.1706704
-1 13357	-3.6425918
-1 13358	-5.1798271
-1 13359	-2.1648419
-1 13360	-1.9939653
-1 13361	-1.3113117
-1 13362	-3.7548854
-1 13363	-3.1511567
-1 13364	-1.5378154
-1 13365	-2.6548526
-1 13366	-2.597433
-1 13367	-3.5423943
-1 13368	-2.1387185
-1 13369	-4.1271721
-1 13370	-4.0136965
-1 13371	-0.73073129
-1 13372	-3.9050426
-1 13373	-3.5392972
-1 13374	-4.0903619
-1 13375	-2.3440301
-1 13376	-2.8346217
-1 13377	-3.4166625
-1 13378	-6.6803406
-1 13379	-2.3942371
-1 13380	-2.0146201
-1 13381	-2.8647016
-1 13382	-3.3977316
-1 13383	-1.2402333
-1 13384	-2.8677083
-1 13385	-3.7276505
-1 13386	-3.5605684
-1 13387	-2.285689
-1 13388	-3.5800083
-1 13389	-2.7301704
-1 13390	-4.1368792
-1 13391	-2.1809997
-1 13392	-4.5712158
-1 13393	-1.0705314
1 13394	3.1190544
-1 13395	-4.3768473
-1 13396	2.9891085
-1 13397	-0.42815255
-1 13398	-1.6777395
-1 13399	-2.7266785
-1 13400	-2.5559978
-1 13401	-2.5193175
-1 13402	-3.2995946
-1 13403	-3.1859063
-1 13404	-3.3935153
-1 13405	-1.8341284
-1 13406	-3.8752063
-1 13407	-4.0385705
-1 13408	-3.3626564
-1 13409	-4.0969916
-1 13410	-3.4737819
-1 13411	-4.9300947
-1 13412	-2.9229227
-1 13413	-1.6765906
-1 13414	-5.6734943
-1 13415	-2.1806585
-1 13416	-1.7998856
-1 13417	-3.4039673
-1 13418	-4.7020326
-1 13419	-4.558071
-1 13420	-4.3335181
-1 13421	-3.7483721
-1 13422	-4.2171086
-1 13423	-6.1799107
-1 13424	-6.9367183
-1 13425	-3.7266409
-1 13426	-1.7743324
-1 13427	-2.8613928
-1 13428	-4.9882024
-1 13429	-4.9541562
-1 13430	-3.6408111
-1 13431	-5.7259683
-1 13432	-4.696488
-1 13433	-3.2305315
-1 13434	-5.3367101
-1 13435	-5.3692883
-1 13436	-3.7583212
-1 13437	-7.2167873
-1 13438	-3.8460984
-1 13439	-2.6488906
-1 13440	-2.2574614
-1 13441	-5.9200198
-1 13442	-2.913142
-1 13443	-2.7905665
-1 13444	-2.9307526
-1 13445	-0.70344074
-1 13446	-1.9330191
-1 13447	-1.1715741
-1 13448	-1.5589562
-1 13449	-0.19881775
-1 13450	-2.0859696
-1 13451	-3.1076776
-1 13452	0.19593845
-1 13453	-3.2444127
-1 13454	-1.6432724
-1 13455	-2.9490708
-1 13456	-3.1560382
-1 13457	-2.4516636
-1 13458	-0.21144436
-1 13459	-1.8405161
-1 13460	-3.2623231
-1 13461	-4.748836
-1 13462	-4.9094766
-1 13463	-3.8881961
-1 13464	0.089003834
-1 13465	-3.1531645
-1 13466	-2.4231553
-1 13467	-1.7127426
-1 13468	-4.5444993
-1 13469	-6.5329655
-1 13470	-3.9819907
-1 13471	-4.5750227
-1 13472	-3.304493
-1 13473	-4.9038738
-1 13474	-4.3068507
-1 13475	-2.9650069
-1 13476	-3.8566651
-1 13477	-3.7574047
-1 13478	-2.939011
-1 13479	-4.8125091
-1 13480	-3.0476275
-1 13481	-3.5513604
-1 13482	-5.5207779
-1 13483	-1.896438
-1 13484	-4.4267412
-1 13485	-2.8795503
-1 13486	-3.452661
-1 13487	-0.86136474
-1 13488	-1.7485201
-1 13489	-4.1562459
-1 13490	-2.0476562
-1 13491	-2.4662604
-1 13492	-2.4892423
-1 13493	0.24041
-1 13494	0.24122678
-1 13495	0.42853101
-1 13496	-1.5029162
-1 13497	0.73013491
1 13498	1.8222166
-1 13499	-2.0213564
-1 13500	-0.59784357
-1 13501	-2.6859821
-1 13502	-0.8273243
-1 13503	-4.3946531
-1 13504	-3.5657663
-1 13505	-0.31129265
-1 13506	-2.9473603
-1 13507	-3.1802678
-1 13508	-3.2092904
-1 13509	-3.5690291
-1 13510	-2.9662796
-1 13511	-3.9855465
-1 13512	-1.9641987
-1 13513	-4.0133787
-1 13514	-2.31749
-1 20929	-5.7305607
-1 20930	-5.1601838
-1 20931	-4.5164672
-1 20932	-3.4056813
-1 20933	-5.4823613
-1 20934	-3.6370245
-1 20935	-3.654687
-1 20936	-1.9071817
-1 20937	-2.3598685
-1 20938	-3.5657816
-1 20939	-4.6911778
-1 20940	-2.186505
-1 20941	-3.7139372
-1 20942	-3.6918243
-1 20943	-4.0981852
-1 20944	-4.1322047
-1 20945	-2.7502211
-1 20946	-3.9227318
-1 20947	-1.6836055
-1 20948	-2.3656483
-1 20949	-1.84431
-1 20950	-4.0960289
-1 20951	-3.7962815
-1 20952	-3.2400844
-1 20953	-6.7108434
-1 20954	-5.4407647
-1 20955	-3.5999281
-1 20956	-4.9814242
-1 20957	-3.2532173
-1 20958	-4.5903442
-1 20959	-4.4159233
-1 20960	-4.921674
-1 20961	-3.6785777
-1 20962	-2.2519579
-1 20963	-4.2478072
-1 20964	-4.2823599
-1 20965	-4.0990118
-1 20966	-4.6535077
-1 20967	-2.1655711
-1 20968	-2.6259247
-1 20969	-1.8092342
-1 20970	-1.1292864
-1 20971	-3.9960528
-1 20972	0.72637082
-1 20973	-1.7026989
-1 20974	-2.0107587
-1 20975	-4.1388949
-1 20976	-3.6220321
1 20977	0.21416244
-1 20978	-3.8592286
-1 20979	-2.3101134
-1 20980	-1.0145409
-1 20981	-6.3136386
-1 20982	-2.7961334
-1 20983	-4.55799
-1 20984	-2.7942735
-1 20985	-3.2589348
-1 20986	-4.584235
-1 20987	-3.6061458
-1 20988	-3.1011634
-1 20989	-4.2121271
-1 20990	-4.395081
-1 20991	-5.7389652
-1 20992	-6.2829622
-1 20993	-8.2305479
-1 20994	-4.9128936
-1 20995	-4.9983999
-1 20996	-7.1548069
-1 20997	-6.1186245
-1 20998	-7.6717003
-1 20999	-2.0885445
-1 21000	-2.3406282
-1 21001	-2.7080588
-1 21002	-3.8935826
-1 21003	-2.9351534
-1 21004	-4.8709981
-1 21005	-1.561759
-1 21006	-2.6470107
1 21007	0.10519713
-1 21008	-3.2537483
-1 21009	-1.5892484
-1 21010	-2.1726519
-1 21011	-3.1119412
-1 21012	-3.5068843
-1 21013	-1.7182009
-1 21014	-4.2201899
-1 21015	-6.324296
-1 21016	-3.0429761
-1 21017	-3.8424018
-1 21018	-4.8301725
-1 21019	-3.8792745
-1 21020	-7.7044691
-1 21021	-4.6599205
-1 21022	-3.6664294
-1 21023	-3.1828767
-1 21024	-2.6167888
-1 21025	-1.6174772
-1 21026	-3.0626211
-1 21027	-5.5143107
-1 21028	-2.7969402
-1 21029	-1.9522902
-1 21030	-2.9852988
-1 21031	-2.9175756
-1 21032	-0.55978216
-1 21033	-2.4704469
-1 21034	-2.8684697
-1 21035	-0.62739143
-1 21036	-2.1121895
-1 21037	-2.2024932
-1 21038	-2.2164286
-1 21039	-3.5352689
-1 21040	0.98832989
-1 21041	-0.97808884
-1 21042	-4.8357179
-1 21043	-3.7497202
-1 21044	-4.5942743
-1 21045	-3.875589
-1 21046	-3.1132129
-1 21047	-3.5169895
-1 21048	-4.5566124
-1 21049	-3.6899642
-1 21050	-5.1220274
-1 21051	-9.1570544
-1 21052	-5.3558641
-1 21053	-7.4673133
-1 21054	-4.5111944
-1 21055	-5.2142393
-1 21056	-7.0196525
-1 21057	-4.6060083
-1 21058	-6.9801516
-1 21059	-6.0216984
-1 21060	-6.5157857
-1 21061	-5.3600838
-1 21062	-3.7228041
-1 21063	-5.4601656
-1 21064	-6.1888246
-1 21065	-3.9310165
-1 21066	-4.1530967
-1 21067	-2.5377912
-1 21068	-2.8533721
-1 21069	-2.3405369
-1 21070	-2.9380426
-1 21071	-1.2982395
-1 21072	-2.3303227
-1 21073	-4.0924037
-1 21074	-1.8853253
-1 21075	-2.5480488
-1 21076	-4.8289172
-1 21077	-3.5717921
-1 21078	-4.9429275
-1 21079	-4.3594011
-1 21080	-2.6377925
-1 21081	-2.3889246
-1 21082	-3.9214959
-1 21083	-3.5186153
-1 21084	-2.4652482
-1 21085	-2.9262443
-1 21086	-2.7807695
-1 21087	-2.0343848
-1 21088	-2.6004909
-1 21089	0.37904276
-1 21090	-0.75874666
-1 21091	-2.0202954
-1 21092	-2.9841686
-1 21093	-4.4162927
-1 21094	-3.0268783
-1 21095	-3.1386818
-1 21096	-3.1612608
-1 21097	-2.9537981
-1 21098	-3.061519
-1 21099	-4.5047637
-1 21100	-3.4964856
-1 21101	-4.0064231
-1 21102	-4.8014106
-1 21103	-4.8113424
-1 21104	-6.0070596
-1 21105	-7.1059097
-1 21106	-3.0666671
-1 21107	-3.8019047
-1 21108	-4.2702318
-1 21109	-3.833905
-1 21110	-1.4964712
-1 21111	0.67811975
-1 21112	-3.2882448
-1 21113	-0.29181127
-1 21114	-2.1410708
-1 21115	-1.0004312
-1 21116	-3.349394
-1 21117	-2.191997
-1 21118	-2.80651
-1 21119	-2.3741937
-1 21120	-1.6535877
-1 21121	-2.911419
-1 21122	-1.6346424
-1 21123	-1.9958585
-1 21124	-4.2034092
-1 21125	-3.7216668
-1 21126	-3.6801311
-1 21127	-0.84316441
-1 21128	-2.7921752
-1 21129	-3.4352312
-1 21130	-1.4472631
-1 21131	-2.3605824
-1 21132	-1.904693
-1 21133	-2.3961361
-1 21134	-3.5483466
-1 21135	-2.306912
-1 21136	-2.9573206
-1 21137	-1.3974821
-1 21138	-1.6316637
-1 21139	-3.1462664
-1 21140	-1.2836254
-1 21141	-2.5035976
-1 21142	-8.0958818
-1 21143	-5.498293
-1 21144	-4.0503535
-1 21145	-3.6342802
-1 21146	-2.9684724
-1 21147	-5.6960449
-1 21148	-5.0752907
-1 21149	-5.0944146
-1 21150	-4.4214606
-1 21151	-4.9096136
-1 21152	-3.7194619
-1 21153	-3.7639831
-1 21154	-2.3307268
-1 21155	-2.2233377
-1 21156	-2.8979903
-1 21157	-4.0231169
-1 21158	-2.821444
-1 21159	-2.9654196
-1 21160	-5.9555806
-1 21161	-3.1576845
-1 21162	-1.6951073
-1 21163	-4.1856144
-1 21164	-3.827368
-1 21165	-3.2872152
-1 21166	-2.7129851
-1 21167	-1.7004384
-1 21168	-4.0156089
-1 21169	-4.9133236
-1 21170	-3.8394552
-1 21171	-1.5382276
-1 21172	-1.7762891
-1 21173	-3.9324154
-1 21174	-3.6765768
-1 21175	-2.7498309
-1 21176	-3.2355021
-1 21177	-4.1727817
-1 21178	-0.88185792
-1 21179	-1.7695201
-1 21180	-4.3563209
-1 21181	-3.3041752
-1 21182	-5.4474773
-1 21183	-4.1013515
-1 21184	-0.85162598
-1 21185	-3.9982787
-1 21186	-3.5368534
-1 21187	-3.7868472
-1 21188	-1.3345745
-1 21189	-4.9525318
-1 21190	-1.6905755
-1 21191	-4.4866077
-1 21192	-4.5766742
-1 21193	-4.5348105
-1 21194	-4.870067
-1 21195	-4.9036394
-1 21196	-3.7991662
-1 21197	-5.500259
-1 21198	-8.1734316
-1 21199	-3.4006199
-1 21200	-2.3206945
-1 21201	-4.8042536
-1 21202	-3.472309
-1 21203	-4.7659336
-1 21204	-2.614787
-1 21205	-3.4140056
-1 21206	-4.1865853
-1 21207	-4.0276714
-1 21208	-3.3039953
-1 21209	-2.9725061
-1 21210	-3.9516647
-1 21211	-3.727197
-1 21212	-2.1473391
-1 21213	-4.0230835
-1 21214	-5.1984917
-1 21215	-5.5696405
-1 21216	-6.8505831
-1 21217	-5.5413713
-1 21218	-4.6431135
-1 21219	-4.5262623
-1 21220	-5.8138892
-1 21221	-3.9589492
-1 21222	-5.925111
-1 21223	-6.1617375
-1 21224	-5.3979039
-1 21225	-7.6202809
-1 21226	-8.654341
-1 21227	-5.8388386
-1 21228	-5.5086745
-1 21229	-6.6123804
-1 21230	-4.7454633
-1 21231	-3.2630405
-1 21232	-5.7417022
-1 21233	-4.2218975
-1 21234	-4.1727159
-1 21235	-5.8753483
-1 21236	-5.0942334
-1 21237	-4.6709873
-1 21238	-4.546556
-1 21239	-7.8273577
-1 21240	-3.9629447
-1 16289	-7.1395638
-1 16290	-6.5177555
-1 16291	-6.9113764
-1 16292	-6.4804834
-1 16293	-8.8199775
-1 16294	-4.3760289
-1 16295	-8.0409761
-1 16296	-6.0715911
-1 16297	-6.2994094
-1 16298	-7.6349704
-1 16299	-7.7933846
-1 16300	-7.4205412
-1 16301	-5.7982113
-1 16302	-5.208492
-1 16303	-4.3182914
-1 16304	-6.6201541
-1 16305	-6.5587745
-1 16306	-4.4222416
-1 16307	-7.0624993
-1 16308	-5.5472517
-1 16309	-4.5860699
-1 16310	-5.3114528
-1 16311	-6.8213901
-1 16312	-4.1006683
-1 16313	-4.548439
-1 16314	-3.5022625
-1 16315	-3.9786966
-1 16316	-5.7644441
-1 16317	-6.9206004
-1 16318	-5.8338887
-1 16319	-5.4212416
-1 16320	-6.1835607
-1 16321	-7.94749
-1 16322	-6.5912331
-1 16323	-5.6047159
-1 16324	-6.1584279
-1 16325	-4.259683
-1 16326	-3.4911753
-1 16327	-5.8448955
-1 16328	-4.1616932
-1 16329	-4.6031409
-1 16330	-4.8954751
-1 16331	-3.6664842
-1 16332	-4.4863225
1 16333	0.61456872
-1 16334	-2.936174
-1 16335	-3.3112975
-1 16336	-2.4711252
-1 16337	-4.0982251
-1 16338	-1.4415665
-1 16339	-3.6549196
-1 16340	-4.6704844
-1 16341	-6.794432
-1 16342	-5.0796972
-1 16343	-5.0043893
-1 16344	-6.1465923
-1 16345	-2.518078
-1 16346	-4.8413417
-1 16347	-2.772861
-1 16348	-7.6934079
-1 16349	-6.2102274
-1 16350	-6.1468829
-1 16351	-3.6157033
-1 16352	-4.1543603
-1 16353	-5.3165573
-1 16354	-5.1487503
-1 16355	-7.0702511
-1 16356	-3.7936555
-1 16357	-4.6175344
-1 16358	-5.107233
-1 16359	-3.6927279
-1 16360	-5.0191101
-1 16361	-4.8002288
-1 16362	-3.6232176
-1 16363	-6.1468942
-1 16364	-4.9183941
-1 16365	-1.9299962
-1 16366	-5.7029963
-1 16367	-3.3937301
-1 16368	-3.86597
-1 16369	-5.2761498
-1 16370	-5.7059796
-1 16371	-3.6715665
-1 16372	-4.0362838
-1 16373	-2.392281
-1 16374	-3.6971355
-1 16375	-3.9277592
-1 16376	-1.7490884
-1 16377	-3.9116106
-1 16378	-2.6586307
-1 16379	-4.1166374
-1 16380	-5.5537634
-1 16381	-5.8483184
-1 16382	-5.334529
-1 16383	-5.6995995
-1 16384	-5.194316
-1 16385	-5.5117348
-1 16386	-4.2346182
-1 16387	-4.2610996
-1 16388	-3.6626298
-1 16389	-3.4099656
-1 16390	-4.6471678
-1 16391	-3.6863104
-1 16392	-2.6698145
-1 16393	-1.9038905
-1 16394	-1.9542275
-1 16395	-4.4808635
-1 16396	-3.3823975
-1 16397	-5.2813316
-1 16398	-6.7681157
-1 16399	-3.8722951
-1 16400	-3.7751744
-1 16401	-3.965724
-1 16402	-4.0973361
-1 16403	-6.9016671
-1 16404	-4.5993456
-1 16405	-2.5017446
-1 16406	-4.7202109
-1 16407	-2.4346296
-1 16408	-1.8977335
-1 16409	-4.4247063
-1 16410	-3.6953966
-1 16411	-4.3875153
-1 16412	-5.1097171
-1 16413	-2.6016691
-1 16414	-3.1528983
-1 16415	-3.6248111
-1 16416	-4.677564
-1 16417	-5.7644369
-1 16418	-5.0136644
-1 16419	-1.4200934
-1 16420	-2.9477078
-1 16421	-1.3462713
-1 16422	-4.8710941
-1 16423	-3.5149864
-1 16424	-3.9873675
-1 16425	-2.4484263
1 16426	0.19946463
-1 16427	-3.4046829
-1 16428	-2.2127672
-1 16429	-3.9786267
-1 16430	-3.0050919
-1 16431	-4.7558746
-1 16432	-2.6289921
-1 16433	-5.9814562
-1 16434	-2.5126344
-1 16435	-1.6714699
-1 16436	-2.3992343
-1 16437	-2.2824405
-1 16438	-1.6536134
-1 16439	-3.1056006
-1 16440	-3.2564277
-1 16441	-2.1015696
-1 16442	-3.8169382
-1 16443	-4.1963322
-1 16444	-4.4277036
-1 16445	-1.2926905
-1 16446	-4.0104523
-1 16447	-3.7326214
-1 16448	-3.5071969
-1 16449	-3.8076437
-1 16450	-5.5952381
-1 16451	-5.764466
-1 16452	-4.3627945
-1 16453	-2.6886601
1 16454	-3.3727885
1 16455	-3.0984809
-1 16456	-3.1534879
-1 16457	-3.2899138
-1 16458	-3.2334874
1 16459	0.47948341
-1 16460	-4.9890615
-1 16461	-3.1549639
-1 16462	-1.3839336
-1 16463	-1.5576188
-1 16464	-4.5262546
-1 16465	-3.448675
-1 16466	-1.6433205
-1 16467	-3.5443099
-1 16468	-4.8135498
-1 16469	-4.529862
-1 16470	-1.8015272
-1 16471	-3.1746399
-1 16472	-3.1159734
-1 16473	-2.8139355
-1 16474	-6.8267882
-1 16475	-5.2948878
-1 16476	-4.8841957
-1 16477	-7.6498484
-1 16478	-2.7584985
-1 16479	-1.2629964
-1 16480	-3.1181158
-1 16481	-4.9175369
-1 16482	-4.1069789
-1 16483	-1.4003179
-1 16484	-2.8358848
-1 16485	-4.8047724
-1 16486	-6.7065352
-1 16487	-4.6791046
-1 16488	-5.0271494
-1 16489	-2.6460686
-1 16490	-3.8624009
-1 16491	-2.9015806
-1 16492	-4.2411058
-1 16493	-3.925889
-1 16494	-3.1661768
-1 16495	-3.6598371
-1 16496	-5.3801465
-1 16497	-4.2530556
-1 16498	-3.7356075
-1 16499	-3.3666813
-1 16500	-4.4350963
-1 16501	-4.2073751
-1 16502	-4.1347005
-1 16503	-4.5094789
-1 16504	-3.6544499
-1 16505	-4.570514
-1 16506	-4.6564336
-1 16507	-3.3707545
-1 16508	-5.0970012
-1 16509	-5.9690787
-1 16510	-6.5450102
-1 16511	-5.1148391
-1 16512	-3.3159752
-1 16513	-4.4642521
-1 16514	-4.3993627
-1 16515	-5.696815
-1 16516	-6.3412141
-1 16517	-7.9654731
-1 16518	-6.0595545
-1 16519	-6.2629455
-1 16520	-4.6347419
-1 16521	-5.5772137
-1 16522	-6.6680833
-1 16523	-7.2821797
-1 16524	-10.255012
-1 16525	-4.017572
-1 16526	-5.9383851
-1 16527	-4.9477051
-1 16528	-5.8533519
-1 16529	-5.669104
-1 16530	-8.1275717
-1 16531	-5.6866162
-1 16532	-9.0259285
-1 16533	-6.1885823
-1 16534	-8.3198783
-1 16535	-5.1316384
-1 16536	-8.6254932
-1 16537	-9.2456276
-1 16538	-8.2519501
-1 16539	-7.3991315
-1 16540	-13.464605
-1 16541	-11.885016
-1 2377	-0.52187762
-1 2378	-2.4307606
1 2379	1.1208762
-1 2380	-2.1078714
-1 2381	-1.9283222
-1 2382	-3.1020631
-1 2383	-3.412903
-1 2384	-2.886881
-1 2385	-1.781233
-1 2386	-3.6274212
-1 2387	-3.8454007
-1 2388	-3.5791433
-1 2389	-3.1666669
-1 2390	-2.088045
-1 2391	-2.6468313
-1 2392	-2.8466724
-1 2393	-4.7098736
-1 2394	-5.4982709
-1 2395	-4.1505323
-1 2396	-2.7654167
-1 2397	-2.865546
-1 2398	-4.0172121
-1 2399	-4.1675367
-1 2400	-4.2582663
-1 2401	-4.3740392
-1 2402	-3.675763
-1 2403	-3.1879935
-1 2404	-3.8800824
-1 2405	-3.7062697
-1 2406	-3.4164834
-1 2407	-3.9165046
-1 2408	-4.5092679
-1 2409	-1.0737102
-1 2410	-3.2215006
-1 2411	-1.0355074
-1 2412	0.1559509
-1 2413	0.49177315
-1 2414	-1.3005549
-1 2415	-2.3569637
-1 2416	-2.754042
-1 2417	-0.45680098
-1 2418	-2.9960189
-1 2419	-0.1975427
-1 2420	-2.9477985
-1 2421	-3.8270774
-1 2422	-3.0575482
-1 2423	-6.353726
-1 2424	-4.3062042
-1 2425	-2.5806192
-1 2426	-4.7862983
-1 2427	-4.9095763
-1 2428	-2.7480184
-1 2429	-1.5794164
-1 2430	-3.299763
-1 2431	-4.4902997
-1 2432	-2.6057327
-1 2433	-2.3527673
-1 2434	-2.4877403
-1 2435	-2.7442272
-1 2436	-2.7227182
-1 2437	-2.6378474
-1 2438	-0.84171094
-1 2439	-5.1495999
-1 2440	-3.673126
1 2441	0.63416119
-1 2442	-1.5891816
-1 2443	-3.4033368
-1 2444	-2.4071478
-1 2445	-2.2209019
-1 2446	-3.0152421
-1 2447	-2.559813
-1 2448	-2.3127012
-1 2449	-3.9189149
-1 2450	-2.1598537
-1 2451	-2.3129641
-1 2452	-2.7544105
-1 2453	-4.426292
-1 2454	-3.8375937
-1 2455	-2.6435892
-1 2456	-4.4272047
-1 2457	-2.3005257
-1 2458	-5.0429816
-1 2459	-1.7433156
-1 2460	-3.8044151
-1 2461	-3.0974708
-1 2462	-4.3130973
-1 2463	-2.8943395
-1 2464	-3.3145939
-1 2465	-4.5744999
-1 2466	-3.5998914
-1 2467	-3.3219753
-1 2468	-3.1420309
-1 2469	-2.3376597
-1 2470	-3.4194434
-1 2471	-7.0270092
-1 2472	-3.1906327
-1 2473	-2.2242639
-1 2474	-1.4729003
-1 2475	-4.1376239
-1 2476	-1.2599414
1 2477	-0.86814483
-1 2478	-2.4549717
1 2479	-0.25079297
-1 2480	-2.480565
-1 2481	-2.8715699
-1 2482	-4.9094208
-1 2483	-4.1245177
-1 2484	-4.5271163
-1 2485	-5.8607287
-1 2486	-5.9215858
-1 2487	-3.4134814
-1 2488	-3.2387262
-1 2489	-1.228543
-1 2490	-2.2815698
-1 2491	-2.2465916
-1 2492	-2.5782323
-1 2493	-1.7067263
-1 2494	-3.6309648
-1 2495	-2.3116523
-1 2496	0.19382065
-1 2497	-4.2291848
-1 2498	-2.709917
-1 2499	-4.1854544
-1 2500	-5.3621502
-1 2501	-5.4562035
-1 2502	-5.6833704
-1 2503	-5.6371238
-1 2504	-4.8332653
-1 2505	-4.849952
-1 2506	-5.4330575
-1 2507	-5.2272472
-1 2508	-4.0473587
-1 2509	-5.214238
-1 2510	-3.6813192
-1 2511	-3.7895607
-1 2512	-4.1790384
-1 2513	-3.4761082
-1 2514	-3.3336826
-1 2515	-3.7327142
-1 2516	-2.6884788
-1 2517	-2.3782544
-1 2518	-4.5197541
-1 2519	-3.3009154
-1 2520	-3.1737002
-1 2521	-4.4363331
-1 2522	-3.2399472
-1 2523	-1.2590685
-1 2524	-2.8422983
-1 2525	-4.8837147
-1 2526	-2.9293161
-1 2527	-2.4137622
-1 2528	-3.8493821
-1 2529	-3.1810941
-1 2530	-4.3812465
-1 2531	-5.6820933
-1 2532	-6.4890098
-1 2533	-6.5257157
-1 2534	-7.4862797
-1 2535	-4.2631883
-1 2536	-6.4419989
-1 2537	-4.7353476
-1 2538	-2.7820773
-1 2539	-2.9628557
-1 2540	-5.5485003
-1 2541	-3.2771812
-1 2542	-0.7665493
-1 2543	-2.1376104
-1 2544	-4.6672128
-1 2545	-3.920015
-1 2546	-4.4896366
-1 2547	-5.0794652
-1 2548	-5.5424124
-1 2549	-2.0742935
-1 2550	-3.8902995
-1 2551	-4.5157518
-1 2552	-4.1085968
-1 2553	-4.6867392
-1 2554	-4.8243532
-1 2555	-4.4321107
-1 2556	-3.555695
-1 2557	-4.3409491
-1 2558	-2.8587631
-1 2559	-3.0526175
-1 2560	-4.4457804
-1 2561	-1.6386751
-1 2562	-4.5836584
-1 2563	-2.8715274
-1 2564	-2.4678392
-1 2565	-2.9591326
-1 2566	-2.7999336
-1 2567	-2.7540672
-1 2568	-0.1095727
-1 2569	-3.037261
-1 2570	-0.81793186
-1 2571	-2.9096485
-1 2572	-3.9269654
-1 2573	-3.9058089
-1 2574	-3.2488034
-1 2575	-2.4772317
-1 2576	-5.333097
-1 2577	-4.2554644
-1 2578	-4.779167
-1 2579	-2.172971
-1 2580	-3.7024722
-1 2581	-3.5162512
-1 2582	-2.8031346
-1 2583	-5.6921134
-1 2584	-4.4576529
-1 2585	-5.2220581
-1 2586	-3.8018159
-1 2587	-7.6119648
-1 2588	-4.2187408
-1 2589	-5.347179
-1 2590	-3.0309516
-1 2591	-6.0505746
-1 2592	-4.2011096
-1 2593	-3.9846019
-1 2594	-4.010769
-1 2595	-6.5639641
-1 2596	-5.2195691
-1 2597	-3.3855355
-1 2598	-7.3436722
-1 2599	-3.1822731
-1 2600	-2.6428454
-1 2601	-3.3021373
-1 2602	-3.5929663
-1 2603	-4.159227
-1 2604	-2.7157412
-1 2605	-2.9102068
-1 2606	-1.4831947
-1 2607	-1.93254
-1 2608	-3.9370198
-1 2609	-2.7033325
-1 2610	-2.1533762
-1 2611	-3.7801142
-1 2612	-2.5689309
-1 2613	-2.5932262
-1 2614	-5.5078171
-1 2615	-2.4711164
-1 2616	-2.6622239
-1 2617	-3.626802
-1 2618	-3.5758686
-1 2619	-2.3042021
-1 2620	-3.5381196
-1 2621	-2.0157393
-1 2622	-3.2771023
-1 2623	-3.4002812
-1 2624	-4.3155299
-1 2625	-1.8959295
-1 2626	-2.6301726
-1 2627	-2.7600815
-1 2628	-1.7835271
-1 2629	-4.4314447
-1 2630	-3.4775857
-1 2631	-2.7765593
-1 2632	-2.9990767
-1 2633	-6.8408779
-1 2634	-6.9678568
-1 2635	-4.883839
-1 2636	-8.6320648
-1 2637	-5.3521762
-1 2638	-2.2751955
-1 2639	-4.1982159
-1 2640	-4.9825791
-1 2641	-3.0587452
-1 2642	-3.5685306
-1 2643	-3.1787728
-1 2644	-5.6091611
-1 2645	-4.1246073
-1 2646	-3.318083
-1 2647	-5.0154385
-1 2648	-3.2568256
-1 2649	-1.7780611
-1 2650	-4.1131358
-1 2651	-2.4938386
-1 2652	-3.7331857
-1 2653	0.076579786
-1 2654	-3.8558391
-1 2655	-2.3154456
-1 2656	-3.3194962
-1 2657	-1.4688006
-1 2658	-0.15476314
-1 2659	-2.23149
-1 2660	-3.4919831
-1 2661	-4.0823729
-1 2662	-4.6022798
-1 2663	-3.7783626
-1 2664	-2.6427719
-1 2665	-3.587297
-1 2666	-5.6445302
-1 2667	-3.8235051
-1 2668	-4.8719933
-1 2669	-2.8297158
-1 2670	-3.339848
-1 2671	-6.8142003
-1 2672	-2.8268459
-1 2673	-4.6425251
-1 2674	-3.9985178
-1 2675	-3.842088
-1 2676	-5.60426
-1 2677	-5.4944502
-1 2678	-4.7134767
-1 2679	-4.1322892
-1 2680	-4.8663876
-1 2681	-2.7416149
-1 2682	-3.2447863
-1 2683	-3.7361412
-1 2684	-2.748485
-1 2685	-5.8761736
-1 2686	-5.9242561
-1 2687	-5.1309602
-1 2688	-5.6930729
-1 2689	-4.1634137
-1 2690	-3.334274
-1 2691	-2.0162944
-1 2692	-1.6863232
-1 2693	-3.6025678
-1 2694	-3.8081667
-1 2695	-1.9638946
-1 2696	2.8980242
-1 2697	-1.1235708
-1 2698	-1.8365172
-1 2699	-2.5360541
-1 2700	-5.3430319
-1 2701	-2.1487536
-1 2702	1.907633
-1 2703	-4.6671171
-1 2704	-0.82468603
-1 2705	-1.0378174
-1 2706	-4.1386222
-1 2707	-4.9779344
-1 2708	-2.3213203
-1 2709	-2.4643232
-1 2710	-1.5387385
-1 2711	-2.2719166
-1 2712	-3.7384858
-1 2713	-2.7781854
-1 2714	-6.3292178
-1 2715	-4.6166137
-1 2716	-3.3837678
-1 2717	-4.1614644
-1 2718	-2.7084109
-1 2719	-3.9996928
-1 2720	-4.6986792
-1 2721	-2.6171982
-1 2722	-3.7525465
-1 2723	-4.1134381
-1 2724	-6.4761959
-1 2725	-7.4015657
-1 2726	-4.7794975
-1 2727	-5.7068409
-1 2728	-5.2232593
-1 2729	-5.0090864
-1 2730	-4.5756831
-1 2731	-2.3120112
-1 2732	-3.3334637
-1 2733	-1.7414238
-1 2734	-4.3216395
-1 2735	-3.9175845
-1 2736	-4.4526772
-1 2737	-1.4155653
-1 2738	-4.3004725
-1 2739	-0.41035154
-1 2740	-0.5705469
-1 2741	1.7788151
-1 2742	-4.1213533
-1 2743	1.561833
-1 2744	-0.34798305
1 2745	3.9624648
-1 2746	-0.96714472
-1 2747	-1.396942
-1 2748	-2.9530507
-1 2749	-3.1240099
-1 2750	-3.2418818
-1 2751	-4.5257985
-1 2752	-1.1154693
-1 2753	-4.2353323
-1 2754	-3.179155
-1 2755	-3.1359057
-1 2756	-3.0732308
-1 2757	-1.8643706
-1 2758	-1.6729671
-1 2759	-5.1501409
-1 2760	-6.4147264
-1 2761	-3.8970947
-1 2762	-4.2728374
-1 2763	-2.6637481
-1 2764	-2.0605379
-1 2765	-3.4295497
-1 2766	-3.0611925
-1 2767	-3.0933217
-1 2768	-2.6700442
-1 2769	-2.054182
-1 2770	-3.5147385
-1 2771	-1.5293407
-1 2772	-4.1683018
-1 2773	-3.6319373
-1 2774	-2.9052558
-1 2775	-2.3480544
-1 2776	-4.9323378
-1 2777	-6.6989767
-1 2778	-3.7014099
-1 2779	-5.0947633
-1 2780	-2.9548325
-1 2781	-3.2122556
-1 2782	-1.5867782
-1 2783	-5.665216
-1 2784	-6.2365301
-1 2785	-5.1887949
-1 2786	-3.8827097
-1 2787	-7.4163456
-1 2788	-3.1456052
-1 2789	-6.3302305
-1 2790	-4.7818361
-1 2791	-5.1456749
-1 2792	-5.5305002
-1 2793	-3.8320878
-1 2794	-3.3373554
-1 2795	-2.642674
-1 2796	-3.2862837
-1 2797	-4.7496223
-1 2798	-4.8522949
-1 2799	-4.2657289
-1 2800	-3.1464825
-1 2801	-5.5173078
-1 2802	-2.7416255
-1 2803	-5.2547079
-1 2804	-1.9785128
-1 2805	-4.474752
-1 2806	-5.3822841
-1 2807	-3.9058983
-1 2808	-3.7425037
-1 2809	-3.7583465
-1 2810	-2.9602851
-1 2811	-3.7532524
-1 2812	-1.5448852
-1 2813	-4.0631552
-1 2814	-5.0826822
-1 2815	-4.5613141
-1 2816	-3.8307592
-1 2817	-6.1673122
-1 2818	-3.4820036
-1 2819	-5.9785467
-1 2820	-4.836623
-1 2821	-3.2151079
-1 2822	-6.6088194
-1 2823	-5.2176713
-1 2824	-5.1063529
-1 2825	-5.2001048
-1 2826	-6.7390738
-1 2827	-6.5670921
-1 2828	-5.0123224
-1 2829	-4.5415311
-1 2830	-5.3472155
-1 2831	-4.088557
-1 2832	-5.1034198
-1 10831	-3.0944836
-1 10832	-2.2760075
-1 10833	-4.7840518
-1 10834	-5.8385158
-1 10835	-4.5058893
-1 10836	-4.1985273
-1 10837	-2.7014425
-1 10838	-0.50138333
-1 10839	-2.0464616
-1 10840	-0.61963016
-1 10841	0.073540573
-1 10842	0.43883814
1 10843	3.1546091
-1 10844	0.54186297
-1 10845	0.69358581
-1 10846	1.9475843
-1 10847	0.64179457
-1 10848	0.54471536
-1 10849	-3.2502311
-1 10850	-3.8810691
-1 10851	-0.71475628
-1 10852	-3.2664721
-1 10853	-2.4425747
-1 10854	-2.7761262
-1 10855	-1.3413716
-1 10856	-2.0831262
-1 10857	-4.3872793
-1 10858	-1.8482426
-1 10859	-2.8824987
-1 10860	-5.0384524
-1 10861	-4.4922819
-1 10862	-0.93962483
-1 10863	-1.1458938
-1 10864	-1.3475678
-1 10865	-1.4252878
-1 10866	-1.448988
-1 10867	-0.32319727
-1 10868	1.4234055
-1 10869	0.72601667
-1 10870	1.3942318
1 10871	2.0751114
-1 10872	1.4424011
-1 10873	-2.3511768
-1 10874	-3.3336189
-1 10875	-3.8593484
-1 10876	-2.6854997
-1 10877	-2.8313383
-1 10878	-2.3711047
-1 10879	-0.2807034
-1 10880	-3.5602549
-1 10881	-2.8407294
-1 10882	-2.3454281
-1 10883	-0.37713069
-1 10884	-2.3081209
-1 10885	-4.8019646
-1 10886	-3.9359393
-1 10887	-1.2855546
-1 10888	-2.1266237
-1 10889	-4.6986853
-1 10890	-2.3556215
-1 10891	-2.3915275
-1 10892	-2.8378192
-1 10893	-3.8732971
-1 10894	-4.6442179
-1 10895	-3.8794907
-1 10896	-4.8523424
-1 10897	-4.7976108
-1 10898	-3.9590082
-1 10899	-2.4904789
-1 10900	-0.48142581
-1 10901	-0.80738439
-1 10902	-3.1431239
-1 10903	-2.2885586
-1 10904	-3.7915875
-1 10905	-2.4726488
-1 10906	-5.1129234
-1 10907	-3.4810441
-1 10908	-4.4072442
-1 10909	-3.0141905
-1 10910	-4.9830529
-1 10911	-1.713984
-1 10912	-0.88802068
-1 10913	-5.0745582
-1 10914	-4.0047404
-1 10915	-3.7733802
-1 10916	-3.3937546
-1 10917	-2.4779504
-1 10918	-2.8744232
-1 10919	-2.5215772
-1 10920	-4.0973874
-1 10921	-6.4546148
-1 10922	-7.3829039
-1 10923	-5.640212
-1 10924	-2.0133662
-1 10925	-4.3856536
-1 10926	-3.4190649
-1 10927	-2.4612419
-1 10928	-3.6414895
-1 10929	-2.9331431
-1 10930	-1.3164101
-1 10931	-0.64168746
-1 10932	-2.4255386
-1 10933	-1.0950575
-1 10934	-4.5286215
-1 10935	-2.5360075
-1 10936	-3.8520821
-1 10937	-2.1657933
-1 10938	-1.0648841
-1 10939	-1.0929063
-1 10940	0.22487934
-1 10941	-3.467236
-1 10942	-4.4540459
-1 10943	-2.3424368
-1 10944	0.47829746
-1 10945	-2.7490076
-1 10946	-4.8676444
-1 10947	-2.488632
-1 10948	0.28143993
-1 10949	-1.6597076
-1 10950	-5.4680397
-1 10951	-2.1110757
-1 10952	-5.0255708
-1 10953	-4.4518517
-1 10954	-2.831753
-1 10955	-4.2246305
-1 10956	-3.2673281
-1 10957	-0.089307372
-1 10958	0.89194769
-1 10959	2.5838697
-1 10960	-1.0604858
-1 10961	0.73998768
-1 10962	-1.0890037
-1 10963	-2.3519222
-1 10964	-1.1041486
-1 10965	-3.2957915
-1 10966	-3.1594147
-1 10967	-1.1234119
-1 10968	-1.5601998
-1 10969	-0.93874979
-1 10970	-0.16532715
-1 10971	-5.1326724
-1 10972	-4.8804368
-1 10973	-0.50410537
-1 10974	-1.7637327
-1 10975	-2.626763
-1 10976	-2.4124317
-1 10977	-0.44235302
-1 10978	-3.4735555
-1 10979	-3.365341
-1 10980	-1.2013624
-1 10981	-1.7013758
-1 10982	-2.6140166
-1 10983	-3.2329293
-1 10984	-2.5604468
-1 10985	-2.9793213
-1 10986	-6.0888036
-1 10987	-4.683421
-1 10988	-6.0557354
-1 10989	-3.5583082
-1 10990	-1.5399285
-1 10991	-3.4688454
-1 10992	-3.6417767
-1 10993	-3.9541814
-1 10994	-3.8851165
-1 10995	-4.1775395
-1 10996	-3.0217464
-1 10997	-2.1222587
-1 10998	-1.4209163
-1 10999	-2.6702275
-1 11000	-6.3267394
-1 11001	-3.9197125
-1 11002	-3.5094528
-1 11003	-5.1305065
-1 11004	-5.5855014
-1 11005	-3.4528049
-1 11006	-4.0704587
-1 11007	-3.4640578
-1 11008	-6.0784994
-1 11009	-2.5536635
-1 11010	-4.4311473
-1 11011	-4.7481193
-1 11012	-1.7382195
-1 11013	-2.7338282
-1 11014	-3.5462078
-1 11015	-3.0697529
-1 11016	-3.8116068
-1 11017	-3.728262
-1 11018	-3.399961
-1 11019	-2.7320264
-1 11020	-3.9059569
-1 11021	-4.8456702
-1 11022	-4.6387564
-1 11023	-4.800763
-1 11024	-4.7962941
-1 11025	-2.1706937
-1 11026	-4.2201666
-1 11027	-4.3028597
-1 11028	-3.9583319
-1 11029	-5.080103
-1 11030	-4.7874211
-1 11031	-4.3555806
-1 11032	-4.3738353
-1 11033	-1.6963629
-1 11034	-3.585414
-1 11035	-3.1946705
-1 11036	-3.5887351
-1 11037	-3.9016839
-1 11038	-3.1265182
-1 11039	-2.1660267
-1 11040	-3.9778784
-1 11041	-4.5896169
-1 11042	-1.7997276
-1 11043	-4.663565
-1 11044	-2.622635
-1 11045	-2.9934271
-1 11046	-3.047937
-1 11047	-2.6559028
-1 11048	-3.6074053
-1 11049	-4.2295688
-1 11050	-3.4588855
-1 11051	-0.46032426
-1 11052	-2.52126
-1 11053	-0.60616707
1 11054	2.0947212
-1 11055	-0.7755716
-1 11056	-2.8515832
-1 11057	-1.9808435
-1 11058	-0.32390498
-1 11059	-0.60408852
-1 11060	-3.0571215
-1 11061	-0.42975233
-1 11062	-1.3352919
-1 11063	-1.7342678
-1 11064	-2.8162296
-1 11065	-0.086766557
-1 11066	-2.9465064
-1 11067	-2.1472798
-1 11068	-3.0612354
-1 11069	0.85933087
-1 11070	-0.29752488
-1 11071	-0.31255557
-1 11072	-0.73915424
-1 11073	-1.6786386
-1 11074	-2.6517176
-1 11075	-3.704938
-1 11076	-2.3153496
-1 11077	-2.7603964
-1 11078	-4.3218028
-1 11079	-4.6327644
-1 11080	-1.3901999
-1 11081	-1.4946512
-1 11082	-3.2538219
-1 11083	-1.508686
-1 11084	-2.8715753
-1 11085	-3.451382
-1 11086	-5.4549836
-1 11087	-1.1434934
-1 11088	-1.3119139
-1 11089	-4.6968491
-1 11090	-2.1573256
-1 11091	-2.3516542
-1 11092	-3.8125673
-1 11093	-3.7619259
-1 11094	-3.035685
-1 11095	-4.361161
-1 11096	-3.0579202
-1 11097	1.0650674
-1 11098	-3.3510382
-1 11099	-1.8872924
-1 11100	-2.9093192
-1 11101	-0.19169638
-1 11102	-0.93139843
-1 11103	-0.94823465
-1 11104	-0.7201344
-1 11105	-2.9946281
-1 11106	-1.9808587
-1 11107	-4.111817
-1 11108	-2.1157691
-1 11109	-3.5731024
-1 11110	-0.55658416
-1 11111	-0.85287825
-1 11112	-1.9390346
-1 11113	-3.1476721
-1 11114	-2.2821845
-1 11115	-2.0014787
-1 11116	-3.8912301
-1 11117	-3.3823855
-1 11118	-3.6117873
-1 11119	-3.4113481
-1 11120	-2.6114522
-1 11121	-2.7730227
-1 11122	-3.3269847
-1 11123	-4.3493822
-1 11124	-1.1682146
-1 11125	-2.368638
-1 11126	0.78685011
-1 11127	-2.4927872
-1 11128	-0.67042204
-1 11129	0.10412088
-1 11130	0.27099012
-1 11131	0.85905364
-1 11132	-1.3794535
-1 11133	2.2460175
-1 11134	-2.5668919
-1 11135	0.25541951
-1 11136	-1.4382954
-1 11137	-2.9396876
-1 11138	-1.5430586
-1 11139	-0.43761198
-1 11140	-2.2247383
-1 11141	-0.10700995
-1 11142	-3.9654889
-1 11143	-3.651224
-1 11144	-4.2335009
-1 11145	-3.9136204
-1 11146	-1.3151064
-1 11147	-2.1178654
-1 11148	-3.5875825
-1 11149	-4.3268255
-1 11150	-3.4562741
-1 11151	-2.6433616
-1 11152	-2.8301273
-1 11153	-2.956793
-1 11154	-4.3694383
-1 11155	-3.425706
-1 11156	-3.3324349
-1 11157	-3.7452063
-1 11158	-2.6481923
-1 11159	-3.3033493
-1 11160	-1.1472191
-1 11161	0.45671846
-1 11162	-2.4105409
-1 11163	1.0436545
-1 11164	-2.709542
-1 11165	-2.0375889
-1 11166	-1.8048765
-1 11167	-2.5652534
-1 11168	-3.1730278
-1 11169	-2.7039182
-1 11170	-2.1866596
-1 11171	-3.6902463
-1 11172	-1.2963987
-1 11173	-2.747089
-1 11174	-1.6039605
-1 11175	-4.0326181
-1 11176	-4.1102405
-1 11177	-1.6323546
-1 11178	-2.6487705
-1 11179	-5.5205021
-1 11180	-9.1349445
-1 11181	-3.2196797
-1 11182	-4.6946746
-1 11183	-3.2111921
-1 11184	-3.0773447
-1 11185	-5.1181578
-1 11186	-3.288101
-1 11187	-3.5853241
-1 11188	-4.0802141
-1 11189	-4.0600588
-1 11190	-4.0375231
-1 11191	-5.1159672
-1 11192	-4.9392786
-1 11193	-2.3899806
-1 11194	-2.4308988
-1 11195	-2.2937618
-1 11196	-3.6451076
-1 11197	-4.7422433
-1 11198	-4.1826266
-1 11199	-2.4246622
-1 11200	-4.2789757
-1 11201	-4.8774742
-1 11202	-1.8648252
-1 11203	-3.104627
-1 11204	-3.4484249
-1 11205	-3.8437649
-1 11206	-4.6595273
-1 11207	-2.0630936
-1 11208	-0.22686863
-1 11209	-3.359145
-1 11210	-2.0226157
-1 11211	-3.0254716
-1 11212	-3.6686659
[truncated: 370 more rows]
