# Supplementary material for: Automatic prediction of catalytic residues by modeling residue structural neighborhood
Source: BMC Bioinformatics. 2010 Mar 3;11:115. doi: 10.1186/1471-2105-11-115 (PMC2844391; doi:10.1186/1471-2105-11-115)
Supplement: Additional file 4 — Predictions A zip file (predfolds.zip) reporting predictions of the best structure-based classifier on the 10 folds. [file 1471-2105-11-115-S4.ZIP › predfolds/pred4]

-1 20273	-3.7103849
-1 20274	-3.3590207
-1 20275	-3.4373695
-1 20276	-2.9969859
-1 20277	-4.0807328
-1 20278	-3.8669822
-1 20279	-5.7613637
-1 20280	-4.7575762
-1 20281	-4.9459839
-1 20282	-2.5426976
-1 20283	-4.1091031
-1 20284	-3.4176922
-1 20285	-3.573138
-1 20286	-2.2027892
-1 20287	-3.0597593
-1 20288	-2.8960854
-1 20289	-5.4077875
-1 20290	-4.7601798
-1 20291	-6.4419885
-1 20292	-4.2446748
-1 20293	-3.9646163
-1 20294	-3.5581234
-1 20295	-4.4825032
-1 20296	-3.4423814
-1 20297	-7.2924355
-1 20298	-5.5630052
-1 20299	-2.9634774
-1 20300	-5.011604
-1 20301	-4.6541184
-1 20302	-0.62077112
-1 20303	-3.5350337
-1 20304	-4.7708403
-1 20305	-6.0419311
-1 20306	-3.5568305
-1 20307	-3.2057347
-1 20308	-5.0241616
-1 20309	-4.0768621
-1 20310	-3.6181494
-1 20311	-4.7232382
-1 20312	-4.2536021
-1 20313	-3.3118382
-1 20314	-5.2868091
-1 20315	-5.2134487
-1 20316	-2.885846
-1 20317	-4.1676656
-1 20318	-4.459767
-1 20319	-3.5843527
-1 20320	-0.46798539
-1 20321	-3.2292341
-1 20322	-3.5937944
-1 20323	-1.0585693
-1 20324	-1.5536549
-1 20325	-2.1556745
-1 20326	-2.8073746
-1 20327	-3.5882939
-1 20328	-1.6293895
-1 20329	-3.2237397
-1 20330	-0.75966391
-1 20331	-4.2753902
-1 20332	-3.3464612
-1 20333	-0.84877922
-1 20334	-1.8479059
-1 20335	-3.3102189
-1 20336	-3.0545215
-1 20337	-3.5765854
-1 20338	-3.5573137
-1 20339	-6.4003949
-1 20340	-5.2357735
-1 20341	-4.4676436
-1 20342	-2.1084829
-1 20343	-3.4134532
-1 20344	-2.8271842
-1 20345	-3.1170494
-1 20346	-3.047439
-1 20347	-3.937256
-1 20348	-4.0730641
-1 20349	-3.3259176
-1 20350	-4.7041641
-1 20351	-6.3168627
-1 20352	-4.8476537
-1 20353	-3.8082102
-1 20354	-4.8148637
-1 20355	-3.6763636
-1 20356	-5.5162219
-1 20357	-5.7163635
-1 20358	-3.9908463
-1 20359	-2.882626
-1 20360	-4.5597822
-1 20361	-1.2714401
-1 20362	-2.4292651
-1 20363	-3.3243437
-1 20364	-2.760298
-1 20365	-0.69451105
-1 20366	-2.2576895
-1 20367	-4.8051364
-1 20368	-4.6901217
-1 20369	-4.47332
-1 20370	-2.700461
-1 20371	-1.5510851
-1 20372	-1.8118346
-1 20373	-1.998565
-1 20374	-1.573619
-1 20375	-5.4912341
-1 20376	-4.8109514
-1 20377	-5.5791827
-1 20378	-5.5199614
-1 20379	-3.6169154
-1 20380	-7.0870043
-1 20381	-4.0096673
-1 20382	-4.2259703
-1 20383	-4.1991038
-1 20384	-6.0644723
-1 20385	-5.89353
-1 20386	-4.5308834
-1 20387	-0.65591075
-1 20388	-2.7247652
1 20389	-0.72587813
-1 20390	-3.8419064
-1 20391	-4.4271196
-1 20392	-0.38363389
-1 20393	-3.903251
-1 20394	-3.2009279
-1 20395	-2.5077853
-1 20396	-3.9352243
-1 20397	-3.6287789
-1 20398	-2.8514793
-1 20399	-3.0465544
-1 20400	-3.8010739
-1 20401	-4.4853091
-1 20402	-2.399781
-1 20403	-2.439958
-1 20404	-3.4659911
-1 20405	-3.6262467
-1 20406	-3.7435326
-1 20407	-1.4698445
-1 20408	-3.0294318
-1 20409	-4.337827
-1 20410	-2.5461658
-1 20411	-3.6729278
-1 20412	-3.1472702
-1 20413	-2.6505404
-1 20414	-4.8091598
-1 20415	-3.8142192
-1 20416	-3.8989183
-1 20417	-2.0469545
-1 20418	-2.9335806
-1 20419	-0.80500894
-1 20420	-2.428968
-1 20421	-3.1290524
-1 20422	-1.3666121
-1 20423	-2.8762022
-1 20424	0.047609978
-1 20425	-1.5118802
-1 20426	-0.48032664
-1 20427	-4.5043218
-1 20428	-4.4679527
-1 20429	-4.1805842
-1 20430	-3.7941364
-1 20431	-2.4613978
-1 20432	-4.301357
-1 20433	-2.982657
-1 20434	-2.7583344
-1 20435	-4.9617191
-1 20436	-3.6813247
-1 20437	-5.1742391
-1 20438	-6.3283402
-1 20439	-2.8073233
-1 20440	-3.9606199
-1 20441	-4.0304065
-1 20442	-3.1221038
-1 20443	-4.7362264
-1 20444	-4.2776899
-1 20445	-2.5577224
-1 20446	-4.6295207
-1 20447	-3.248461
-1 20448	-2.7382723
-1 20449	-2.9990578
-1 20450	-5.5682858
-1 20451	-5.5731352
-1 20452	-4.7602861
-1 20453	-5.1319528
-1 20454	-4.6946101
-1 20455	-3.8452133
-1 20456	-4.1674104
-1 20457	-2.5470764
-1 20458	-4.2968102
-1 20459	-2.9748632
-1 20460	-2.2122986
-1 20461	-3.276333
-1 20462	-3.1547999
-1 20463	-4.0896006
-1 20464	0.32313067
-1 20465	-0.16125894
-1 20466	-5.0458924
-1 20467	-5.4463622
-1 20468	-2.1131595
-1 20469	-3.8482798
-1 20470	-2.2809871
-1 20471	-7.6038354
-1 20472	-4.3982914
-1 20473	-4.0621479
-1 20474	-4.8134299
-1 20475	-4.6207821
-1 20476	-3.9530595
-1 20477	-5.201906
-1 20478	-3.1521766
-1 20479	-3.6805299
-1 20480	-2.9001368
-1 20481	-4.801948
-1 20482	-3.3865489
-1 20483	-3.017687
-1 20484	-1.4554635
-1 20485	-2.1260682
-1 20486	-2.8577813
-1 20487	-3.6358958
-1 20488	-3.8615257
-1 20489	-2.8558977
-1 20490	-3.8604874
-1 20491	-4.298028
-1 20492	-2.0589482
-1 20493	-2.1486525
-1 20494	-2.8934219
-1 20495	-2.6973703
-1 20496	-2.8262306
-1 20497	-3.885717
-1 20498	-1.8434688
-1 20499	-2.3374501
-1 20500	-3.3064082
-1 20501	-3.1782593
-1 20502	-4.533496
-1 20503	-5.2214376
-1 20504	-4.5279625
-1 20505	-3.9625698
-1 20506	-4.8769325
-1 20507	-6.3933207
-1 20508	-3.929116
-1 20509	-4.9631241
-1 20510	-2.7826045
-1 20511	-5.8555464
-1 20512	-5.0265191
-1 20513	-4.1119878
-1 20514	-5.0423856
-1 20515	-4.078803
-1 20516	-5.4746651
-1 20517	-6.6362468
-1 20518	-5.1419823
-1 20519	-4.5758192
-1 20520	-7.4951579
-1 20521	-4.3650487
-1 20522	-5.7750346
-1 20523	-6.5513156
-1 20524	-4.1722256
-1 20525	-4.8287097
-1 20526	-5.7799016
-1 20527	-3.6114787
-1 20528	-6.3238138
-1 20529	-6.7693516
-1 20530	-5.7763075
-1 20531	-4.5518989
-1 20532	-6.4804345
-1 20533	-7.6036655
-1 20534	-8.2349332
-1 20535	-8.5539329
-1 20536	-6.754749
-1 20537	-5.5601561
-1 20538	-3.3295618
-1 20539	-6.0275342
-1 20540	-3.7754099
-1 20541	-6.0813951
-1 20542	-6.6634465
-1 20543	-5.3064754
-1 20544	-4.5609849
-1 20545	-4.4614708
-1 20546	-5.6275229
-1 20547	-5.199243
-1 20548	-3.7583209
-1 20549	-4.2631627
-1 20550	-3.1041113
-1 20551	-6.8819113
-1 20552	-6.3636856
-1 20553	-5.8745736
-1 20554	-3.8181608
-1 16542	-5.9406007
-1 16543	-2.8103273
-1 16544	-2.729006
-1 16545	-1.5018025
-1 16546	-2.4098415
-1 16547	-1.6335694
-1 16548	-3.9665473
-1 16549	-2.4090156
-1 16550	-2.7566838
-1 16551	-4.5783509
1 16552	0.60866737
-1 16553	-3.4892524
-1 16554	-0.55255869
-1 16555	-3.8404698
-1 16556	-3.2718414
-1 16557	-2.7272677
-1 16558	-0.52438043
-1 16559	-2.8391177
-1 16560	-3.3417742
-1 16561	-4.5764766
-1 16562	-3.9897239
-1 16563	-3.2656363
-1 16564	-4.3808375
-1 16565	-4.9095832
-1 16566	-4.8770076
-1 16567	-1.7485563
-1 16568	-2.7013344
-1 16569	-1.2990894
-1 16570	-3.5098155
-1 16571	-0.78256455
-1 16572	-1.8204102
-1 16573	-3.7278162
-1 16574	-4.2090417
-1 16575	-2.6336205
-1 16576	-4.6476508
-1 16577	-4.1933631
-1 16578	-3.5919662
-1 16579	-2.2236388
-1 16580	-4.798895
-1 16581	-4.1115097
-1 16582	-4.7360695
-1 16583	-6.1694838
-1 16584	-2.8826118
-1 16585	-3.3227427
-1 16586	-2.9409805
-1 16587	-3.2227341
-1 16588	-3.9607035
-1 16589	-2.7746785
-1 16590	-3.8631472
-1 16591	-0.039019211
-1 16592	0.53267635
-1 16593	-4.8030178
-1 16594	-0.5555552
-1 16595	-1.3123884
-1 16596	-2.4052498
-1 16597	-4.2095539
-1 16598	-1.9813232
-1 16599	-6.1487903
-1 16600	-4.0567758
-1 16601	-4.5317903
-1 16602	-4.316177
-1 16603	-3.9783458
-1 16604	-1.1857891
-1 16605	-4.2955488
-1 16606	-2.8936424
-1 16607	-4.9052531
-1 16608	-2.440206
-1 16609	-2.216487
-1 16610	-2.0757864
-1 16611	-3.8553627
-1 16612	-3.9328721
-1 16613	-4.1324821
-1 16614	-5.1028199
-1 16615	-3.9824873
-1 16616	-4.5060946
-1 16617	-3.8448314
-1 16618	-4.6175728
-1 16619	-2.1619901
-1 16620	-2.4837404
-1 16621	-1.4310533
-1 16622	-3.5367782
-1 16623	-3.399352
-1 16624	-3.5595764
-1 16625	-4.3348663
-1 16626	-3.7145568
-1 16627	-4.6047093
-1 16628	-0.38498409
-1 16629	-2.4185486
-1 16630	-3.6801615
-1 16631	-3.9693421
-1 16632	-2.5384461
-1 16633	-3.6956592
-1 16634	-1.2978212
-1 16635	-2.8012812
-1 16636	-4.0378629
-1 16637	-3.6864037
-1 16638	-4.0793602
-1 16639	-2.8321645
-1 16640	-4.7545927
-1 16641	-4.1164386
-1 16642	-2.1930691
-1 16643	-2.7112008
-1 16644	-3.3269764
-1 16645	-0.6079232
-1 16646	-2.5721981
-1 16647	-1.8397728
-1 16648	-5.6485247
-1 16649	-4.200112
-1 16650	-5.6950833
-1 16651	-2.9729309
-1 16652	-3.9017535
-1 16653	-3.5416025
-1 16654	-2.9925301
1 16655	-0.52207937
-1 16656	-4.305912
-1 16657	-2.9412722
1 16658	1.5596504
-1 16659	-1.9756798
-1 16660	-1.0269764
-1 16661	-0.4225248
-1 16662	-2.7228172
-1 16663	-4.5254231
-1 16664	-1.2995322
-1 16665	-2.8491824
-1 16666	-2.9166706
-1 16667	-3.2007739
-1 16668	-1.9216969
-1 16669	0.6241282
-1 16670	-3.8649534
-1 16671	-4.4285943
-1 16672	-3.2769114
-1 16673	-2.5542826
-1 16674	-4.7315999
-1 16675	-4.24501
-1 16676	-7.664556
-1 16677	-5.853361
-1 16678	-3.1723099
-1 16679	-5.012588
-1 16680	-4.731326
-1 16681	-3.9278983
-1 16682	-4.6594208
-1 16683	-5.7478917
-1 16684	-3.4709025
-1 16685	-6.1835517
-1 16686	-4.4667862
-1 16687	-6.2489673
-1 16688	-4.4572105
-1 16689	-4.306592
-1 16690	-2.647599
-1 16691	-4.5283154
-1 2055	-5.191487
-1 2056	-5.8285416
-1 2057	-6.470407
-1 2058	-2.2344257
-1 2059	-2.0230863
-1 2060	-1.4137334
-1 2061	-1.0260769
-1 2062	-5.2007311
-1 2063	-2.4863656
-1 2064	-2.4070355
-1 2065	-4.0850786
-1 2066	-2.9638031
-1 2067	-1.3896588
-1 2068	-5.4959991
-1 2069	-2.9148063
-1 2070	-6.38303
-1 2071	-4.5855801
-1 2072	-1.8888566
-1 2073	-4.0830008
-1 2074	-3.9466683
-1 2075	-4.3995443
-1 2076	-3.6203216
-1 2077	-3.0904327
-1 2078	-3.8433001
-1 2079	-4.0326483
-1 2080	-3.6752169
-1 2081	-6.012803
-1 2082	-2.9536004
-1 2083	-3.520814
-1 2084	-1.8164239
-1 2085	-5.140586
-1 2086	-3.613483
-1 2087	-2.5543723
-1 2088	-3.247651
-1 2089	-4.4333873
-1 2090	-4.7820704
-1 2091	-4.1090188
-1 2092	-3.3324911
-1 2093	-4.1585376
-1 2094	-4.603084
-1 2095	-3.4911383
-1 2096	-3.1113214
-1 2097	-1.9490473
-1 2098	-2.1809012
-1 2099	-1.3025652
-1 2100	-3.506594
-1 2101	-3.7824238
-1 2102	-4.2526606
-1 2103	-3.5767687
-1 2104	-3.9786025
-1 2105	-3.6648352
-1 2106	-2.1930035
-1 2107	-0.77442169
-1 2108	-1.4049968
-1 2109	-0.63994039
-1 2110	-1.9942027
-1 2111	-0.058352935
-1 2112	-1.0258551
-1 2113	-0.73850765
-1 2114	-2.0742268
-1 2115	-1.3359813
-1 2116	-4.7080124
-1 2117	-1.2097761
-1 2118	-3.9738259
-1 2119	-3.0025858
-1 2120	-4.4785964
-1 2121	-2.2146744
-1 2122	-2.1684969
-1 2123	-2.41711
-1 2124	-1.3097331
-1 2125	-2.2408249
-1 2126	-0.65353476
-1 2127	-3.6416994
-1 2128	-2.8085163
-1 2129	-1.9842005
-1 2130	-2.2322297
-1 2131	-3.0164101
-1 2132	-4.9973763
-1 2133	-1.6415943
-1 2134	-3.5733546
-1 2135	-3.3081494
-1 2136	-1.8588958
-1 2137	-3.739786
-1 2138	-2.3483691
-1 2139	-2.7247932
-1 2140	-1.0616066
-1 2141	-0.80852191
-1 2142	-3.0573361
-1 2143	-3.9341226
-1 2144	-2.6737694
-1 2145	-0.89440461
-1 2146	-1.9481681
-1 2147	-3.988185
-1 2148	-2.4019993
-1 2149	-2.9353814
-1 2150	-3.0203846
-1 2151	-2.6917397
-1 2152	-1.6970506
-1 2153	-3.8180518
-1 2154	-1.6603957
-1 2155	-0.81169694
-1 2156	-3.967683
-1 2157	-4.5471349
-1 2158	-3.3218834
-1 2159	-2.9633179
1 2160	0.20820673
-1 2161	-3.4136608
-1 2162	-3.3359206
-1 2163	-4.0021384
-1 2164	-2.3806203
-1 2165	-3.0879432
-1 2166	-4.9387843
-1 2167	-4.5025689
-1 2168	-3.6488199
-1 2169	-3.3101765
-1 2170	-4.3583572
-1 2171	-3.4927705
-1 2172	-2.6577476
-1 2173	-3.0326487
-1 2174	-3.8513952
-1 2175	-3.8315855
-1 2176	-4.4191177
-1 2177	-3.3986412
-1 2178	-3.4972322
-1 2179	-2.7362133
-1 2180	-0.91445655
-1 2181	-3.0035716
-1 2182	-1.1937316
-1 2183	-1.7283473
-1 2184	-1.5900194
-1 2185	-3.012924
-1 2186	-4.8472429
1 2187	1.9201089
-1 2188	-2.8525222
-1 2189	-2.6704375
1 2190	0.66966974
-1 2191	-2.6542613
-1 2192	-3.3252202
-1 2193	-3.3778903
-1 2194	-0.066963382
-1 2195	-3.4510207
-1 2196	-3.2955362
-1 2197	-0.62911577
-1 2198	-3.3828584
-1 2199	-3.487423
-1 2200	-1.6950788
-1 2201	-2.6442802
-1 2202	-4.419729
-1 2203	-5.2159389
-1 2204	-5.7437882
-1 2205	-4.3003227
-1 2206	-5.2930455
-1 2207	-3.9244276
-1 2208	-2.7025323
-1 2209	-2.573528
-1 2210	-4.2808433
-1 2211	-2.6862993
-1 2212	-3.1745081
-1 2213	-3.9022802
-1 2214	-1.3038143
-1 2215	-3.7575721
-1 2216	-1.8177831
-1 2217	0.20834903
-1 2218	-3.1894402
-1 2219	-4.0770766
-1 2220	-1.8353594
-1 2221	-0.048067722
-1 2222	-0.85518992
-1 2223	-3.4423057
-1 2224	-2.4976834
-1 2225	-1.4214787
-1 2226	-4.4445541
-1 2227	-2.9117725
-1 2228	-3.7220667
-1 2229	-4.6984799
-1 2230	-4.4998336
-1 2231	-3.8378561
-1 2232	-3.5868345
-1 2233	-3.7320207
-1 2234	-2.1653317
-1 2235	-3.6332361
-1 2236	-2.9993005
-1 2237	-3.9128482
-1 2238	-3.3449076
-1 2239	-3.4819311
-1 2240	-4.689666
-1 2241	-4.4570876
-1 2242	-3.2601413
-1 2243	-3.6555061
-1 2244	-5.1303401
-1 2245	-2.7656421
-1 2246	-3.2925894
-1 2247	-4.9618295
-1 2248	-4.3706004
-1 2249	-6.7332598
-1 2250	-6.9927905
-1 2251	-5.6645796
-1 2252	-7.0049369
-1 2253	-5.5348362
-1 2254	-4.6958474
-1 2255	-4.0465543
-1 2256	-4.4053972
-1 2257	-6.4000222
-1 2258	-5.6711385
-1 2259	-4.6732448
-1 2260	-5.3558139
-1 2261	-5.3186491
-1 2262	-3.6531806
-1 2263	-3.4121684
-1 2264	-3.7437326
-1 2265	-3.7604465
-1 2266	-5.3447398
-1 2267	-4.1937865
-1 2268	-3.8527769
-1 2269	-3.584143
-1 2270	-3.4057077
-1 2271	-2.7854258
-1 2272	-4.0461162
-1 2273	-4.8996113
-1 2274	-2.6361587
-1 2275	-4.1055172
-1 2276	-4.8262676
-1 2277	-2.8891354
-1 2278	-3.5491812
-1 2279	-3.5503517
-1 2280	-0.87212197
-1 2281	-3.9399646
-1 2282	-4.1326243
-1 2283	-0.83222857
-1 2284	-1.0278729
1 2285	0.78544272
-1 2286	-2.5865305
-1 2287	-1.0274308
-1 2288	-3.3934064
-1 2289	-1.824402
-1 2290	-4.8811263
-1 2291	-5.4528141
-1 2292	-4.6362067
-1 2293	-4.1096171
-1 2294	-2.58976
-1 2295	-2.2456959
-1 2296	-1.5700219
-1 2297	-1.9263261
-1 2298	-3.6454047
-1 2299	-2.5879813
-1 2300	-4.2439057
-1 2301	-1.8936709
-1 2302	-4.1243514
-1 2303	-3.7397924
-1 2304	-3.2856221
-1 2305	-4.2936718
-1 2306	-2.8669314
-1 2307	-3.7341397
-1 2308	-5.0240639
-1 2309	-7.2750187
-1 2310	-5.2426392
-1 2311	-5.6381926
-1 2312	-3.3665731
-1 2313	-5.5066846
-1 2314	-1.3833107
-1 2315	0.95545829
1 2316	-0.023562226
-1 2317	-1.6167036
-1 2318	-2.4758714
-1 2319	-2.6001
-1 2320	-5.049173
-1 2321	-1.8802348
-1 2322	-1.8492647
-1 2323	-4.7000162
-1 2324	-6.1501906
-1 2325	-4.6831062
-1 2326	-4.9887367
-1 2327	-5.1925659
-1 2328	-5.5469619
-1 2329	-4.2577146
-1 2330	-4.2869918
-1 2331	-6.9159303
-1 2332	-5.4531541
-1 2333	-3.596976
-1 2334	-4.4999172
-1 2335	-7.3126108
-1 2336	-6.4166326
-1 2337	-4.5041007
-1 2338	-4.1168434
-1 2339	-5.9594229
-1 2340	-4.8042979
-1 2341	-5.4720629
-1 2342	-3.3141429
-1 2343	-3.2601368
-1 2344	-3.3360608
-1 2345	-1.4866916
-1 2346	-2.1284146
-1 2347	-3.5207472
-1 2348	-4.5101716
-1 2349	-1.4638032
-1 2350	-3.2908368
-1 2351	-2.8168199
-1 2352	-4.6910464
-1 2353	-2.8569106
-1 2354	-4.672519
-1 2355	-3.4463961
-1 2356	-4.972075
-1 2357	-1.6290587
-1 2358	-0.84516016
-1 2359	-2.691898
-1 2360	-2.3209623
-1 2361	-1.4144446
1 2362	-0.4111708
-1 2363	-4.2006767
-1 2364	-1.1019453
-1 2365	-2.3407077
-1 2366	-3.1452879
-1 2367	-1.3941397
-1 2368	-3.7127987
-1 2369	-3.7199493
-1 2370	-3.3702077
-1 2371	-4.9445067
-1 2372	-4.2833243
-1 2373	-2.688887
-1 2374	-2.1659983
-1 2375	-4.0129762
-1 2376	-2.0741232
-1 8912	-2.9117897
-1 8913	-4.4344066
-1 8914	-2.4287195
-1 8915	-3.1551751
-1 8916	-4.6212506
-1 8917	-0.96732261
-1 8918	-4.566944
-1 8919	-1.5556697
-1 8920	-2.5902535
-1 8921	-0.31734354
-1 8922	-2.0374228
-1 8923	0.10795202
-1 8924	-3.204988
-1 8925	-2.3507768
-1 8926	0.57038999
-1 8927	-1.5310048
-1 8928	-2.9899506
-1 8929	-3.2420195
-1 8930	-2.3975913
-1 8931	-5.2243951
-1 8932	-4.2115223
-1 8933	-3.3644912
-1 8934	-3.9349363
-1 8935	-5.175339
-1 8936	-3.9923841
-1 8937	-3.6960562
-1 8938	-3.3126256
-1 8939	-4.7831015
-1 8940	-3.0609789
-1 8941	-5.5909289
-1 8942	-5.6390992
-1 8943	-7.2293076
-1 8944	-3.6093765
-1 8945	-2.1214031
-1 8946	-4.1327963
-1 8947	-6.1342341
-1 8948	-2.6598932
-1 8949	-4.9180214
-1 8950	-2.9871006
-1 8951	-3.6720304
-1 8952	-3.2095452
-1 8953	-4.6323356
-1 8954	-3.0629759
-1 8955	-2.6816306
-1 8956	-4.0448869
-1 8957	-5.5293224
-1 8958	-3.8290846
-1 8959	-6.4741633
-1 8960	-2.3059701
-1 8961	-3.4325407
-1 8962	-5.4097577
-1 8963	-3.2828541
-1 8964	-4.5505027
-1 8965	-4.3213598
-1 8966	-4.8375105
-1 8967	-3.8051321
-1 8968	-3.3921261
-1 8969	-2.3985965
-1 8970	-3.6845872
-1 8971	-4.4590723
-1 8972	-2.713117
-1 8973	-3.8804475
-1 8974	-4.3623384
-1 8975	-4.4721533
-1 8976	-3.5070031
-1 8977	-5.2078038
-1 8978	-3.0225351
-1 8979	-2.5232996
-1 8980	-3.4717424
-1 8981	-4.681252
-1 8982	-6.6994918
-1 8983	-2.6975974
-1 8984	-4.6748474
-1 8985	-5.2769206
-1 8986	-3.9979354
-1 8987	-2.4773119
-1 8988	-4.8021216
-1 8989	-3.2654045
-1 8990	-3.3937619
-1 8991	-4.5696313
-1 8992	-5.3526794
-1 8993	-5.1644791
-1 8994	-4.252842
-1 8995	-7.3015793
-1 8996	-5.068328
-1 8997	-7.4612821
-1 8998	-7.7395788
-1 8999	-5.5603385
-1 9000	-4.5444855
-1 9001	-5.9429568
-1 9002	-3.1552641
-1 9003	-5.4125094
-1 9004	-4.1697125
-1 9005	-4.9599521
-1 9006	-4.6077972
-1 9007	-4.7141452
-1 9008	-3.8544692
-1 9009	-3.1687887
-1 9010	-2.8084834
-1 9011	-5.1190443
-1 9012	-1.9768046
-1 9013	-2.0185263
-1 9014	-1.8255314
-1 9015	-3.3907326
-1 9016	-2.0243366
-1 9017	-2.5936371
-1 9018	-4.3793661
-1 9019	-2.9527274
-1 9020	-1.9342337
-1 9021	-2.8736558
-1 9022	-5.3637339
-1 9023	-1.9540154
-1 9024	-1.7653893
-1 9025	-6.1332593
-1 9026	-3.5211018
-1 9027	-4.3146599
-1 9028	-2.4650706
-1 9029	-2.8225821
-1 9030	-6.3447616
-1 9031	-3.838086
-1 9032	-3.8071591
-1 9033	-4.2526492
-1 9034	-4.4331033
-1 9035	-5.3734145
-1 9036	-2.396807
-1 9037	-3.2114727
-1 9038	-3.3764775
-1 9039	-4.8731272
-1 9040	-2.9057091
-1 9041	-2.0885564
-1 9042	-3.9668607
-1 9043	-5.3256864
-1 9044	-5.001045
-1 9045	-4.9824144
-1 9046	-6.6692977
-1 9047	-4.267232
-1 9048	-3.9349578
-1 9049	-4.939848
-1 9050	-4.3287833
-1 9051	-4.9119829
-1 9052	-3.6048021
-1 9053	-3.3655415
-1 9054	-2.9191027
-1 9055	-3.1132549
-1 9056	-4.857756
-1 9057	-3.9729258
-1 9058	-2.8881861
-1 9059	-2.6512854
-1 9060	-5.3683805
-1 9061	-5.7737561
-1 9062	-3.6893523
-1 9063	-6.1944454
-1 9064	-4.8858072
-1 9065	-2.8718757
-1 9066	-3.3983066
-1 9067	-5.3928111
-1 9068	-4.1274516
-1 9069	-4.4449428
-1 9070	-3.54321
-1 9071	-4.4027069
-1 9072	-4.280072
-1 9073	-3.9718928
-1 9074	-4.6043287
-1 9075	-6.4710771
-1 9076	-5.1063704
-1 9077	-6.7633739
-1 9078	-3.6097342
-1 9079	-3.8666906
-1 9080	-5.2760928
-1 9081	-4.280243
-1 9082	-4.4961963
-1 9083	-6.0993129
-1 9084	-3.4880654
-1 9085	-5.8425161
-1 9086	-3.897052
-1 9087	-3.9953755
-1 9088	-4.1699904
-1 9089	-4.8884163
-1 9090	-4.9576336
-1 9091	-5.5749342
-1 9092	-3.8245519
-1 9093	-7.1604203
-1 9094	-4.4925395
-1 9095	-6.578854
-1 9096	-3.9854828
-1 9097	-5.1714957
-1 9098	-3.2419413
-1 9099	-3.4914219
-1 9100	-3.7858617
-1 9101	-3.0064842
-1 9102	-5.7976685
-1 9103	-2.9058251
-1 9104	-4.9749989
-1 9105	-5.0398623
-1 9106	-5.4311182
-1 9107	-2.9601323
-1 9108	-2.7808518
-1 9109	-4.0484164
-1 9110	-2.5504987
-1 9111	-4.9024054
-1 9112	-5.9753581
-1 9113	-5.4781259
-1 9114	-2.6435581
-1 9115	-2.4304475
-1 9116	-2.410603
-1 9117	-4.759536
-1 9118	-3.6652615
-1 9119	-5.4583985
-1 9120	-5.1214905
-1 9121	-4.0198813
-1 9122	-3.0148547
-1 9123	-2.9312464
-1 9124	-4.2179159
-1 9125	-4.0900274
-1 9126	-2.3326419
-1 9127	-4.4502526
-1 9128	-4.0470435
-1 9129	-4.0655526
-1 9130	-3.7643921
-1 9131	-4.4272288
-1 9132	-2.6127535
-1 9133	-1.1992473
-1 9134	-3.5288605
-1 9135	-4.9933046
-1 9136	-4.559434
-1 9137	-1.2549111
-1 9138	-1.4620681
-1 9139	-6.6281248
-1 9140	-4.4008124
-1 9141	-3.4949829
-1 9142	-5.9210112
-1 9143	-2.8605856
-1 9144	-3.9545048
-1 9145	-1.7431365
-1 9146	-0.96805394
-1 9147	-2.5554445
-1 9148	-1.9309931
-1 9149	-0.056602608
-1 9150	-3.4398346
-1 9151	-3.523577
-1 9152	-1.9493608
-1 9153	-3.219797
-1 9154	-3.9602493
-1 9155	-1.2144487
-1 9156	-4.5872078
-1 9157	-1.6209051
-1 9158	-0.61928717
-1 9159	-5.346159
-1 9160	-1.8263987
-1 9161	-3.1941344
-1 9162	-1.6444613
-1 9163	-4.1295123
-1 9164	-2.8570548
-1 9165	-3.3722774
-1 9166	-3.8914448
-1 9167	-4.3369033
-1 9168	-4.7234727
-1 9169	-4.1520093
-1 9170	-4.711822
-1 9171	-7.1859718
-1 9172	-5.4343927
-1 9173	-6.086138
-1 9174	-5.0827287
-1 9175	-4.2899548
-1 9176	-4.9856316
-1 9177	-5.9844288
-1 9178	-4.3518209
-1 9179	-4.9358854
-1 9180	-3.8251069
-1 9181	-5.0230873
-1 9182	-1.9877937
-1 9183	-2.9143562
-1 9184	-3.7495243
-1 9185	-0.22200196
-1 9186	-2.5217042
-1 9187	-4.1228643
-1 9188	-1.8221288
-1 9189	-1.1258041
-1 9190	-3.4083193
-1 9191	-3.5612653
-1 9192	-1.8701508
-1 9193	-2.4204048
-1 9194	-2.4474681
-1 9195	-2.902199
-1 9196	-3.9441389
-1 9197	-3.2046098
-1 9198	-1.7695878
-1 9199	-2.5874057
-1 9200	-5.2537197
-1 9201	-4.6697962
-1 9202	-2.4367432
-1 9203	-1.5569237
-1 9204	-3.3516927
-1 9205	-2.3182809
-1 9206	-3.7570808
-1 9207	-5.8521714
-1 9208	-5.2723421
-1 9209	-4.9775649
-1 9210	-4.9867328
-1 9211	-3.5670092
-1 9212	-3.3048128
-1 9213	-3.1709286
-1 9214	-2.8529891
-1 9215	-5.5129209
-1 9216	-3.8089234
1 9217	-2.0203028
-1 9218	-2.5777826
-1 9219	-4.5430354
-1 9220	-2.37041
-1 9221	-6.0253164
-1 9222	-3.6639335
-1 9223	-3.2359702
-1 9224	-3.6496096
-1 9225	-3.829817
-1 9226	-3.7653789
-1 9227	-1.4590263
-1 9228	-2.5830451
-1 9229	-3.0445378
-1 9230	-3.102524
-1 9231	-1.9176252
-1 9232	-1.9424769
-1 9233	-3.4411778
-1 9234	-2.29109
-1 9235	-4.0974371
-1 9236	-4.3437834
-1 9237	-4.7075741
-1 9238	-1.2090921
-1 9239	-3.1036122
-1 9240	-4.4944456
-1 9241	-2.7607962
-1 9242	-1.3172422
-1 9243	-1.4940366
-1 9244	-1.6430701
-1 9245	-3.6502393
-1 9246	-3.0320972
-1 9247	-1.1371521
-1 9248	-2.491995
-1 9249	-1.333837
-1 9250	-2.7370909
-1 9251	-0.40171196
-1 9252	-1.0858229
-1 9253	-1.1145675
-1 9254	-3.4833449
-1 9255	0.32309666
-1 9256	-2.6230283
-1 9257	-4.56655
-1 9258	-2.8544538
-1 9259	-2.1205939
-1 9260	-3.4750484
-1 9261	-5.0674356
-1 9262	-3.0995987
-1 9263	-4.1426438
-1 9264	-2.5190673
-1 9265	-2.1085782
-1 9266	-1.6413163
-1 9267	-3.0102459
-1 9268	-3.5078863
-1 9269	-1.8927708
1 9270	0.019136513
-1 9271	-1.6007668
-1 9272	-3.4276148
-1 9273	-2.9485822
-1 9274	-1.5509762
-1 9275	-1.9034373
-1 9276	-1.2592196
-1 9277	-3.3797596
-1 9278	-3.7250083
-1 9279	-3.0446552
-1 9280	-3.192688
-1 9281	-1.8888859
-1 9282	-3.4455714
-1 9283	0.5207055
-1 9284	-4.0633845
-1 9285	-0.84518708
-1 9286	-2.3991252
-1 9287	-3.0151768
-1 9288	-2.7740516
-1 9289	-0.74677842
-1 9290	-2.7673799
-1 9291	-3.4037059
-1 9292	-2.2745183
1 9293	-0.67215805
-1 9294	-1.7669852
-1 9295	-1.8826059
-1 9296	-3.3152666
-1 9297	-3.2208893
-1 9298	-3.8879632
-1 9299	-2.8695504
-1 9300	-3.5591659
-1 9301	-2.4655809
-1 9302	-1.6161489
-1 9303	-4.1451613
-1 9304	-5.1163431
-1 9305	-5.8030419
-1 9306	-2.9230112
-1 9307	-5.3058749
-1 9308	-2.3763881
-1 9309	-4.7466282
-1 9310	-4.998556
-1 9311	-2.3310401
-1 9312	-4.5172534
-1 9313	-3.0874924
-1 9314	-3.3702551
-1 9315	-2.5808959
-1 9316	-3.7049123
-1 9317	-2.1972514
-1 9318	-2.2268654
-1 9319	-5.4681502
-1 9320	-1.281383
-1 9321	-1.5680662
-1 9322	-1.4521485
-1 9323	-3.7103241
-1 9324	-3.3003377
-1 9325	-4.14362
-1 9326	-3.5579424
-1 9327	-2.2940024
-1 9328	-3.6181889
-1 9329	-1.9085985
-1 9330	-3.2339904
-1 9331	-4.8880947
-1 9332	-2.2073829
-1 9333	-4.9810364
-1 9334	-3.4502312
-1 9335	-4.1410555
-1 9336	-6.13323
-1 9337	-5.261413
-1 9338	-4.3014734
-1 9339	-1.2936352
-1 9340	-6.4411753
-1 9341	-5.1699711
-1 9342	-1.854341
-1 9343	-3.543777
-1 9344	-5.4734947
-1 9345	-3.7583273
-1 9346	-4.5352852
-1 9347	-3.9957318
-1 9348	-5.1593132
-1 9349	-5.254137
-1 9350	-4.2993446
-1 9351	-5.3052056
-1 9352	-4.4058016
-1 9353	-5.6407264
-1 9354	-3.7104359
-1 9355	-4.5508878
-1 9356	-5.2147131
-1 9357	-1.0230039
-1 9358	-3.4202613
-1 9359	-3.3521538
-1 9360	-3.8954432
-1 9361	-3.9867092
-1 9362	-2.677741
-1 9363	-2.3319008
-1 9364	-2.0037687
-1 9365	-2.0624756
-1 9366	-2.9089775
-1 9367	-3.8626082
-1 9368	-2.1203167
-1 9369	-5.7751144
-1 9370	-3.9588179
-1 9371	-3.7411072
-1 9372	-4.9433151
-1 9373	-4.7081742
-1 9374	-4.749107
-1 9375	-3.3454829
-1 9376	-3.5961394
-1 9377	-5.0297211
-1 9378	-5.091358
-1 9379	-1.9529296
-1 9380	-3.6403077
-1 13515	-3.360623
-1 13516	-2.5953155
-1 13517	-2.2062855
-1 13518	-3.1777776
-1 13519	-3.5178375
-1 13520	-4.1704299
-1 13521	-2.076975
-1 13522	-2.6823804
-1 13523	-3.0913768
-1 13524	-2.3941778
-1 13525	-4.7293655
-1 13526	-2.3336694
-1 13527	-3.4265495
-1 13528	-3.9933775
-1 13529	-4.2097583
-1 13530	-2.9960916
-1 13531	-4.089371
-1 13532	-3.0741105
-1 13533	-4.5599922
-1 13534	-3.8832137
-1 13535	-4.0017261
-1 13536	-4.3033546
-1 13537	-2.9139838
-1 13538	-2.4136957
-1 13539	-4.6741094
-1 13540	-3.1287824
-1 13541	-3.7832227
-1 13542	-3.6058815
-1 13543	-2.5831658
-1 13544	-2.9445938
-1 13545	-2.2634204
-1 13546	-3.3449295
-1 13547	-4.1165955
-1 13548	-3.9504194
-1 13549	-4.3413752
-1 13550	-5.0306676
-1 13551	-2.5190006
-1 13552	-4.0490896
-1 13553	-6.6244382
-1 13554	-2.3953346
-1 13555	-4.2583567
-1 13556	-4.1249402
-1 13557	-4.123982
-1 13558	-3.5252527
-1 13559	-4.051339
-1 13560	-2.90563
-1 13561	-2.5014246
-1 13562	-4.4129357
-1 13563	-3.8254984
-1 13564	-3.75272
-1 13565	-3.0686076
-1 13566	-3.8322867
-1 13567	-2.545954
-1 13568	-5.3303607
-1 13569	-6.3270155
-1 13570	-4.8034771
-1 13571	-3.8949797
-1 13572	-3.8238214
-1 13573	-5.0149734
-1 13574	-5.6912254
-1 13575	-5.1210415
-1 13576	-5.1922392
-1 13577	-3.6272582
-1 13578	-3.492195
-1 13579	-3.026591
-1 13580	-4.470134
-1 13581	-1.8529065
-1 13582	-2.6353073
-1 13583	-4.7830682
-1 13584	-2.2729393
-1 13585	-4.1320411
-1 13586	-5.8996521
-1 13587	-3.9529045
-1 13588	-3.3428136
-1 13589	-3.1520766
-1 13590	-4.1097755
-1 13591	-4.3162042
-1 13592	-4.7069195
-1 13593	-3.1217942
-1 13594	-4.1195356
-1 13595	-5.1535348
-1 13596	-3.3603938
-1 13597	-2.6821658
-1 13598	-4.9886233
-1 13599	-3.5238931
-1 13600	-2.0124745
-1 13601	-2.2340391
-1 13602	-2.9373317
-1 13603	-3.1782047
-1 13604	-3.4556263
-1 13605	-4.8127804
-1 13606	-5.0362576
-1 13607	-3.1868711
-1 13608	-2.9860117
-1 13609	-5.1021583
-1 13610	-3.6544727
-1 13611	-2.8932119
-1 13612	-4.4315043
-1 13613	-3.6692958
-1 13614	-4.5934336
-1 13615	-5.2510222
-1 13616	-4.03533
-1 13617	-3.1811774
-1 13618	-2.7042856
-1 13619	-3.0899561
-1 13620	-4.9089476
-1 13621	-3.5734086
-1 13622	-3.8650674
-1 13623	-4.3577969
-1 13624	-4.7009751
-1 13625	-3.3921958
-1 13626	-4.6295367
-1 13627	-2.7630731
-1 13628	-2.1529219
-1 13629	-3.7063645
-1 13630	-2.487793
-1 13631	-3.4295906
-1 13632	-3.8026523
-1 13633	-3.3189747
-1 13634	-4.4538336
-1 13635	-2.8331581
-1 13636	-4.2158541
-1 13637	-4.2075702
-1 13638	-7.2820854
-1 13639	-2.6288751
-1 13640	-1.7335704
-1 13641	-4.438234
-1 13642	-3.4706281
-1 13643	-4.5949377
-1 13644	-5.8176119
-1 13645	-5.6573688
-1 13646	-4.9311522
-1 13647	-5.3579853
-1 13648	-3.4434605
-1 13649	-3.4641779
-1 13650	-5.4227474
-1 13651	-3.7923699
-1 13652	-1.3930893
-1 13653	-3.9997508
-1 13654	-4.2850693
-1 13655	-3.2756231
-1 13656	-3.4676637
-1 13657	-3.1686054
-1 13658	-2.9297477
-1 13659	-1.9702812
-1 13660	-4.2069969
-1 13661	-4.7644986
-1 13662	-2.4935275
-1 13663	-3.4015839
-1 13664	-3.9876914
-1 13665	-1.7904974
-1 13666	-2.9479733
-1 13667	-5.5418954
-1 13668	-2.6385845
-1 13669	-4.6040785
-1 13670	-3.1110927
-1 13671	-3.6367484
-1 13672	-3.3082578
-1 13673	-2.1564791
-1 13674	-2.1639576
1 13675	0.93505297
-1 13676	-0.78183036
-1 13677	-2.5798741
-1 13678	-3.0284506
-1 13679	-4.0938677
-1 13680	-2.1710338
-1 13681	-3.6291112
-1 13682	-4.0078237
-1 13683	-3.111373
-1 13684	-2.1319576
-1 13685	-3.1914341
-1 13686	-5.5866202
-1 13687	-1.4327981
-1 13688	-4.5664405
-1 13689	-4.2944451
-1 13690	-4.0816607
-1 13691	-2.5596122
-1 13692	-3.0887882
-1 13693	-3.5418682
-1 13694	-3.9283343
-1 13695	-1.8668812
-1 13696	-3.6005561
-1 13697	-4.1066032
-1 13698	-4.3317523
-1 13699	-3.4796816
-1 13700	-3.1134218
-1 13701	-2.4016745
-1 13702	-3.5819276
-1 13703	-1.8375686
-1 13704	-1.444848
-1 13705	-5.0771718
-1 13706	-3.8128421
-1 13707	-3.5975909
-1 13708	-4.7727621
-1 13709	-3.6007202
-1 13710	-4.5808947
-1 13711	-4.5854902
-1 13712	-3.7290134
-1 13713	-2.8556608
-1 13714	-4.4885837
-1 13715	-3.8154262
-1 13716	-2.8417798
-1 13717	-2.7012616
-1 13718	-1.279611
-1 13719	-2.8553725
-1 13720	-2.5065506
-1 13721	-2.2683651
-1 13722	-3.3661739
-1 13723	-3.2417895
-1 13724	-3.5865446
-1 13725	-2.6023494
-1 13726	-4.3347698
-1 13727	-4.381367
-1 13728	-3.4865001
-1 13729	-4.1735546
-1 13730	-2.823589
-1 13731	-2.350929
-1 13732	-1.5680093
-1 13733	-2.6041194
-1 13734	-2.2704092
-1 13735	-1.6392625
-1 13736	-2.5407325
-1 13737	-2.8478863
-1 13738	-0.022650906
-1 13739	-1.2395429
-1 13740	-1.8165278
-1 13741	-4.5339658
-1 13742	-2.4436013
-1 13743	-2.4497686
-1 13744	-3.2491145
-1 13745	-0.80935473
-1 13746	-2.8717876
-1 13747	-3.7943154
-1 13748	-3.0426868
-1 13749	-4.8314523
-1 13750	-3.7455935
-1 13751	-3.6212743
-1 13752	-3.0635139
-1 13753	-1.2297103
-1 13754	-2.4877692
-1 13755	-3.0803093
-1 13756	-2.514284
-1 13757	-1.4019155
-1 13758	-2.4311234
-1 13759	-2.4755812
-1 13760	-2.4646545
-1 13761	0.23416867
-1 13762	-2.9225326
-1 13763	-2.9473149
-1 13764	-2.0354007
-1 13765	-3.996882
-1 13766	-2.7124002
-1 13767	-3.7060021
-1 13768	-1.6939544
-1 13769	-2.5259287
-1 13770	-4.1539115
-1 13771	-1.9394111
-1 13772	-3.4002387
-1 13773	-2.2555549
-1 13774	-3.5320129
-1 13775	-2.280423
-1 13776	-2.522048
-1 13777	0.24911302
-1 13778	-2.5966536
-1 13779	-2.0610118
-1 13780	0.9509831
-1 13781	-3.0745347
-1 13782	-1.0688631
-1 13783	-1.8665147
-1 13784	-3.6377013
-1 13785	-5.1059194
-1 13786	-2.4024685
-1 13787	-2.7631393
-1 13788	-3.1213593
-1 13789	-4.0660651
-1 13790	-2.706254
-1 13791	-2.6587735
-1 13792	-4.5147066
-1 13793	-3.1675329
-1 13794	-2.7600899
-1 13795	-3.4682383
-1 13796	-4.1903105
-1 13797	-4.035487
-1 13798	-2.8133696
-1 13799	-3.1367999
-1 13800	-3.0174798
-1 13801	-2.2867374
-1 13802	-2.9802477
-1 13803	-3.5859305
-1 13804	-4.6601755
-1 13805	-3.13652
-1 13806	-3.5502721
-1 13807	-3.6277505
-1 13808	-3.2184748
-1 13809	-3.2541503
-1 13810	-3.7011348
-1 13811	-1.3722599
-1 13812	-3.8697099
-1 13813	-1.0498721
-1 13814	-2.2567216
1 13815	1.6875067
-1 13816	-2.191163
-1 13817	0.35761046
-1 13818	-2.4683256
-1 13819	-0.90066214
-1 13820	-4.8551085
-1 13821	-4.3219063
-1 13822	-2.5685587
-1 13823	-0.0084957957
-1 13824	-2.0089334
-1 13825	-4.2264247
-1 13826	0.12757991
-1 13827	-3.8035235
-1 13828	-3.388536
-1 13829	-2.5967364
-1 13830	-4.6649864
-1 13831	-1.7217891
-1 13832	-2.7502103
-1 13833	-3.6819649
-1 13834	-5.4345951
-1 13835	-3.13168
-1 13836	-1.4856517
-1 13837	-4.1370275
-1 13838	-4.4525533
-1 13839	-4.1110922
-1 13840	-5.5662122
-1 13841	-3.7930216
-1 13842	-3.6102937
-1 13843	-2.7736156
-1 13844	-1.4776511
-1 13845	-2.0185165
-1 13846	0.23665894
-1 13847	-1.9322669
-1 13848	-3.9284815
-1 13849	-2.5969323
-1 13850	-1.852137
1 13851	1.4220598
-1 13852	-2.3574881
-1 13853	-1.5322121
-1 13854	-1.9677024
-1 13855	-2.5867096
-1 13856	-2.543633
-1 13857	-1.634313
-1 13858	-3.1267454
-1 13859	-4.3630173
-1 13860	-0.0079039291
-1 13861	-2.9137421
-1 13862	-4.2813608
-1 13863	-2.9163484
-1 13864	-3.0040229
-1 13865	-4.7628421
-1 13866	-3.2731905
-1 13867	-3.2960871
-1 13868	-3.0557688
-1 13869	-3.8804006
-1 13870	-2.7462186
-1 13871	-3.669667
-1 13872	-5.5238071
-1 13873	-5.303479
-1 13874	-4.573087
-1 13875	-4.696654
-1 13876	-2.7391283
-1 13877	-3.5094589
-1 13878	-1.1385645
-1 13879	-2.8332329
-1 13880	-2.0929433
-1 13881	-4.4988139
-1 13882	-6.2109998
-1 13883	-1.5723626
-1 13884	-2.3817193
-1 13885	-3.562684
-1 13886	-2.3256718
-1 13887	-2.1211659
-1 13888	-2.9031572
-1 13889	-3.0713187
-1 13890	-4.3615809
-1 13891	-4.2760362
-1 13892	-5.9602343
-1 13893	-2.7719552
-1 13894	-2.3274808
-1 13895	-4.2887477
-1 13896	-3.3819656
-1 13897	-7.0488275
-1 13898	-5.5225977
-1 13899	-5.7386007
-1 13900	-5.1858978
-1 13901	-3.7110625
-1 13902	-3.5964402
-1 13903	-3.4426039
-1 13904	-2.601587
-1 13905	-0.24886287
-1 13906	-1.2036428
-1 13907	-0.8459623
-1 13908	-2.6565804
-1 13909	-0.65528695
1 13910	-2.9238548
-1 13911	-0.5944169
-1 13912	-0.85890717
-1 13913	-1.5521882
-1 13914	-0.67285876
-1 13915	-2.669279
-1 13916	-2.8920842
-1 13917	-2.9887399
-1 13918	-4.8008678
-1 13919	-5.9323245
-1 13920	-2.5996962
-1 13921	-2.5069949
-1 13922	-4.7954288
-1 5778	-4.3716921
-1 5779	-6.5210166
-1 5780	-5.3017053
-1 5781	-5.2325121
-1 5782	-4.1689656
-1 5783	-5.2207797
-1 5784	-4.0102173
-1 5785	-2.0493203
-1 5786	-2.0456286
-1 5787	-2.7716586
-1 5788	-6.0210327
-1 5789	-5.6581559
-1 5790	-4.9167088
-1 5791	-5.3101406
-1 5792	-5.3053595
-1 5793	-4.4353315
-1 5794	-5.4483647
-1 5795	-7.6105803
-1 5796	-3.7577323
-1 5797	-5.6254695
-1 5798	-6.5164763
-1 5799	-3.9218842
-1 5800	-3.1410147
-1 5801	-3.9444943
-1 5802	-6.3115718
-1 5803	-4.6522942
-1 5804	-4.0559331
-1 5805	-5.28499
-1 5806	-4.9257063
-1 5807	-4.6992414
-1 5808	-5.8886445
-1 5809	-6.7889538
-1 5810	-7.1548869
-1 5811	-6.8382281
-1 5812	-3.1395457
-1 5813	-4.5761884
-1 5814	-4.8131199
-1 5815	-3.5425646
-1 5816	-3.2969172
-1 5817	-2.5417818
-1 5818	-2.5919397
-1 5819	-3.0893351
-1 5820	-2.9451616
-1 5821	-3.3293058
-1 5822	-3.1255393
-1 5823	-3.0556807
-1 5824	-3.4819152
-1 5825	-2.9958862
-1 5826	-4.3576078
-1 5827	-4.0709652
-1 5828	-4.2034684
-1 5829	-2.8717585
-1 5830	-4.7080744
-1 5831	-3.0534487
-1 5832	-1.8768505
-1 5833	-2.3852917
-1 5834	-2.6403415
-1 5835	-3.8080791
-1 5836	-5.0086891
-1 5837	-4.6389114
-1 5838	-2.9160206
-1 5839	-2.0293765
-1 5840	-3.1004442
-1 5841	-2.2734877
-1 5842	-1.1406577
-1 5843	0.080514635
-1 5844	-3.0376323
-1 5845	-2.9045123
-1 5846	-1.9507159
-1 5847	-4.9229344
-1 5848	-4.5991985
-1 5849	-3.7843976
-1 5850	-1.4889112
-1 5851	-3.4147338
-1 5852	-3.232617
-1 5853	-3.2994593
-1 5854	-2.3602917
-1 5855	-4.2685153
-1 5856	-2.8228437
-1 5857	-4.3724587
-1 5858	-3.3670047
-1 5859	-3.9425127
-1 5860	-4.3297312
-1 5861	-4.8540716
-1 5862	-5.4739508
-1 5863	-5.6362098
-1 5864	-4.0254577
-1 5865	-6.5267479
-1 5866	-6.4933925
-1 5867	-6.7288871
-1 5868	-4.8231036
-1 5869	-3.803735
-1 5870	-4.3147034
-1 5871	-1.5060553
-1 5872	-4.8950906
-1 5873	-3.8631438
-1 5874	-1.9608787
-1 5875	-2.9334624
-1 5876	-1.2786496
-1 5877	-1.9969904
-1 5878	0.74704077
-1 5879	-2.2570483
-1 5880	-3.5143307
-1 5881	-1.9621307
-1 5882	-3.4452783
-1 5883	-1.9724814
-1 5884	-2.4799739
-1 5885	-3.2593608
-1 5886	-3.0851666
-1 5887	-3.9649505
-1 5888	-3.1655598
-1 5889	-4.9047495
-1 5890	-5.2106549
-1 5891	-4.9708115
-1 5892	-4.5766016
-1 5893	-1.7099223
-1 5894	-2.6841721
-1 5895	-3.5356583
-1 5896	-3.2274831
-1 5897	-4.5818689
-1 5898	-3.5584977
-1 5899	-2.6174062
-1 5900	-3.7467933
-1 5901	-2.4143385
-1 5902	-2.186161
-1 5903	-4.6830836
-1 5904	-3.5096298
-1 5905	-4.6212333
-1 5906	-3.8933961
1 5907	-0.90853418
1 5908	0.65018027
-1 5909	-2.8998106
-1 5910	-4.2721061
1 5911	-1.0082969
-1 5912	-1.8992319
-1 5913	-2.8371402
-1 5914	-2.4258259
-1 5915	-0.26966766
-1 5916	-3.6429178
-1 5917	-3.5836426
-1 5918	-4.7226063
-1 5919	-4.1816971
-1 5920	-3.9929844
-1 5921	-3.702743
-1 5922	-4.3427394
-1 5923	-5.7780909
-1 5924	-3.696945
-1 5925	-3.1933005
-1 5926	-2.4989364
-1 5927	-2.8510704
-1 5928	-5.3472555
-1 5929	-1.8425926
-1 5930	-3.6288169
-1 5931	-4.9919089
-1 5932	-3.2512555
-1 5933	-4.8706879
-1 5934	-4.9745036
-1 5935	-4.0987655
-1 5936	-3.2715672
-1 5937	-3.847613
-1 5938	-5.2102195
1 5939	-1.14293
-1 5940	-4.1480256
-1 5941	-5.1093996
-1 5942	-7.5484561
1 5943	-3.0686865
-1 5944	-4.5817262
-1 5945	-4.928236
-1 5946	-4.3000479
-1 5947	-2.5441647
-1 5948	-2.6988252
-1 5949	-6.0535622
-1 5950	-2.1828258
-1 5951	-4.9609774
-1 5952	-5.217421
-1 5953	-4.2535805
-1 5954	-5.927427
-1 5955	-3.5898596
-1 5956	-4.6150657
-1 5957	-6.2047001
-1 5958	-3.211454
-1 5959	-3.1870115
-1 5960	-5.0002229
-1 5961	-4.1484609
-1 5962	-4.8369354
-1 5963	-3.1393047
-1 5964	-1.2639098
-1 5965	-2.5518101
-1 5966	-2.5842646
-1 5967	-0.31625791
-1 5968	-2.230055
-1 5969	-2.9068399
-1 5970	-1.4483198
-1 5971	-2.7249141
-1 5972	-4.680944
-1 5973	-1.2404769
-1 5974	-2.1084022
-1 5975	-2.7201075
-1 5976	-1.578713
-1 5977	-1.9621464
-1 5978	-5.0920422
-1 5979	-3.6556773
-1 5980	-4.9352823
-1 5981	-4.2542991
-1 5982	-4.6323643
-1 5983	-3.3765555
-1 5984	-4.6345892
-1 5985	-5.6493919
-1 5986	-4.5340814
-1 5987	-6.2157377
-1 5988	-3.5676048
-1 5989	-4.5566557
-1 5990	-3.5761365
-1 5991	-6.1586595
-1 18245	-3.9960511
-1 18246	-3.7590298
-1 18247	-5.0074589
-1 18248	-6.0223703
-1 18249	-4.6988967
-1 18250	-6.0525736
-1 18251	-3.7540833
-1 18252	-6.2244339
-1 18253	-6.1470379
-1 18254	-6.2334291
-1 18255	-6.524504
-1 18256	-3.7017038
-1 18257	-2.9626017
-1 18258	-4.151293
-1 18259	-4.7325896
-1 18260	-4.3929755
-1 18261	-2.2806354
-1 18262	-5.0804461
-1 18263	-4.8790129
-1 18264	-4.1543006
-1 18265	-2.1898459
-1 18266	-3.1660026
-1 18267	-3.6349411
-1 18268	-3.378305
-1 18269	-2.2747456
-1 18270	-3.0211701
-1 18271	-5.5492545
-1 18272	-3.2542756
-1 18273	-3.8025295
-1 18274	-5.0922232
-1 18275	-3.181756
-1 18276	-4.7552887
-1 18277	-2.7705502
-1 18278	-5.2603279
-1 18279	-4.5510921
-1 18280	-5.509609
-1 18281	-2.8360986
-1 18282	-2.9248722
-1 18283	-3.7186978
-1 18284	-6.0794888
-1 18285	-4.6116509
-1 18286	-4.603949
-1 18287	-2.0392121
-1 18288	-4.4088457
-1 18289	-2.8446712
-1 18290	-0.26611149
-1 18291	-2.9920509
-1 18292	0.12495392
-1 18293	-4.2056469
-1 18294	-0.51790995
-1 18295	-2.830796
-1 18296	-4.3858278
-1 18297	-5.0426598
-1 18298	-2.9859593
-1 18299	-4.4054826
-1 18300	-3.685058
-1 18301	-4.999438
-1 18302	-4.6612877
-1 18303	-4.5385237
-1 18304	-6.1629332
-1 18305	-5.8295037
-1 18306	-4.7112718
-1 18307	-4.8772068
-1 18308	-5.5328958
-1 18309	-5.8039066
-1 18310	-3.9656297
-1 18311	-6.0096692
-1 18312	-4.9109823
-1 18313	-3.6093246
-1 18314	-3.4515023
-1 18315	-5.4270289
-1 18316	-5.6581193
-1 18317	-6.8087358
-1 18318	-3.8360981
-1 18319	-5.671229
-1 18320	-5.2321248
-1 18321	-3.2995689
-1 18322	-2.7873787
-1 18323	-5.0023559
-1 18324	-0.62524145
-1 18325	-4.2914742
-1 18326	0.20589474
-1 18327	-3.7520063
-1 18328	-4.4995481
-1 18329	-2.0929571
1 18330	0.18769847
-1 18331	-0.8236155
-1 18332	-1.616272
-1 18333	-2.6680855
-1 18334	-5.7705892
-1 18335	-3.9692023
-1 18336	-4.2324939
-1 18337	-2.6174688
-1 18338	-2.4121516
-1 18339	-3.7058759
-1 18340	-2.873251
-1 18341	-2.3761174
-1 18342	-4.1066811
-1 18343	-3.4868886
-1 18344	-3.3955881
-1 18345	-4.625013
-1 18346	-2.9109092
-1 18347	-5.2164626
-1 18348	-4.9296588
-1 18349	-4.7136956
-1 18350	-2.4257189
-1 18351	-4.7113084
-1 18352	-4.4780014
-1 18353	-4.4943393
-1 18354	-4.8327961
-1 18355	-3.3740823
-1 18356	-5.4382352
-1 18357	-4.0586281
-1 18358	-0.55808037
-1 18359	-2.8587913
-1 18360	-0.69629606
-1 18361	-3.3015161
-1 18362	-5.6613955
-1 18363	-2.4695265
-1 18364	-4.7291535
-1 18365	-4.1455043
-1 18366	-5.3717164
-1 18367	-3.8850696
-1 18368	-6.2563499
-1 18369	-4.0914496
-1 18370	-6.2010218
-1 18371	-4.7362839
-1 18372	-4.9174849
-1 18373	-3.2003569
-1 18374	-3.5622053
-1 18375	-4.4156757
-1 18376	-3.3448727
-1 18377	-3.7269389
-1 18378	-3.5784328
-1 18379	-1.8979009
-1 18380	-4.3875366
-1 18381	-2.5130878
-1 18382	-5.2550539
-1 18383	-4.0256788
-1 18384	-4.2272874
-1 18385	-1.1770391
-1 18386	-3.0197274
1 18387	2.413013
-1 18388	-1.602391
-1 18389	-3.1032408
-1 18390	-3.0192675
-1 18391	-3.5342674
-1 18392	-1.8104293
-1 18393	-4.8220441
-1 18394	-4.0655327
-1 18395	-4.9451522
-1 18396	-3.2845726
-1 18397	-3.4100291
-1 18398	-5.0028968
-1 18399	-4.881725
[truncated: 378 more rows]
