# Supplementary material for: Automatic prediction of catalytic residues by modeling residue structural neighborhood
Source: BMC Bioinformatics. 2010 Mar 3;11:115. doi: 10.1186/1471-2105-11-115 (PMC2844391; doi:10.1186/1471-2105-11-115)
Supplement: Additional file 4 — Predictions A zip file (predfolds.zip) reporting predictions of the best structure-based classifier on the 10 folds. [file 1471-2105-11-115-S4.ZIP › predfolds/pred5]

-1 14609	-5.3134675
-1 14610	-5.075633
-1 14611	-3.8937891
-1 14612	-4.2991549
-1 14613	-2.3475961
-1 14614	-4.6326719
-1 14615	-2.7350512
-1 14616	-3.9432736
-1 14617	-4.8548219
-1 14618	-4.9324602
-1 14619	-3.3550908
-1 14620	-3.0211341
-1 14621	-3.2533345
-1 14622	-4.418565
-1 14623	-4.7160975
-1 14624	-4.9554607
-1 14625	-4.4614133
-1 14626	-4.2749138
-1 14627	-3.0239739
-1 14628	-3.0433077
-1 14629	-3.6302957
-1 14630	-3.9089624
-1 14631	-3.0540724
-1 14632	-4.479927
-1 14633	-1.8098732
-1 14634	-2.934231
-1 14635	-4.358763
-1 14636	-4.9198303
-1 14637	-4.2411717
-1 14638	-5.4422651
-1 14639	-1.6831576
-1 14640	-3.8956168
-1 14641	-2.9813641
-1 14642	-4.7689006
-1 14643	-4.2092948
-1 14644	-2.472863
-1 14645	-3.4053529
-1 14646	-4.1218296
-1 14647	-5.8528706
-1 14648	-4.1362099
-1 14649	-3.9100382
-1 14650	-3.9126137
-1 14651	-2.7200735
-1 14652	-4.293529
-1 14653	-4.5081297
-1 14654	-4.6614564
-1 14655	-4.687714
-1 14656	-2.6219268
-1 14657	-2.4493126
-1 14658	-2.1846837
-1 14659	-3.6903214
-1 14660	-4.2943708
-1 14661	-2.8025604
-1 14662	-4.0344379
-1 14663	-3.8205799
-1 14664	-4.6832997
-1 14665	-4.3628717
-1 14666	-5.0729651
-1 14667	-3.7124423
-1 14668	-3.8538693
-1 14669	-3.5140779
-1 14670	-4.3886403
-1 14671	-3.8909003
-1 14672	-4.7328052
-1 14673	-2.5735169
-1 14674	-2.9550147
-1 14675	-4.9072769
-1 14676	-2.3355384
-1 14677	-1.1629089
-1 14678	-1.624664
-1 14679	-4.9760931
-1 14680	-2.3760912
-1 14681	-2.1063732
-1 14682	-3.8501889
-1 14683	-3.3832262
-1 14684	-2.7485978
-1 14685	-5.1480207
-1 14686	-2.0367415
-1 14687	-3.0261865
-1 14688	-4.3422562
-1 14689	-3.7473466
-1 14690	-3.4695573
-1 14691	-1.874436
-1 14692	-2.4354337
-1 14693	-2.6229762
-1 14694	-3.2715941
-1 14695	-3.7657453
-1 14696	-3.7916804
-1 14697	-1.689225
-1 14698	-2.4821218
-1 14699	-4.2546805
-1 14700	-5.2486032
-1 14701	-2.1327867
-1 14702	-4.0503894
-1 14703	-1.1849472
-1 14704	-1.8182189
-1 14705	-2.7589641
-1 14706	-1.7910153
-1 14707	-4.5809302
-1 14708	-4.0964014
-1 14709	-1.7136126
-1 14710	-3.9875373
-1 14711	-3.8189424
-1 14712	-2.5445399
-1 14713	-3.5252822
-1 14714	-4.0971669
-1 14715	-1.9617541
-1 14716	-3.0557137
-1 14717	-2.5758367
-1 14718	-2.5566606
-1 14719	-4.0683977
-1 14720	-3.5547388
-1 14721	-3.9555948
-1 14722	-3.6012334
-1 14723	-2.9948508
-1 14724	-3.5302593
-1 14725	-0.41430588
-1 14726	-3.6513847
-1 14727	-1.4327116
1 14728	1.711019
-1 14729	0.19274366
-1 14730	-1.2630236
-1 14731	-3.3207674
-1 14732	-4.0166736
-1 14733	-2.0468785
-1 14734	-2.8372116
-1 14735	-2.7242237
-1 14736	-1.9389453
-1 14737	-3.8993017
-1 14738	-3.6256199
-1 14739	-3.5928494
-1 14740	-2.0744183
-1 14741	-2.3298034
-1 14742	-3.0864635
-1 14743	-2.649894
-1 14744	-2.4444495
-1 14745	-1.9794359
-1 14746	-0.91728309
-1 14747	1.0780632
-1 14748	-3.1123831
-1 14749	-4.4052384
-1 14750	-4.6306455
-1 14751	-2.023725
-1 14752	-0.20912415
-1 14753	-2.8773293
-1 14754	-3.6561365
-1 14755	-3.7826083
-1 14756	-4.2792967
-1 14757	-2.6695654
-1 14758	-1.3399144
-1 14759	-3.5294303
-1 14760	-2.9780359
-1 14761	-3.2295544
-1 14762	-4.0377344
-1 14763	-0.85568795
-1 14764	0.15786402
-1 14765	-1.3092463
-1 14766	-2.4666871
-1 14767	-2.8269466
-1 14768	-3.8345019
-1 14769	-3.4157093
-1 14770	-3.1143007
-1 14771	-1.9172507
-1 14772	-5.0676116
-1 14773	-3.8040692
-1 14774	-4.5381603
-1 14775	-2.7133025
-1 14776	-3.7400523
-1 14777	-2.1023131
-1 14778	-2.8799729
-1 14779	-4.0169465
-1 14780	-3.709492
-1 14781	-2.9782011
-1 14782	-2.8913268
-1 14783	-0.99714899
-1 14784	-4.4602884
-1 14785	-5.2728659
-1 14786	-3.8020564
-1 14787	-2.4697708
-1 14788	-5.4097994
-1 14789	-4.0332778
-1 14790	-4.5122287
-1 14791	-4.7491749
-1 14792	-1.5065736
-1 14793	-1.9962939
-1 14794	-0.88953754
-1 14795	-2.9297819
-1 14796	-3.7291871
-1 14797	-5.9532236
-1 14798	-3.2422616
-1 14799	-3.5283582
-1 14800	-4.6582279
-1 14801	-1.2893097
-1 14802	-4.8698553
-1 14803	-2.7774683
-1 14804	-2.4570249
-1 14805	-2.7213916
-1 14806	-2.6198344
-1 14807	-2.2052788
-1 14808	-1.9861069
-1 14809	-3.1841813
-1 14810	-3.6655257
-1 14811	-5.0800864
-1 14812	-3.2546855
-1 14813	-2.5538523
-1 14814	-4.7620245
-1 14815	-4.8963523
-1 14816	-3.5667014
-1 14817	-4.147154
-1 14818	-4.5823777
-1 14819	-2.57743
-1 14820	-4.0866219
-1 14821	-4.7864428
-1 14822	-2.7448117
-1 14823	-2.7428187
-1 14824	-4.2241431
-1 14825	-5.0457222
-1 14826	-2.8518056
-1 14827	-2.1329241
-1 14828	-5.2467601
-1 14829	-3.8253354
-1 14830	-3.8736806
-1 14831	-4.5998804
-1 14832	-3.990258
-1 14833	-3.1059977
-1 14834	-2.9991555
-1 14835	-5.9564916
-1 14836	-3.5172151
-1 14837	-6.970468
-1 14838	-3.7091907
-1 14839	-5.8035984
-1 14840	-4.8905035
-1 14841	-4.2183538
-1 14842	-5.1126714
-1 14843	-5.0327737
-1 14844	-3.0174242
-1 14845	-3.4760355
-1 14846	-3.3928215
-1 14847	-5.3098896
-1 14848	-3.2975346
-1 14849	-4.5943258
-1 14850	-3.1700649
-1 14851	-4.430441
-1 14852	-4.0073686
-1 14853	-4.1403877
-1 14854	-3.2380984
-1 14855	-3.4616559
-1 14856	-3.7380937
-1 14857	-4.258678
-1 14858	-3.2764938
-1 14859	-3.4199345
-1 14860	-4.0673844
-1 14861	-1.9603111
-1 14862	-2.8400567
-1 14863	-3.1873388
-1 14864	-4.6859263
-1 14865	-2.6103016
-1 19999	-6.1534314
-1 20000	-5.4462291
-1 20001	-3.6018774
-1 20002	-4.6977058
-1 20003	-3.7299186
-1 20004	-0.81436611
-1 20005	-2.098755
-1 20006	-1.4455575
-1 20007	-0.38873561
-1 20008	-2.5950179
-1 20009	-3.7295547
-1 20010	-2.6029407
-1 20011	-1.5542627
-1 20012	-3.9498921
-1 20013	-2.3942557
-1 20014	-1.9984208
-1 20015	-3.054452
-1 20016	-2.5897761
-1 20017	-1.2627828
-1 20018	-2.4309036
-1 20019	-4.2308157
-1 20020	-3.1158186
-1 20021	-5.1513974
-1 20022	-1.4274283
-1 20023	-2.6143178
-1 20024	-3.1344577
-1 20025	-1.930619
-1 20026	-0.10201688
-1 20027	-3.7821996
-1 20028	-2.5334369
-1 20029	-3.5923019
-1 20030	-2.920914
-1 20031	-4.4327302
-1 20032	-2.3973816
-1 20033	-2.2708029
-1 20034	-2.1367573
-1 20035	-3.3477534
-1 20036	-1.5144672
-1 20037	-4.6776877
-1 20038	-3.2627358
-1 20039	-3.7808879
-1 20040	-2.808463
-1 20041	-1.3836305
-1 20042	-3.4708268
-1 20043	-2.8231547
-1 20044	-3.3281939
-1 20045	-0.30810846
-1 20046	-0.9198433
-1 20047	-2.3564756
-1 20048	-3.9329458
-1 20049	-2.7714854
-1 20050	-3.5180793
-1 20051	-3.2516202
-1 20052	-1.1335356
-1 20053	-0.19459876
-1 20054	-1.5434102
-1 20055	-3.3149896
-1 20056	-0.4252442
-1 20057	-0.90452989
-1 20058	-1.6123983
-1 20059	-3.4178256
-1 20060	-2.4634267
-1 20061	-3.9718696
-1 20062	-3.0645661
-1 20063	-2.9513609
-1 20064	-1.1939063
-1 20065	-4.0145958
-1 20066	-3.517991
-1 20067	-5.1654646
-1 20068	-3.6209746
-1 20069	-2.9630271
-1 20070	-4.6016357
-1 20071	-4.6395374
-1 20072	-0.053433101
-1 20073	-3.1264113
-1 20074	-2.8009345
-1 20075	-4.3998959
-1 20076	-4.8844379
-1 20077	-4.66628
-1 20078	-2.6686338
-1 20079	-4.4622016
-1 20080	-3.3429235
-1 20081	-0.19099551
-1 20082	-2.2383685
-1 20083	-3.3822434
-1 20084	-1.9910796
-1 20085	-1.8558445
-1 20086	-1.6357795
-1 20087	-1.9920604
-1 20088	-1.4154444
-1 20089	-2.6092983
-1 20090	-2.7233925
-1 20091	-3.3597917
-1 20092	-3.2455802
-1 20093	-2.8537469
-1 20094	-3.7059775
-1 20095	-3.4831853
-1 20096	-3.6654796
-1 20097	-3.5711791
-1 20098	-0.96215115
-1 20099	-2.2219349
-1 20100	-2.5556712
-1 20101	-0.92382589
-1 20102	-3.405853
-1 20103	-0.48018053
-1 20104	-4.1589351
-1 20105	-2.802653
-1 20106	-3.2814909
-1 20107	-2.2528161
-1 20108	-2.8934518
-1 20109	-2.1923392
-1 20110	-5.1957355
-1 20111	0.21917044
-1 20112	-4.4864405
-1 20113	1.0483334
-1 20114	-2.4710246
-1 20115	-0.95859511
-1 20116	-3.953136
-1 20117	-2.1637776
-1 20118	-3.6640782
-1 20119	-4.1962139
-1 20120	-1.6801926
-1 20121	-0.86327949
-1 20122	-3.4060665
-1 20123	-4.120614
-1 20124	-3.4628805
-1 20125	-4.2278986
-1 20126	-2.2152834
-1 20127	-4.3376502
-1 20128	-4.1642617
-1 20129	-1.5584491
-1 20130	-3.1048757
-1 20131	-2.0752123
-1 20132	-3.5890127
-1 20133	-4.2372309
-1 20134	-2.6203458
-1 20135	-3.1678228
-1 20136	-1.9373033
-1 20137	-1.3075644
-1 20138	-2.0632435
-1 20139	-1.7553172
-1 20140	-3.3943858
-1 20141	-2.6152651
-1 20142	-2.541072
-1 20143	-2.8524296
-1 20144	-3.4511994
-1 20145	-1.5446178
-1 20146	0.26197242
-1 20147	-1.7961017
-1 20148	-0.74858669
-1 20149	-1.9043013
-1 20150	-0.423639
-1 20151	-1.9066175
-1 20152	-1.7298255
-1 20153	-1.8400504
-1 20154	-2.5371527
-1 20155	-1.6926608
-1 20156	-2.9340528
-1 20157	-2.0128057
-1 20158	-1.490931
-1 20159	-3.5458126
-1 20160	-3.4932212
-1 20161	-2.302727
-1 20162	-1.1934174
-1 20163	-1.1060596
-1 20164	-1.9995456
-1 20165	-0.15526931
-1 20166	-2.2628227
-1 20167	-1.7399093
-1 20168	-0.034232166
1 20169	-0.0061953055
-1 20170	-3.4649851
-1 20171	-2.5673959
-1 20172	-2.6423359
-1 20173	-1.3199694
-1 20174	-2.0584499
-1 20175	-2.7364388
-1 20176	-1.8207628
-1 20177	-3.7117896
-1 20178	-2.3830792
-1 20179	-0.26264812
-1 20180	-3.7622272
-1 20181	-1.8730271
-1 20182	-4.0827791
-1 20183	-5.6553155
-1 20184	-1.8694364
-1 20185	-2.6923332
-1 20186	-2.094176
-1 20187	-3.4259054
-1 20188	-2.7381197
-1 20189	-2.1449243
-1 20190	-3.3849532
-1 20191	-3.0264518
-1 20192	-2.4243814
-1 20193	-2.0369877
-1 20194	-2.3947901
-1 20195	-4.3000335
-1 20196	-3.5924969
-1 20197	-3.0912107
-1 20198	-2.8024985
-1 20199	-2.8615573
-1 20200	-2.3400006
-1 20201	-4.0084103
-1 20202	-3.3386058
-1 20203	-2.3856261
-1 20204	-2.895663
-1 20205	-0.68330702
-1 20206	-2.0006053
-1 20207	-0.5397639
-1 20208	-1.9809092
1 20209	-0.37997413
-1 20210	-2.907111
-1 20211	-0.84815674
-1 20212	-2.9075931
-1 20213	-1.3387238
-1 20214	-2.1780766
-1 20215	-2.7326298
-1 20216	-3.4227407
-1 20217	-2.5408026
-1 20218	-4.6071129
-1 20219	-3.4475401
-1 20220	-2.7298876
-1 20221	-4.5840038
-1 20222	-3.1498551
-1 20223	-4.6081969
-1 20224	-4.0160662
-1 20225	-2.7892956
-1 20226	-3.9197812
-1 20227	-3.141799
-1 20228	-3.0579596
-1 20229	-3.7998845
-1 20230	-1.6375747
-1 20231	-2.7019118
-1 20232	-3.956137
-1 20233	-2.5003513
-1 20234	-2.622278
-1 20235	0.94661449
-1 20236	-1.0978868
-1 20237	1.5892527
-1 20238	-1.3472769
-1 20239	-2.4656635
-1 20240	-2.2822282
-1 20241	-3.3898817
-1 20242	-0.32928543
-1 20243	-2.13792
-1 20244	-2.0724643
-1 20245	-2.1495604
-1 20246	-2.9545623
-1 20247	-2.0472652
-1 20248	-2.2606664
-1 20249	-3.2932746
-1 20250	-2.9100946
-1 20251	-1.5571193
-1 20252	-3.4010626
-1 20253	-0.99166526
-1 20254	-3.4395787
-1 20255	-2.4615892
-1 20256	-4.1116252
-1 20257	-3.7737621
-1 20258	-3.1068424
-1 20259	-2.6122087
-1 20260	-1.8530897
-1 20261	-2.2812644
-1 20262	-2.0086297
-1 20263	-0.76288602
-1 20264	-3.1553528
-1 20265	-2.1304314
-1 20266	-2.6430434
-1 20267	-2.5732029
-1 20268	-1.6689021
-1 20269	-3.5227912
-1 20270	-3.8669949
-1 20271	-2.4600004
-1 20272	-3.9671239
-1 21241	-4.6284123
-1 21242	-3.9674515
-1 21243	-5.5198991
-1 21244	-1.9890359
-1 21245	-5.1759173
-1 21246	-2.8169815
-1 21247	-2.4827781
-1 21248	-4.62299
-1 21249	-3.5145832
-1 21250	-3.7695596
-1 21251	-1.8300904
-1 21252	-5.2214223
-1 21253	-1.8213242
-1 21254	-4.2918892
-1 21255	-2.5738908
-1 21256	-1.5979293
-1 21257	0.73843141
-1 21258	-0.15842035
-1 21259	-0.85256674
-1 21260	0.10284934
-1 21261	0.32984407
-1 21262	-1.2494619
-1 21263	0.37715211
-1 21264	-1.6142964
-1 21265	-1.2461848
1 21266	0.61016985
-1 21267	-0.93369297
-1 21268	-1.2747642
-1 21269	-1.6768501
-1 21270	0.84467882
-1 21271	0.460487
-1 21272	-0.22734397
-1 21273	-1.0404287
-1 21274	-1.6938218
-1 21275	-1.3072565
-1 21276	-2.6237484
-1 21277	-2.5742519
-1 21278	-1.7241562
-1 21279	-2.4096879
-1 21280	0.54055977
-1 21281	-2.5818087
-1 21282	-3.3230946
-1 21283	-1.928515
-1 21284	-0.24357939
-1 21285	-2.2960861
-1 21286	-1.7556155
-1 21287	-1.5618873
-1 21288	-3.4665963
-1 21289	-3.4692599
-1 21290	-1.6644332
1 21291	-0.35523413
-1 21292	-3.971611
-1 21293	-2.3174857
-1 21294	-2.1550865
-1 21295	-0.15916134
-1 21296	-1.8592175
-1 21297	-0.85189824
-1 21298	-3.2244428
-1 21299	-3.6039624
-1 21300	-1.2819373
-1 21301	-3.3039995
-1 21302	-2.6377769
-1 21303	-3.396994
-1 21304	-1.5768232
-1 21305	-3.4697796
-1 21306	-2.8640166
-1 21307	-3.3470725
-1 21308	-0.10012385
-1 21309	-1.4859175
1 21310	1.8268463
-1 21311	0.72620224
-1 21312	0.23853148
-1 21313	-1.5946814
-1 21314	-0.89615591
-1 21315	-2.9700522
-1 21316	-3.0104104
-1 21317	-1.5304524
-1 21318	-1.8712033
-1 21319	-0.91997087
-1 21320	0.75957092
-1 21321	-4.2972713
-1 21322	0.75520406
-1 21323	-1.2902568
-1 21324	-1.0701008
-1 21325	-2.3322918
-1 21326	-0.39741583
-1 21327	-2.4306448
-1 21328	-0.64600886
-1 21329	-2.7983426
-1 21330	-4.3074283
-1 21331	-3.3571043
-1 21332	-1.261316
-1 21333	-2.0083278
-1 21334	-4.6062977
-1 21335	-2.2047035
-1 21336	-2.6338039
-1 21337	-3.7047716
-1 21338	-0.6354812
-1 21339	-0.93516895
-1 21340	-2.5796832
-1 21341	-1.9372089
1 21342	-0.43224263
-1 21343	-0.19539219
-1 21344	-1.8708097
-1 21345	-1.5900285
-1 21346	-1.8656306
-1 21347	-2.1871588
-1 21348	-1.7641658
-1 21349	-0.70925231
-1 21350	-2.5051084
-1 21351	-2.2872244
-1 21352	-2.1644432
1 21353	0.36696756
-1 21354	0.145778
-1 21355	0.99195605
1 21356	0.81185225
-1 21357	-1.8330996
-1 21358	-2.9369228
-1 21359	-5.6046736
-1 21360	-3.266042
-1 21361	-4.4227826
-1 21362	-2.8541337
-1 21363	-1.8869118
-1 21364	-3.8447264
-1 21365	-2.7376027
-1 0	-3.0278194
-1 1	-2.8573892
-1 2	-3.3030042
-1 3	-2.7785249
-1 4	-4.1565467
-1 5	-3.6392025
-1 6	-6.1985204
-1 7	-3.8468234
-1 8	-3.3368221
-1 9	-2.5233061
-1 10	-3.6992694
-1 11	-4.3210013
-1 12	-1.9953096
-1 13	-3.5560971
-1 14	-4.284861
-1 15	-2.3188055
-1 16	-1.100219
-1 17	-4.2845267
-1 18	-2.2035462
-1 19	-3.0543508
-1 20	-4.1884307
-1 21	-2.4407464
-1 22	-2.7726658
-1 23	-3.0853785
-1 24	-4.1726256
-1 25	-4.9553642
-1 26	-1.6530892
-1 27	-2.5057574
-1 28	-1.7671866
-1 29	-3.9386767
-1 30	-2.3208999
-1 31	-3.1415512
-1 32	-5.4328151
-1 33	-2.8802686
-1 34	-3.7729213
-1 35	-4.1744507
-1 36	-1.881215
-1 37	-2.2915245
-1 38	-0.6927539
-1 39	-2.2819917
-1 40	-3.3133839
-1 41	-2.6896121
-1 42	-3.6043879
-1 43	-3.8322841
-1 44	-3.6116587
-1 45	-3.3188169
-1 46	-3.5576828
-1 47	-4.1452093
-1 48	-2.6238606
-1 49	-4.1250438
-1 50	-4.7748015
-1 51	-3.4279222
-1 52	-3.5384907
-1 53	-1.8659077
-1 54	-5.3733645
-1 55	-3.7026633
-1 56	-4.2683329
-1 57	-4.3622984
-1 58	-4.9183312
-1 59	-4.5683054
-1 60	-3.0357336
-1 61	-4.1342999
-1 62	-4.8720925
-1 63	-4.4774606
-1 64	-2.6566672
-1 65	-3.9187529
-1 66	-4.1062111
-1 67	-5.0695374
-1 68	-3.5649699
-1 69	-2.2790793
-1 70	-4.1553881
-1 71	-3.7288691
-1 72	-2.0542001
-1 73	-2.4551013
-1 74	-3.2140714
-1 75	-2.4898261
-1 76	-1.8672315
-1 77	-3.1660512
-1 78	-3.5938594
-1 79	-3.8622603
-1 80	-1.7274721
-1 81	-4.3883988
-1 82	-4.3843892
-1 83	-4.7810431
-1 84	-3.6492931
-1 85	-3.6491605
-1 86	-4.990058
-1 87	-6.3714331
-1 88	-3.2340051
-1 89	-3.6024308
-1 90	-3.6731893
-1 91	-3.9607062
-1 92	-3.5359149
-1 93	-2.7833951
-1 94	-3.1409873
-1 95	-4.3555142
-1 96	-3.5983215
-1 97	-3.9675186
-1 98	-2.6571321
-1 99	-5.2412505
-1 100	-3.8170877
-1 101	-2.9260764
-1 102	-2.8424699
-1 103	-2.3599136
-1 104	-3.1551368
-1 105	-2.3318413
-1 106	-3.5690931
-1 107	-0.93319242
-1 108	-2.5218974
-1 109	-1.2009189
-1 110	-4.1944282
-1 111	-2.8964283
-1 112	-2.0211383
-1 113	-3.1400759
-1 114	-2.8774432
-1 115	-2.9679942
-1 116	-2.1701185
-1 117	-5.0317481
-1 118	-4.2296904
-1 119	-4.5368329
-1 120	-3.227888
-1 121	-3.2032414
-1 122	-5.650915
-1 123	-4.0687229
-1 124	-5.1740715
-1 125	-4.469169
-1 126	-1.9355146
-1 127	-4.5010375
-1 128	-3.8743059
-1 129	-2.4529787
-1 130	-3.6788269
-1 131	-3.1568314
-1 132	-2.557387
-1 133	-4.6354038
-1 134	-3.3705566
-1 135	-2.9736887
-1 136	-4.2832599
-1 137	-4.1377104
-1 138	-4.7002307
-1 139	-4.8880275
-1 140	-3.5892281
-1 141	-3.345305
-1 142	-2.385189
-1 143	-3.8474327
-1 144	-2.5184057
-1 145	-2.0354127
-1 146	-4.61813
-1 147	-3.1952031
-1 148	-4.6109552
-1 149	-5.0625652
-1 150	-3.4552024
-1 151	-4.2452722
-1 152	-2.0615583
-1 153	-4.4753212
-1 154	-2.6449454
-1 155	-2.3816209
-1 156	-1.1461347
-1 157	-0.74860597
-1 158	-1.9315016
-1 159	-2.244471
-1 160	-1.1472387
-1 161	-0.15276037
-1 162	-2.4901489
-1 163	-3.2757004
-1 164	-2.0412506
-1 165	-2.437738
-1 166	-2.0700781
-1 167	-3.2395362
-1 168	-5.4144803
-1 169	-5.9751146
-1 170	-2.452229
-1 171	-4.5724205
-1 172	-3.8189872
-1 173	-3.0616986
-1 174	-4.016347
-1 175	-2.4973505
-1 176	-1.6263533
-1 177	-3.0828075
-1 178	-3.2491114
-1 179	-2.0824015
-1 180	-4.3510607
-1 181	-4.5854732
-1 182	-2.2609811
-1 183	-2.8146288
-1 184	-2.5769192
-1 185	-4.3745965
-1 186	-3.0690887
-1 187	-1.4175138
-1 188	-3.4382772
-1 189	-2.0866224
-1 190	-1.6958949
-1 191	-2.3519965
-1 192	-2.1781721
-1 193	-4.0387664
-1 194	-2.4328772
-1 195	-1.9815845
-1 196	-1.7209242
-1 197	-0.80629864
-1 198	-1.4505916
-1 199	-0.76344721
-1 200	-0.39667022
-1 201	-1.8167569
-1 202	-0.75913619
-1 203	-0.94852624
-1 204	-2.8929129
-1 205	-3.744199
-1 206	-2.4123581
-1 207	-2.7806028
-1 208	-2.8955511
-1 209	-2.9234687
-1 210	-2.8786557
-1 211	-2.4827345
-1 212	-2.3284525
-1 213	-1.9321265
-1 214	-3.3011174
-1 215	-2.7748969
-1 216	-4.3164604
-1 217	-4.1891957
-1 218	-1.4626737
-1 219	-3.4570438
-1 220	-4.1424872
-1 221	-3.2743379
-1 222	-0.61938792
-1 223	-1.3782822
-1 224	-1.9308068
-1 225	-1.0296815
-1 226	-2.941514
-1 227	-2.5555584
-1 228	-0.99224008
-1 229	-2.8276386
-1 230	-3.7197177
-1 231	-1.6346188
-1 232	-2.6274963
-1 233	-2.6187947
-1 234	-0.81780348
-1 235	-2.9664373
-1 236	-3.7532181
-1 237	-1.7813726
-1 238	0.058493575
-1 239	-0.73006969
-1 240	-2.1188203
-1 241	-2.5066936
1 242	-0.056838017
-1 243	-0.071732053
-1 244	-2.083047
-1 245	-1.8078491
-1 246	-3.9712216
-1 247	-3.5347918
-1 248	-4.35819
-1 249	-1.4839785
-1 250	-4.7077591
-1 251	-3.3291445
-1 252	-2.5668212
-1 253	-2.3992434
-1 254	-3.797202
-1 255	-3.1331294
-1 256	-2.6769107
-1 257	-4.0772379
-1 258	-0.87685337
-1 259	-3.1719062
-1 260	-2.9880524
-1 261	-2.027355
-1 262	-2.391513
-1 263	-3.1221269
-1 264	-3.5707632
-1 265	-3.5869968
-1 266	-1.7216914
-1 267	-3.8097049
-1 268	-4.3665189
-1 269	-3.9159677
-1 270	-1.1433893
-1 271	-3.3705933
-1 272	-1.9023125
-1 273	-4.2189832
-1 274	-3.5790335
-1 275	-2.407036
-1 276	-3.0396778
-1 277	-5.3399466
-1 278	-2.7761976
-1 279	-3.2430656
-1 280	-1.6398295
-1 281	-1.6242177
-1 282	-1.9080258
-1 283	-5.3311386
-1 284	-2.1907799
-1 285	-3.0791688
-1 286	-3.7708046
-1 287	-2.8638078
-1 288	-1.5575732
-1 289	-2.2746829
-1 290	-3.8472019
-1 291	-3.2365932
-1 292	-2.3839613
-1 293	-4.4063929
-1 294	-2.7434402
-1 295	-3.8879866
-1 296	-4.1011968
-1 297	-4.1488518
-1 298	-3.9068342
-1 299	-4.090295
-1 300	-1.0264797
-1 301	-2.7488082
-1 302	-3.4954457
-1 303	-2.2801247
-1 304	-4.9063861
-1 305	-4.128019
-1 306	-3.6476055
-1 307	-2.7518411
-1 308	-3.1150828
-1 309	-3.6898114
-1 310	-3.3095315
-1 311	-3.0956125
-1 312	-3.2742374
-1 313	-3.7775189
-1 314	-4.4345247
-1 315	-4.5868133
-1 316	-4.9382297
-1 317	-3.0794744
-1 318	-2.6495586
-1 319	-0.66914233
-1 320	-2.0445664
-1 321	-0.39651016
-1 322	-1.5418989
1 323	-0.55148256
-1 324	-1.6807843
-1 325	-3.2391778
-1 326	-3.7661292
-1 327	-1.7134185
-1 328	-1.175734
-1 329	-4.0158006
-1 330	-2.8109479
-1 331	-1.2161036
-1 332	-3.0407624
-1 333	-3.2277383
-1 334	-3.1263344
-1 335	-1.3306942
-1 336	-2.4386346
-1 337	-3.295195
-1 338	-3.2475157
-1 339	-1.9550294
-1 340	-3.4952174
-1 341	-2.6089988
-1 342	-2.6422816
-1 343	-3.7555733
-1 344	-2.0294939
-1 345	-1.4574786
-1 346	-4.2029945
-1 11900	-4.115392
-1 11901	-2.8541179
-1 11902	-3.5308012
-1 11903	-4.9573773
-1 11904	-4.9071699
-1 11905	-3.4762528
-1 11906	-2.8378825
-1 11907	-1.406906
-1 11908	-1.0908946
-1 11909	-2.3569157
-1 11910	-0.61399911
-1 11911	0.22449661
-1 11912	-0.32524023
-1 11913	-2.6280419
-1 11914	-3.4561467
-1 11915	-2.9145068
-1 11916	-4.113127
-1 11917	-4.1156816
-1 11918	-2.5163001
-1 11919	-4.2788921
-1 11920	-3.372972
-1 11921	-3.397847
-1 11922	-3.5268167
-1 11923	-3.7055162
-1 11924	-3.3712981
-1 11925	-4.7575314
-1 11926	-3.3337292
-1 11927	-4.4190738
-1 11928	-3.2458124
-1 11929	-4.1870624
-1 11930	-2.0472162
-1 11931	-3.7150682
-1 11932	-4.2657494
-1 11933	-3.4644492
-1 11934	-2.9661699
-1 11935	-1.2848339
-1 11936	-1.5128563
-1 11937	-3.4406731
-1 11938	-1.5499172
-1 11939	-3.563201
-1 11940	-3.3923336
-1 11941	-2.9294324
-1 11942	-2.6918528
-1 11943	-2.1961102
-1 11944	-1.1686593
-1 11945	-3.6795833
-1 11946	-3.119695
-1 11947	-5.2525163
-1 11948	-4.659532
-1 11949	-3.4756625
-1 11950	-3.4458731
-1 11951	-2.3129753
-1 11952	-2.4525789
-1 11953	-3.3753199
-1 11954	-2.6046111
-1 11955	-3.3269232
-1 11956	-3.4818482
-1 11957	-3.1615554
-1 11958	-2.0996309
-1 11959	-3.4455673
-1 11960	-3.9111549
-1 11961	-3.3607598
-1 11962	-5.1989445
-1 11963	-2.7173195
-1 11964	-3.3639058
-1 11965	-4.5999492
-1 11966	-3.1411193
-1 11967	-3.1486262
-1 11968	-3.5426075
-1 11969	-3.1688676
-1 11970	-3.3207358
-1 11971	-4.7758848
-1 11972	-3.323991
-1 11973	-2.9616855
-1 11974	-4.5452329
-1 11975	-3.1230264
-1 11976	-2.7687474
-1 11977	-2.7502541
-1 11978	-4.0450608
-1 11979	-6.009605
-1 11980	-2.0334362
-1 11981	-5.3780973
-1 11982	-4.8172932
-1 11983	-5.3106221
-1 11984	-2.9223827
-1 11985	-2.4894004
-1 11986	-0.52247451
-1 11987	-2.481471
-1 11988	-2.8697295
-1 11989	-0.94621171
-1 11990	-4.954201
-1 11991	-2.8780572
-1 11992	-4.2638311
-1 11993	-5.5162113
-1 11994	-3.9542346
-1 11995	-3.6909563
-1 11996	-5.0582922
-1 11997	-4.2260515
-1 11998	-3.3110065
-1 11999	-3.6286149
-1 12000	-3.9662993
-1 12001	-3.3305252
-1 12002	-1.9639706
-1 12003	-4.1086539
-1 12004	-3.9930377
1 12005	-1.4550667
-1 12006	-2.9705124
1 12007	0.46509008
-1 12008	-3.58254
-1 12009	-2.5030747
-1 12010	-2.6451012
-1 12011	-2.0308812
-1 12012	-5.8537527
-1 12013	-2.3319659
-1 12014	-3.4858765
-1 12015	-3.0918044
-1 12016	-1.9537818
-1 12017	-4.4199398
1 12018	-2.8470433
-1 12019	-4.8112064
-1 12020	0.031215771
-1 12021	-3.2037927
-1 12022	-2.7480753
-1 12023	-2.8770792
-1 12024	-2.8961549
-1 12025	-2.5793244
-1 12026	-3.6795451
1 12027	0.20117491
-1 12028	-4.0346424
-1 12029	-1.817432
-1 12030	-4.4230913
-1 12031	-4.0148517
-1 12032	-4.7195797
-1 12033	-4.2608324
-1 12034	-1.6117283
-1 12035	-4.7382384
-1 12036	-4.2986934
-1 12037	-3.7785059
-1 12038	-6.7024342
-1 12039	-4.7729876
-1 12040	-5.3968595
-1 12041	-5.3227557
-1 12042	-5.03461
-1 12043	-3.7919814
-1 12044	-5.965622
-1 12045	-4.6902157
-1 12046	-3.7309209
-1 12047	-4.1545311
-1 12048	-4.8624971
-1 12049	-4.6743827
-1 12050	-5.0057534
-1 12051	-3.5771979
-1 12052	-4.5563349
-1 12053	-2.4996115
-1 12054	-3.3940414
-1 12055	-5.071504
-1 12056	0.4056033
-1 12057	0.09947364
-1 12058	-3.3582481
-1 12059	-5.1494971
-1 12060	-3.4672042
-1 12061	-5.1026607
-1 12062	-3.5951519
-1 12063	-5.3157069
-1 12064	-4.5332269
-1 12065	-4.1836837
-1 12066	-3.5883166
-1 12067	-3.5356309
-1 12068	-4.0103225
-1 12069	-3.2234139
-1 12070	-3.9900882
-1 12071	-3.9382434
-1 12072	-4.0127417
-1 12073	-3.2918058
-1 12074	-4.3604917
-1 12075	-4.3732398
-1 12076	-2.3422575
-1 12077	-3.7788436
-1 12078	-4.3179401
-1 12079	-5.0549682
-1 12080	-4.85201
-1 12081	-4.8320889
-1 12082	-4.3738565
-1 12083	-5.1827896
-1 12084	-5.6101424
-1 12085	-4.9745922
-1 12086	-4.9512724
-1 12087	-7.1557147
-1 12088	-6.7682749
-1 10038	-5.4009617
-1 10039	-5.0267021
-1 10040	-4.0666014
-1 10041	-5.068641
-1 10042	-3.7704012
-1 10043	-4.4566803
-1 10044	-4.7294217
-1 10045	-4.7768401
-1 10046	-5.2738414
-1 10047	-3.7790771
-1 10048	-4.4143444
-1 10049	-2.7978736
-1 10050	-2.9131909
-1 10051	-4.1710805
-1 10052	-4.7443534
-1 10053	-6.018
-1 10054	-4.5654496
-1 10055	-2.4149412
-1 10056	-3.4687625
-1 10057	-1.8877602
-1 10058	-2.6166635
-1 10059	-3.1758276
-1 10060	-2.6642883
-1 10061	-3.3710682
-1 10062	-3.3464343
-1 10063	-1.4403043
-1 10064	-3.0249828
-1 10065	-2.6020408
-1 10066	-3.436283
-1 10067	-3.9256681
-1 10068	-4.7644505
-1 10069	-3.4669529
-1 10070	-4.9058739
-1 10071	-3.4679863
-1 10072	-2.4627149
-1 10073	-3.8396579
-1 10074	-5.1183845
-1 10075	-4.2073899
-1 10076	-4.555742
-1 10077	-4.3870626
-1 10078	-3.5495961
-1 10079	-3.9494182
-1 10080	-3.9647752
-1 10081	-3.8572292
-1 10082	-4.4056033
-1 10083	-7.3974184
-1 10084	-4.202175
-1 10085	-4.719591
-1 10086	-3.0816511
-1 10087	-2.8911344
-1 10088	-4.2707181
-1 10089	-3.6191961
-1 10090	-3.7680765
-1 10091	-3.0119575
-1 10092	-3.2186299
-1 10093	-6.0807316
-1 10094	-5.7701812
-1 10095	-2.9407162
-1 10096	-3.7786621
-1 10097	-2.8629391
-1 10098	-3.7903122
-1 10099	-3.6160895
-1 10100	-3.7245461
-1 10101	-5.0193225
-1 10102	-1.8659229
1 10103	-3.5481054
-1 10104	-0.92431595
-1 10105	-4.0341289
-1 10106	-2.2572291
-1 10107	-2.5113744
-1 10108	-3.5859858
-1 10109	-2.8391378
-1 10110	-4.9360876
-1 10111	-2.5648607
-1 10112	-4.7499349
-1 10113	-3.7176172
-1 10114	-2.8389995
-1 10115	-3.1007836
-1 10116	-6.0930683
-1 10117	-3.5961325
-1 10118	-3.0693679
-1 10119	-4.1774771
-1 10120	-5.3245144
-1 10121	-3.7618913
-1 10122	-3.0806237
-1 10123	-4.4435862
-1 10124	-3.6932626
-1 10125	-3.9472347
-1 10126	-3.6965072
-1 10127	-3.5777414
-1 10128	-5.5555223
-1 10129	-1.5033829
-1 10130	-4.3079671
-1 10131	-3.3596752
-1 10132	-3.4065172
-1 10133	-4.7475605
-1 10134	-4.8004863
-1 10135	-4.0571046
-1 10136	-1.7348753
-1 10137	-2.2897768
-1 10138	-4.7342427
-1 10139	-4.305305
-1 10140	-2.9965152
-1 10141	-1.9889542
1 10142	-2.8420981
-1 10143	-2.19255
-1 10144	-3.3530716
-1 10145	-3.0723142
-1 10146	-4.3539209
-1 10147	-4.3969477
-1 10148	-4.0579567
-1 10149	-3.6124861
-1 10150	-4.0104987
-1 10151	-1.5497383
-1 10152	-3.5574953
-1 10153	-4.4950586
-1 10154	-3.7164724
-1 10155	-4.3978077
-1 10156	-4.3666944
-1 10157	-3.9851017
-1 10158	-2.3933644
-1 10159	-3.9896486
-1 10160	-2.5462189
-1 10161	-3.9580602
-1 10162	-3.5741606
-1 10163	-3.8407597
-1 10164	-2.0469407
-1 10165	-5.0185761
-1 10166	-4.3901111
-1 10167	-2.8758049
-1 10168	-2.8934313
-1 10169	-2.8312822
-1 10170	-5.8258021
-1 10171	-7.0969358
1 10172	-2.4582151
-1 10173	-3.5881392
-1 10174	-3.1590916
-1 10175	-3.3856327
-1 10176	-3.3533325
-1 10177	-4.5698534
-1 10178	-1.4829158
-1 10179	-3.3386509
-1 10180	-2.5350626
-1 10181	-2.8063416
-1 10182	-1.566967
-1 10183	-3.1126291
-1 10184	-3.2964625
-1 10185	-2.297154
-1 10186	-2.5854368
-1 10187	-2.4647114
-1 10188	-3.4883331
-1 10189	-4.5456897
-1 10190	-2.4577513
-1 10191	-3.2113107
-1 10192	-3.5940544
-1 10193	-4.6744866
-1 10194	-3.4921283
-1 10195	-2.959729
-1 10196	-3.0529197
-1 10197	-3.6023223
-1 10198	-5.4300011
-1 10199	-4.5661493
-1 10200	-2.9700437
-1 10201	-3.688281
-1 10202	-4.7185666
-1 10203	-2.7946358
-1 10204	-3.8089706
-1 10205	-2.8889974
-1 10206	-3.2412612
-1 10207	-4.758852
-1 10208	-1.9490741
-1 10209	-3.8037835
-1 10210	-1.6984092
-1 10211	-2.4236715
-1 10212	-2.2775989
-1 10213	-3.5973659
-1 10214	-4.4321459
-1 10215	-2.7940278
-1 10216	-5.4076644
-1 10217	-4.2603336
-1 10218	-4.0618474
-1 10219	-3.6943693
-1 10220	-2.5332021
-1 10221	-3.2453404
-1 10222	-3.4396051
-1 10223	-4.4372479
-1 10224	-3.8282563
-1 10225	-4.272831
-1 10226	-4.259359
-1 10227	-3.5877891
-1 10228	-2.7946438
-1 10229	-3.0344051
-1 10230	-3.7192515
-1 10231	-3.3255211
-1 10232	-2.3766371
-1 10233	-2.6931782
-1 10234	-4.0680577
-1 10235	-5.5460339
-1 10236	-3.3290783
-1 10237	-4.2268611
-1 10238	-4.6968815
-1 10239	-4.6176638
-1 10240	-5.9016872
-1 10241	-5.36499
-1 10242	-1.8819088
-1 10243	-4.123703
-1 10244	-3.8257028
-1 10245	-4.1215816
-1 10246	-2.9904776
-1 10247	-5.6009068
-1 10248	-4.0349167
-1 10249	-4.7903098
-1 10250	-2.0501482
-1 10251	-3.95533
-1 10252	-2.6728823
-1 10253	-2.8662981
-1 10254	-4.5533617
-1 10255	-4.1137783
-1 10256	-4.7060926
-1 10257	-3.6408094
-1 10258	-4.5410089
-1 10259	-5.0144448
-1 10260	-3.7265627
-1 10261	-5.6552982
-1 10262	-6.2849848
-1 10263	-6.2705338
-1 10264	-5.7755443
-1 10265	-5.4083407
-1 10266	-3.5736587
-1 10267	-3.5073584
-1 10268	-4.6556258
-1 10269	-5.4450123
-1 10270	-3.8256021
-1 10271	-3.1608888
-1 10272	-3.4742264
-1 10273	-2.2592407
-1 10274	-2.8978598
-1 10275	-3.4390368
-1 10276	-3.6358874
-1 10277	-2.725415
-1 10278	-3.3997109
-1 10279	-4.448847
-1 10280	-3.7568725
-1 10281	-4.7211823
-1 10282	-4.195718
-1 10283	-3.4921231
-1 10284	-2.5074512
-1 10285	-3.443124
-1 10286	-3.5595282
-1 10287	-2.6505541
-1 10288	-4.4887567
-1 10289	-3.4156302
-1 10290	-2.6010776
-1 10291	-4.1563531
-1 10292	-3.0930859
-1 10293	-2.1698028
-1 19441	-5.1546067
-1 19442	-3.2459993
-1 19443	-3.3508241
-1 19444	-3.8045591
-1 19445	-0.98506628
-1 19446	-0.19932133
-1 19447	-0.64577124
-1 19448	-2.9308979
-1 19449	-3.4922865
-1 19450	-4.7568943
-1 19451	-5.5732037
-1 19452	-2.4060977
-1 19453	-0.89344461
-1 19454	-3.8345251
-1 19455	-1.0734287
-1 19456	-4.9220857
-1 19457	-0.51021966
-1 19458	-1.8876927
-1 19459	-3.1762782
-1 19460	-4.0228386
-1 19461	-1.4630716
-1 19462	-2.9689139
-1 19463	-3.4595363
-1 19464	-3.6430147
-1 19465	-2.2078424
-1 19466	-3.1520759
-1 19467	-4.5887501
-1 19468	-2.2216773
-1 19469	-1.5473892
-1 19470	-3.7541508
-1 19471	-3.1498751
-1 19472	-3.2282913
-1 19473	-5.0570396
-1 19474	-5.3384287
-1 19475	-4.3274391
-1 19476	-1.7339435
-1 19477	-4.1067228
-1 19478	-4.3768777
-1 19479	-3.4763075
-1 19480	-5.1776919
-1 19481	-4.158525
-1 19482	-4.5870546
-1 19483	-4.1059297
-1 19484	-3.9542909
-1 19485	-5.0301183
-1 19486	-3.007828
-1 19487	-5.3166582
-1 19488	-5.2576753
-1 19489	-0.78845545
-1 19490	-3.4733105
-1 19491	-3.0827779
-1 19492	-3.941972
-1 19493	-5.4951277
-1 19494	-2.4979455
-1 19495	-3.062779
-1 19496	-2.4215089
-1 19497	-4.5224081
-1 19498	-3.6727865
-1 19499	-3.0526413
-1 19500	0.25805481
-1 19501	-2.6114611
-1 19502	-1.9055401
-1 19503	-1.2087391
-1 19504	-1.0194858
-1 19505	-3.1966999
-1 19506	-3.6509461
-1 19507	-0.73984917
-1 19508	-1.6017793
-1 19509	-2.8669817
-1 19510	-3.7173441
-1 19511	-2.8327154
-1 19512	-4.2022819
-1 19513	-2.9890212
-1 19514	-3.2748664
-1 19515	-3.0388001
-1 19516	-3.233755
-1 19517	-3.8773951
-1 19518	-4.2794355
-1 19519	-4.4751874
-1 19520	-2.4011682
-1 19521	-3.7326149
-1 19522	-3.4348358
-1 19523	-3.8218565
-1 19524	-3.9965867
-1 19525	-2.6812301
-1 19526	-3.2327527
-1 19527	-3.6344382
-1 19528	-4.4919714
-1 19529	-1.7819108
-1 19530	-3.3247426
-1 19531	-4.3293733
-1 19532	-3.8470516
-1 19533	-4.7451073
-1 19534	-1.6726771
-1 19535	-2.7017957
-1 19536	-4.3616483
-1 19537	-3.7945682
-1 19538	-0.30021626
-1 19539	-3.285613
-1 19540	-3.040855
-1 19541	-4.6614929
-1 19542	-1.8535389
-1 19543	0.54769638
-1 19544	-1.5332966
-1 19545	-2.126148
-1 19546	-2.4148976
-1 19547	-2.0239152
-1 19548	-0.90667154
-1 19549	-3.5310388
-1 19550	-1.3836807
-1 19551	-3.3610149
-1 19552	-4.3472419
-1 19553	-2.8306504
-1 19554	-3.5027472
-1 19555	-2.3855778
-1 19556	-2.7314963
-1 19557	-3.7943877
-1 19558	-3.5566619
-1 19559	-3.6992153
-1 19560	-4.3893721
-1 19561	-3.1069958
-1 19562	-2.5829257
-1 19563	-2.6661031
-1 19564	-1.433542
-1 19565	-2.5186495
-1 19566	-0.994499
-1 19567	-4.0721512
-1 19568	-2.3737663
-1 19569	-2.7802808
-1 19570	-5.6866756
-1 19571	-4.8954414
-1 19572	-3.4485428
-1 19573	-4.5178047
-1 19574	-4.9422253
-1 19575	-4.2588365
-1 19576	-2.9256152
-1 19577	-6.1133626
-1 19578	-3.9774175
-1 19579	-2.6103424
-1 19580	-1.5687103
-1 19581	-3.7592202
-1 19582	-2.4158743
-1 19583	-3.957665
-1 19584	-2.1617976
-1 19585	-3.597654
-1 19586	-3.3187732
-1 19587	-2.147979
-1 19588	-3.3516397
-1 19589	-1.1517476
-1 19590	-5.2413085
-1 19591	-3.5427528
-1 19592	-2.5163863
-1 19593	-3.605521
-1 19594	-5.2468097
-1 19595	-4.1152034
-1 19596	-2.5414212
-1 19597	-2.0597481
-1 19598	-1.8192529
-1 19599	-2.238155
-1 19600	-3.1376317
-1 19601	-0.58405993
-1 19602	-2.5042566
-1 19603	-1.8565725
-1 19604	-3.9593197
-1 19605	-1.7618689
-1 19606	-2.4009059
-1 19607	-1.1223117
-1 19608	-4.1792866
-1 19609	-1.2877151
-1 19610	-1.0091616
-1 19611	-2.0762112
-1 19612	-2.1674876
-1 19613	-2.2836997
-1 19614	-3.1103637
-1 19615	-3.7714365
-1 19616	-3.7419697
-1 19617	-2.7737951
-1 19618	-3.155171
-1 19619	-5.2677266
-1 19620	-3.119115
-1 19621	-5.4910725
-1 19622	-3.4181221
-1 19623	-3.8090266
-1 19624	-3.4455123
-1 19625	-4.5672302
-1 19626	-3.5477014
-1 19627	-3.5587224
-1 19628	-0.82217806
-1 19629	-3.8831407
-1 19630	-3.2260674
-1 19631	-2.000587
-1 19632	-3.1476255
-1 19633	-3.1385614
-1 19634	-2.4564695
-1 19635	-3.1595259
-1 19636	-2.631498
-1 19637	-0.42963579
-1 19638	-4.6074821
1 19639	0.058178054
-1 19640	-3.6398396
-1 19641	-3.5167384
-1 19642	-3.9975642
-1 19643	-3.0097371
-1 19644	-4.578146
-1 19645	-5.0083902
-1 19646	-2.1018712
-1 19647	-3.1259803
-1 19648	-3.2782276
-1 19649	-4.8303297
-1 19650	-4.5558691
-1 19651	-6.1388006
-1 19652	-4.4275964
-1 19653	-5.7469853
-1 19654	-4.9092531
-1 19655	-5.7690876
-1 19656	-4.7192339
-1 19657	-3.8278884
-1 19658	-5.1181261
-1 19659	-5.783206
-1 19660	-3.5116171
-1 19661	-5.7278525
-1 19662	-4.3377902
-1 19663	-4.2433118
-1 19664	-3.6089696
-1 19665	-2.4410798
-1 19666	-3.2012085
-1 19667	-2.3079013
-1 19668	-3.6746634
-1 19669	-2.9965615
-1 19670	-4.573121
-1 19671	-5.4226345
-1 19672	-4.5086978
-1 19673	-4.3476327
-1 19674	-3.2966204
-1 19675	-4.6226296
-1 19676	-3.8786202
-1 19677	-4.0240667
-1 19678	-4.0383158
-1 19679	-4.76643
-1 19680	-5.1781068
-1 19681	-3.5296282
-1 19682	-3.9291668
-1 19683	-3.5600993
-1 19684	-5.160534
-1 19685	-3.4844841
-1 19686	-3.6989559
-1 19687	-2.9256917
-1 19688	-2.9099755
-1 19689	-2.9709719
-1 19690	-3.908426
-1 19691	-3.7676314
-1 19692	-2.2088293
-1 19693	-3.502577
-1 19694	-4.0823354
1 19695	-0.5672582
-1 19696	-4.4089808
-1 19697	-5.7349329
-1 19698	-3.095497
-1 19699	-4.599185
-1 19700	-3.52962
-1 19701	-3.7710695
-1 19702	-3.6086756
-1 19703	-2.5121854
-1 19704	-4.0438252
-1 19705	-4.0578343
-1 19706	-4.5573748
-1 19707	-4.4672214
-1 19708	-4.2626748
-1 19709	-5.4091574
-1 19710	-2.9891412
-1 19711	-3.8137316
-1 19712	-2.678286
-1 19713	-2.8931413
-1 19714	-2.2325265
-1 19715	-3.3647159
-1 19716	-3.2879598
-1 19717	-2.7714316
-1 19718	-4.7244128
-1 19719	-3.0823408
-1 19720	-3.5830844
-1 19721	-3.0685927
-1 19722	-2.1600869
-1 19723	-1.943416
-1 19724	-3.6930085
-1 19725	-3.2276741
-1 19726	-2.8848085
-1 19727	-3.149386
-1 19728	-4.3102802
-1 19729	-4.7206482
-1 19730	-3.6460753
-1 19731	-3.9184425
-1 19732	-4.3291262
-1 19733	-2.7522677
-1 19734	-2.9259601
-1 19735	-3.7027591
-1 19736	-5.7179132
-1 19737	-4.0572836
-1 19738	-6.7919517
-1 19739	-3.6170482
-1 19740	-4.4350149
-1 19741	-4.354956
-1 19742	-4.1514465
-1 19743	-3.8327879
-1 19744	-3.5111438
-1 19745	-4.2186398
-1 19746	-4.4117099
-1 19747	-4.7656706
-1 19748	-3.6433498
-1 19749	-4.3913501
-1 19750	-3.4683327
-1 19751	-2.1903716
-1 19752	-4.3160327
-1 19753	-5.072617
-1 19754	-5.5567876
-1 19755	-3.4608431
-1 19756	-4.3044198
-1 19757	-3.864877
-1 19758	-4.5961702
-1 19759	-4.6248321
-1 19760	-2.5648961
-1 19761	-4.0058574
-1 19762	-4.6971481
-1 19763	-4.5236042
-1 19764	-3.1427193
-1 19765	-3.4029494
-1 19766	-3.3108113
-1 19767	-1.3209987
-1 19768	0.13931192
1 19769	-1.1595968
-1 19770	-3.3860488
-1 19771	-4.747067
-1 19772	-1.4745728
-1 19773	-5.3792446
-1 19774	-4.8377567
-1 19775	-4.2648813
-1 19776	-2.5985881
-1 19777	-2.493239
-1 19778	-4.4871434
-1 19779	-3.7320736
-1 19780	-1.7814161
-1 19781	-4.746258
-1 19782	-4.4738283
-1 19783	-3.2726628
-1 19784	-3.4599276
-1 19785	-5.4085835
-1 19786	-4.2335845
-1 19787	-5.7302077
-1 19788	-5.2239338
-1 19789	-3.1715401
-1 19790	-4.9067201
-1 19791	-4.2251318
-1 19792	-5.179637
-1 19793	-4.7055878
-1 19794	-5.8508407
-1 19795	-3.0850838
-1 19796	-4.5327123
-1 19797	-4.7342814
-1 19798	-4.451609
-1 19799	-2.5544115
-1 19800	-2.3477074
-1 19801	-3.1097348
-1 19802	-6.0191108
-1 19803	-2.7295652
-1 19804	-4.8009311
-1 19805	-1.2548706
-1 19806	-2.7779842
-1 19807	-3.0670805
-1 19808	-1.6769449
-1 19809	-2.4230119
-1 19810	-3.6006842
-1 19811	-3.5588763
-1 19812	-2.76857
-1 19813	-2.897858
-1 19814	-4.2668445
-1 19815	-5.4519787
-1 19816	-6.1322667
-1 19817	-5.3607922
-1 19818	-6.4927394
-1 19819	-7.2783168
-1 19820	-6.2338994
-1 19821	-4.3703726
-1 19822	-3.7519721
-1 19823	-4.6220321
-1 19824	-4.2361513
-1 19825	-3.4212336
-1 19826	-4.2337997
-1 19827	-2.8947048
-1 19828	-4.9247794
-1 19829	-5.1859055
-1 19830	-4.7376169
-1 19831	-5.7764855
-1 19832	-4.9767112
-1 19833	-4.8095411
-1 19834	-4.3652921
-1 19835	-4.395513
-1 19836	-6.6825277
-1 19837	-5.7118113
-1 19838	-3.6150597
-1 19839	-4.1144021
-1 19840	-4.6967716
-1 19841	-4.8512268
-1 19842	-4.0478933
-1 19843	-5.9460116
-1 19844	-4.9258952
-1 19845	-5.0203858
-1 19846	-6.9538544
-1 19847	-5.5470437
-1 19848	-6.1436602
-1 19849	-5.3410868
-1 19850	-4.8924104
-1 19851	-3.7240133
-1 19852	-5.3942202
-1 19853	-3.0679746
-1 19854	-3.4622004
-1 19855	-0.73616128
-1 19856	-0.78138724
-1 19857	-3.0573109
-1 19858	-2.2174283
-1 19859	-0.51294946
-1 19860	-2.4316998
-1 19861	-3.7900482
-1 19862	-3.3645398
-1 19863	-2.4453599
-1 19864	-1.7865052
-1 19865	-2.5548503
-1 19866	-3.2449309
-1 19867	-5.6221646
-1 19868	-4.0230336
-1 19869	-2.7434906
-1 19870	-3.5318077
-1 19871	-2.0035158
-1 19872	-3.4498679
-1 19873	-2.5788115
-1 19874	-3.7114657
-1 19875	-4.5505786
-1 19876	-2.6155394
-1 19877	-5.3779169
-1 19878	-2.0203436
-1 19879	-4.3124208
-1 19880	-4.063081
-1 19881	-4.462635
-1 19882	-4.0278756
-1 19883	-5.2987477
-1 19884	-3.7325725
-1 19885	-1.8714865
-1 19886	-3.6454707
-1 19887	-4.2759214
-1 19888	-4.3728237
-1 19889	-3.4546764
-1 19890	-4.6820477
-1 19891	-3.3047719
-1 19892	-4.8292831
-1 19893	-3.2912071
-1 19894	-5.5412171
-1 19895	-5.2793041
-1 19896	-3.8985443
-1 19897	-3.1555647
-1 19898	-3.6340871
-1 19899	-3.1728996
-1 19900	-4.7966571
-1 19901	-4.5031303
-1 19902	-3.1980122
-1 19903	-4.0402726
-1 19904	-3.6261397
-1 19905	-3.097677
-1 19906	-4.0462572
-1 19907	-4.682725
-1 19908	-5.449589
-1 19909	-4.3573515
-1 19910	-4.4057904
-1 19911	-1.4056848
-1 19912	-2.4471452
-1 19913	-4.9167703
-1 19914	-5.0121019
-1 19915	-4.1423426
-1 19916	-5.1900194
-1 19917	-6.1683022
-1 19918	-5.0180899
-1 19919	-3.7529251
-1 19920	-4.1704093
-1 19921	-4.7560889
-1 19922	-3.4347329
-1 19923	-3.5911236
-1 19924	-4.2847321
-1 19925	-5.5050541
-1 19926	-5.123825
-1 19927	-3.459331
-1 19928	-4.5957835
-1 19929	-5.0736522
-1 19930	-6.3795834
-1 19931	-4.6148198
-1 19932	-4.1032813
-1 19933	-4.8096134
-1 19934	-4.8374622
-1 19935	-4.013808
-1 19936	-6.2111962
-1 19937	-2.9112437
-1 19938	-3.8331805
-1 19939	-4.0151675
-1 19940	-4.3539522
-1 19941	-6.0082748
-1 19942	-3.5384698
-1 19943	-3.899615
-1 19944	-4.7978292
-1 19945	-5.3149648
-1 19946	-5.837506
-1 19947	-5.591634
-1 19948	-5.6448749
-1 19949	-2.8495082
-1 19950	-4.0232072
-1 19951	-4.2191931
-1 19952	-4.2533644
-1 19953	-3.4912104
-1 19954	-3.4412872
-1 19955	-3.697801
-1 19956	-4.9879826
-1 19957	-5.6207489
-1 19958	-3.5372592
-1 19959	-5.4111111
-1 19960	-6.9499836
-1 19961	-4.4550939
-1 19962	-3.8256047
-1 19963	-6.0582489
-1 19964	-4.5437226
-1 19965	-5.0077803
-1 19966	-5.7503378
-1 19967	-5.0579016
-1 19968	-6.3492364
-1 19969	-4.5890347
-1 19970	-4.541824
-1 19971	-5.2572812
-1 19972	-5.9921249
-1 19973	-3.7222652
-1 19974	-5.2708483
-1 19975	-5.3486617
-1 19976	-4.554492
-1 19977	-6.3623527
-1 19978	-4.7061009
-1 19979	-5.5059761
-1 19980	-6.1466626
-1 19981	-7.3437741
-1 19982	-6.143765
-1 19983	-4.6493291
-1 19984	-4.6733557
-1 19985	-5.6664571
-1 19986	-4.3736825
-1 19987	-3.4756774
-1 19988	-5.0508195
-1 19989	-5.2005367
-1 19990	-2.9880213
-1 19991	-3.7618621
-1 19992	-5.3230345
[truncated: 359 more rows]
