# Supplementary material for: Automatic prediction of catalytic residues by modeling residue structural neighborhood
Source: BMC Bioinformatics. 2010 Mar 3;11:115. doi: 10.1186/1471-2105-11-115 (PMC2844391; doi:10.1186/1471-2105-11-115)
Supplement: Additional file 4 — Predictions A zip file (predfolds.zip) reporting predictions of the best structure-based classifier on the 10 folds. [file 1471-2105-11-115-S4.ZIP › predfolds/pred6]

-1 21664	-2.5102208
-1 21665	-2.6803354
-1 21666	-2.4331591
-1 21667	-3.1918114
-1 21668	-2.942459
-1 21669	-3.3552906
-1 21670	-2.4121231
-1 21671	-4.9794575
-1 21672	-3.96298
-1 21673	-4.4050475
-1 21674	-5.6746446
-1 21675	-4.7126297
-1 21676	-3.416508
-1 21677	-3.7798487
-1 21678	-4.1745748
-1 21679	-3.9391286
-1 21680	-4.7864059
-1 21681	-4.284614
-1 21682	-4.7017178
-1 21683	-4.1935302
-1 21684	-5.3553242
-1 21685	-2.9758567
-1 21686	-3.0263637
-1 21687	-3.5204884
-1 21688	-3.7267124
-1 21689	-4.291421
-1 21690	-2.1139793
-1 21691	-3.0245824
-1 21692	-4.231558
-1 21693	-2.8309275
-1 21694	-3.055171
-1 21695	-3.1699305
-1 21696	-3.3632879
-1 21697	-3.4507654
-1 21698	-3.8771976
-1 21699	-3.2379613
-1 21700	-4.858836
-1 21701	-4.2398107
-1 21702	-3.5013716
-1 21703	-4.0062625
-1 21704	-2.9779231
-1 21705	-4.3913024
-1 21706	-4.7047513
-1 21707	-3.349544
-1 21708	-1.7125525
-1 21709	-4.0425017
-1 21710	-3.0191068
-1 21711	-3.3740043
-1 21712	-2.2655433
-1 21713	-2.5469535
-1 21714	-2.8566332
-1 21715	-1.695025
-1 21716	-2.7344216
-1 21717	-1.949976
-1 21718	-5.2217468
-1 21719	-3.2692128
-1 21720	-3.4580248
-1 21721	-4.331458
-1 21722	-4.106556
-1 21723	-4.1908579
-1 21724	-2.3597281
-1 21725	-3.2872646
-1 21726	-3.1849278
-1 21727	-1.9286202
-1 21728	-3.7872078
-1 21729	-3.3337265
-1 21730	-2.1979291
-1 21731	-3.4267172
-1 21732	-3.7369505
-1 21733	-2.4749977
-1 21734	-1.7958464
-1 21735	-2.0840085
-1 21736	-2.2054664
-1 21737	-3.7690667
-1 21738	-2.6765245
-1 21739	-3.9209108
-1 21740	-3.2703415
-1 21741	-2.4287708
-1 21742	-4.1827639
-1 21743	-1.6342644
-1 21744	-3.850358
-1 21745	-3.9501271
-1 21746	-2.7418128
-1 21747	-2.1493376
-1 21748	-2.7687067
-1 21749	-3.5395903
-1 21750	-3.1407066
-1 21751	-3.0425467
-1 21752	-2.9098518
-1 21753	-2.7491825
-1 21754	-3.0520606
-1 21755	-4.0574614
-1 21756	-1.5399262
-1 21757	-4.1773282
-1 21758	-1.4640258
-1 21759	-2.8586144
-1 21760	-1.442505
-1 21761	-2.4801183
-1 21762	-4.3005944
-1 21763	-2.9579732
-1 21764	-2.0231763
-1 21765	-3.0730518
-1 21766	-2.9898134
-1 21767	-4.1227221
-1 21768	-2.1738352
-1 21769	-2.6925517
-1 21770	-4.0432068
-1 21771	-3.6539413
-1 21772	-2.6798081
-1 21773	-3.7022367
-1 21774	-3.9440047
-1 21775	-4.0684962
-1 21776	-4.1779754
-1 21777	-4.0431223
-1 21778	-2.8960876
-1 21779	-3.3213142
-1 21780	-4.4789077
-1 21781	-2.9276127
-1 21782	-2.3912399
-1 21783	-2.1647705
-1 21784	-2.049127
-1 21785	-3.4829582
1 21786	0.24491067
-1 21787	-1.5158404
-1 21788	-0.0008538802
-1 21789	-1.1147033
-1 21790	-2.0462148
-1 21791	-2.7441089
-1 21792	-3.3722876
-1 21793	-2.1081881
-1 21794	-3.2912884
-1 21795	-4.0389027
-1 21796	-2.4883308
-1 21797	-3.857691
-1 21798	-5.1110997
-1 21799	-3.1316353
-1 21800	-2.3130862
-1 21801	-1.6565603
-1 21802	-2.0608124
-1 21803	1.5208221
-1 21804	-3.058495
-1 21805	0.44356792
-1 21806	-1.5070963
-1 21807	-3.1819407
-1 21808	-1.3047839
-1 21809	-1.4313034
1 21810	0.24313967
-1 21811	-1.6532184
-1 21812	-3.0477175
-1 21813	-3.335094
-1 21814	-2.9391052
-1 21815	-2.8070981
-1 21816	-3.1563781
-1 21817	-2.6857734
-1 21818	-3.290292
-1 21819	-4.8784795
-1 21820	-4.3914464
-1 21821	-4.1683896
-1 21822	-1.8411582
-1 21823	-2.5711674
-1 21824	-3.9417312
-1 21825	-4.2448079
-1 21826	-2.8046784
-1 21827	-3.1939317
-1 21828	-4.7523452
-1 21829	-3.6539823
-1 21830	-3.3355233
-1 21831	-3.0275574
-1 21832	-3.7377041
-1 21833	-4.2093591
-1 21834	-2.9905721
-1 21835	-4.4098896
-1 21836	-4.2451758
-1 21837	-2.6096402
-1 21838	-3.9185673
-1 21839	-2.1139516
-1 21840	-3.2935241
-1 21841	-1.5557352
-1 21842	-2.657641
-1 21843	-4.5233509
-1 21844	-3.4108764
-1 21845	-2.0996923
-1 21846	-3.2625551
-1 21847	-3.529853
-1 21848	-3.8223634
-1 21849	-3.0073315
-1 21850	-3.3795489
-1 21851	-3.7143627
-1 21852	-3.6964203
-1 21853	-1.8888836
-1 21854	-3.0083584
-1 21855	-2.4702459
-1 21856	-3.1103208
-1 21857	-3.7031701
-1 21858	-1.9211896
-1 21859	-3.5260621
-1 21860	-3.1482656
-1 21861	-3.3486874
-1 21862	-2.2163968
-1 21863	-3.3725062
-1 21864	-3.0826671
-1 21865	-4.0974222
-1 21866	-3.1417416
-1 21867	-3.6516261
-1 21868	-3.0897252
-1 21869	-2.6957149
-1 21870	-2.210707
-1 21871	-2.8110347
-1 21872	-2.9932489
-1 21873	-1.6503783
-1 21874	-1.542351
-1 21875	0.10273908
-1 21876	-3.7788986
-1 21877	-3.8997378
-1 21878	-0.92373952
-1 21879	-1.3234565
-1 21880	-2.0760546
-1 21881	-4.269136
-1 21882	-3.579384
-1 21883	-2.5482361
-1 21884	-3.8241895
-1 21885	-2.0716584
-1 21886	-2.9674933
-1 21887	-2.952053
-1 21888	-3.5526336
-1 21889	-1.2952579
-1 21890	-2.4641701
-1 21891	-3.8416835
-1 21892	-2.566159
-1 21893	-4.0433469
-1 21894	-4.6808355
-1 21895	-1.964429
-1 21896	-2.9943189
-1 21897	-2.8140626
-1 21898	-2.4034056
-1 21899	-2.6887941
-1 21900	-2.4524155
-1 21901	-3.8453542
-1 21902	-3.7707275
-1 21903	-3.8540605
-1 21904	-3.0874913
-1 21905	-3.8380349
-1 21906	-4.0168198
-1 21907	-3.8671229
-1 21908	-4.0977547
-1 21909	-5.6044092
-1 21910	-3.1925086
-1 21911	-2.4109663
-1 21912	-2.3403926
-1 21913	-2.8700319
-1 21914	-4.6318931
-1 21915	-4.8829643
-1 21916	-2.7309177
-1 21917	-4.0460751
-1 21918	-4.6731229
-1 21919	-3.2337103
-1 21920	-3.9096803
-1 21921	-3.4033737
-1 21922	-3.1371921
-1 21923	-3.932839
-1 21924	-1.3207467
-1 21925	-2.5166821
-1 21926	-0.31839546
-1 21927	-1.8374968
-1 21928	-2.9340583
-1 21929	0.92251771
-1 21930	-3.7184964
-1 21931	-3.8795539
-1 21932	-1.8359776
-1 21933	-2.6956443
-1 21934	-1.3525259
-1 21935	-3.2334563
-1 21936	-3.8036234
-1 21937	-3.6270864
-1 21938	-3.0713552
-1 21939	-1.3152498
-1 21940	-2.773024
-1 21941	-3.6918177
-1 21942	-1.819226
-1 21943	-3.1716932
-1 21944	-3.8038708
-1 21945	-3.6828379
-1 21946	-1.2665647
-1 21947	-2.7804291
-1 21948	-2.6759652
-1 21949	-3.1953214
-1 21950	-2.9350909
-1 21951	-3.9616055
-1 21952	-0.94705024
-1 21953	-1.6561047
-1 21954	-2.4518469
-1 21955	-2.4328803
-1 21956	-3.3808142
-1 21957	-3.7074891
-1 21958	-3.0221462
-1 21959	-1.9549655
-1 21960	-2.1876409
-1 21961	-3.0746834
-1 21962	-1.8206172
-1 21963	-3.085829
-1 21964	0.39847666
-1 21965	-1.2003121
-1 21966	-3.7326425
-1 21967	-0.40897361
-1 21968	-2.1346816
-1 21969	-3.5330762
-1 21970	-1.4726028
-1 21971	-2.8284058
-1 21972	-3.5048199
-1 21973	-4.6895392
-1 21974	-3.7366269
-1 21975	-3.5436944
-1 21976	-2.5139697
-1 21977	-2.9486622
-1 21978	-3.7614816
-1 21979	-3.3001532
-1 21980	-3.8240782
-1 21981	-5.1692353
-1 21982	-5.5825309
-1 21983	-6.1366748
-1 21984	-3.1735981
-1 21985	-4.4597223
-1 21986	-5.5637397
-1 21987	-4.7110318
-1 21988	-3.0415443
-1 21989	-3.3507943
-1 21990	-3.1239723
-1 21991	-4.1118735
-1 21992	-2.8533937
-1 21993	-2.2787259
-1 21994	-3.278869
-1 21995	-3.3079503
-1 21996	-2.266565
-1 21997	-2.1785738
-1 21998	-2.946459
-1 21999	-2.5125947
-1 22000	-1.568401
-1 22001	-5.1948451
-1 22002	-5.0984051
-1 22003	-3.8615597
-1 22004	-4.1489432
-1 22005	-3.1030544
-1 22006	-3.3180481
-1 22007	-3.4562524
-1 22008	-4.5583327
-1 22009	-4.2334541
-1 22010	-4.2365335
-1 22011	-2.9003081
-1 22012	-3.2827642
-1 22013	-3.9260509
-1 22014	-4.0245231
-1 22015	-4.9972229
-1 22016	-3.9033487
-1 22017	-3.0203398
-1 22018	-2.4955812
-1 22019	-2.516225
-1 22020	-1.5905147
-1 22021	-2.1049493
-1 22022	0.66995248
-1 22023	-2.4523309
-1 22024	-1.3526703
-1 22025	-1.84664
-1 22026	0.95792741
1 22027	0.26237208
-1 22028	0.57300501
-1 22029	-1.5815483
-1 22030	-0.65593071
-1 22031	-1.245065
-1 22032	-3.3656385
-1 22033	-0.742498
-1 22034	-2.9671849
-1 22035	-2.5608217
-1 22036	-2.091143
-1 22037	-4.5224851
-1 22038	-4.8936232
-1 22039	-4.4449329
-1 22040	-4.7278901
-1 22041	-2.4351168
-1 22042	-2.9562976
-1 22043	-3.5554219
-1 22044	-3.3506079
-1 22045	-2.1668902
-1 22046	-2.8724345
-1 22047	-5.5256717
-1 22048	-2.1287055
-1 22049	-1.8252347
-1 22050	-2.8937079
-1 22051	-3.4302058
-1 22052	-2.5339862
-1 22053	-1.7586802
-1 22054	-3.059819
-1 22055	-1.9026884
-1 22056	-1.270387
-1 22057	-1.7686069
-1 22058	-2.2860146
-1 22059	-2.92592
-1 22060	-3.1127822
-1 22061	-3.076641
-1 22062	-2.9362227
-1 22063	-4.9491682
-1 22064	-2.5468213
-1 22065	-1.7302074
-1 22066	-2.7500248
-1 22067	-3.0925636
-1 22068	-1.5776447
-1 22069	-2.9442002
-1 22070	-1.0404944
-1 22071	-4.3938383
-1 22072	-2.411169
-1 22073	-2.8318927
-1 22074	-5.4546076
-1 22075	-4.2258809
-1 22076	-2.0258589
-1 22077	-4.2211022
-1 22078	-4.2725404
-1 22079	-4.106213
-1 22080	-2.2625369
-1 22081	-3.2427848
-1 22082	-1.3928566
-1 22083	1.541226
-1 22084	-2.6956906
-1 22085	-2.0950354
-1 22086	-3.0241934
-1 22087	-3.3787646
-1 22088	-2.1025658
-1 22089	-3.813442
-1 22090	-1.6412454
-1 22091	-4.3726525
-1 22092	-3.5521454
-1 22093	-3.5126905
-1 22094	-3.4166757
-1 22095	-2.828561
-1 22096	-4.0959891
-1 22097	-2.6956858
-1 22098	-4.3774901
-1 22099	-4.6265953
-1 22100	-2.0032724
-1 22101	-1.9048625
-1 22102	-1.8645283
-1 22103	-3.8058813
-1 22104	-1.5926205
-1 22105	-2.364753
-1 22106	-1.8584574
-1 22107	-2.0214559
1 22108	0.63676249
-1 22109	-1.6463108
-1 22110	0.59397123
-1 22111	-2.9809508
-1 22112	-3.1432665
-1 22113	-2.1328826
-1 22114	-1.5477797
-1 22115	-2.6912456
-1 22116	-0.18527077
-1 22117	-0.88882261
-1 22118	-0.22735404
-1 22119	-1.3499337
-1 22120	-0.16629487
-1 22121	-1.9599034
-1 22122	-0.65807399
-1 22123	-3.0862405
-1 22124	-3.0325939
-1 22125	-3.2599982
-1 22126	-3.0376825
-1 22127	-0.39011064
-1 22128	-2.1699333
-1 22129	-3.4284128
-1 22130	-2.4188911
-1 22131	-4.0983584
-1 22132	-3.7683708
-1 5515	-2.9792544
-1 5516	-5.1171858
-1 5517	-2.833175
-1 5518	-3.756437
-1 5519	-4.701061
-1 5520	-6.2029834
-1 5521	-4.1120527
-1 5522	-6.3379822
-1 5523	-5.0072073
-1 5524	-3.1860687
-1 5525	-3.8984103
-1 5526	-2.2535338
-1 5527	-3.2978379
-1 5528	-3.2016259
-1 5529	-3.4123506
-1 5530	-2.7299456
-1 5531	-3.5828332
-1 5532	-1.7382702
-1 5533	-3.7316047
-1 5534	-2.9614287
-1 5535	-1.6642048
-1 5536	-4.3868226
-1 5537	-2.2500485
-1 5538	-3.5039363
-1 5539	-1.7975668
-1 5540	-2.5198554
-1 5541	-2.4021754
-1 5542	-3.0891558
-1 5543	-4.3688653
-1 5544	-3.1812244
-1 5545	-3.8779435
-1 5546	-3.6811909
-1 5547	-2.4965683
-1 5548	-4.2320388
-1 5549	-3.6948
-1 5550	-3.4488752
-1 5551	-4.585895
-1 5552	-1.346332
-1 5553	-2.7113451
-1 5554	-2.2963826
-1 5555	-2.9244939
-1 5556	-3.1745608
-1 5557	-3.3176505
-1 5558	-1.4809488
1 5559	-0.064419206
-1 5560	-1.3823839
-1 5561	-3.436323
1 5562	-0.90151346
-1 5563	-3.7331806
-1 5564	-2.3570381
-1 5565	-2.2238151
-1 5566	-2.2799138
-1 5567	-2.6939793
-1 5568	-4.0334552
-1 5569	-3.245619
-1 5570	-1.2054736
-1 5571	-3.2282023
-1 5572	-2.4528652
-1 5573	-4.3939653
-1 5574	-2.974365
-1 5575	-4.3199607
-1 5576	-3.6553937
-1 5577	-4.785657
-1 5578	-3.5313847
-1 5579	-3.9358943
-1 5580	-1.7965473
-1 5581	-3.49298
-1 5582	-3.030515
-1 5583	-2.2480907
-1 5584	-3.5306165
-1 5585	-2.541959
-1 5586	-2.3052435
-1 5587	-3.790142
-1 5588	-4.2224595
-1 5589	-3.4444376
-1 5590	-1.3856466
-1 5591	-3.0846298
-1 5592	-4.0076994
-1 5593	-2.9188649
-1 5594	-1.4976582
-1 5595	-2.9795836
-1 5596	-3.0692247
-1 5597	-4.0471044
-1 5598	-3.2222525
-1 5599	-2.4981092
-1 5600	-2.092127
-1 5601	-2.1587271
-1 5602	-2.3577224
-1 5603	-2.5888091
-1 5604	-1.87283
-1 5605	-3.1348536
-1 5606	-3.2082316
-1 5607	-2.8077504
-1 5608	-3.7493004
-1 5609	-2.3317011
-1 5610	-1.7858885
-1 5611	-2.3959521
-1 5612	-1.9228378
-1 5613	-2.9196904
-1 5614	-3.2367207
-1 5615	-3.0589157
-1 5616	-2.7584786
-1 5617	-3.4911243
-1 5618	-5.1496095
1 5619	-0.35379698
-1 5620	-0.99927285
-1 5621	-1.3262855
-1 5622	-2.332289
-1 5623	-2.443537
-1 5624	-3.3423318
-1 5625	-1.4752704
-1 5626	-2.8557179
-1 5627	-2.3559273
-1 5628	-2.7432583
-1 5629	-3.0098122
-1 5630	-3.0558712
-1 5631	-3.509658
-1 5632	-2.3190394
-1 5633	-4.4892229
-1 5634	-3.2421925
-1 5635	-1.7162725
-1 5636	-2.544398
-1 5637	-3.5764891
-1 5638	-3.1756895
-1 5639	-4.1274755
-1 5640	-3.3919822
-1 5641	-3.2018668
-1 5642	-1.2224595
-1 5643	-2.5653386
-1 5644	-4.1596945
-1 5645	-1.125502
-1 5646	-1.4759513
-1 5647	-1.9705232
-1 5648	-4.4723828
-1 5649	-2.627551
-1 5650	-2.5511837
-1 5651	-2.5092559
-1 5652	-2.3160975
-1 5653	-1.9539238
-1 5654	-2.6978265
1 5655	-1.4308749
-1 5656	-3.2677921
-1 5657	-2.5606171
-1 5658	-1.8505827
-1 5659	-1.283241
-1 5660	-2.8455674
-1 5661	-3.1714972
-1 5662	-4.2097417
-1 5663	-2.8218046
-1 5664	-1.7944523
-1 5665	-3.2871482
-1 5666	-3.2568179
-1 5667	-2.2245586
-1 5668	-1.2944293
-1 5669	-1.922645
-1 5670	-1.73868
-1 5671	-3.2765925
-1 5672	-3.3113938
-1 5673	-4.7606943
-1 5674	-3.027915
-1 5675	-3.3653682
-1 5676	-4.1530553
-1 5677	-3.2419949
-1 5678	-2.6659864
-1 5679	-2.9647677
-1 5680	-1.9209293
-1 5681	-2.2446682
-1 5682	-3.1040237
-1 5683	-2.8543077
-1 5684	-3.8650519
-1 5685	-3.8863102
-1 5686	-2.1343358
-1 5687	-3.1980816
-1 5688	-2.6304034
-1 5689	-3.6589228
-1 5690	-3.7402321
-1 5691	-4.0230805
-1 5692	-3.1304343
-1 5693	-2.2410465
-1 5694	-4.4956543
-1 5695	-3.3033187
-1 5696	-2.277178
-1 5697	-3.7596108
-1 5698	-2.9920482
-1 5699	-1.1483585
-1 5700	-3.0425788
-1 5701	-3.2903539
-1 5702	-4.1979042
-1 5703	-2.1011528
-1 5704	-2.6828308
-1 5705	-2.83718
-1 5706	-3.0775075
-1 5707	-3.915287
-1 5708	-4.0787705
-1 5709	-2.9439951
-1 5710	-2.4309044
-1 5711	-2.3246555
-1 5712	-2.2888655
-1 5713	-3.5075342
-1 5714	-2.048784
-1 5715	-2.4467705
-1 5716	-3.0160207
-1 5717	-3.2270183
-1 5718	-1.7572326
-1 5719	-3.0146416
-1 5720	-3.4853157
-1 5721	-3.4222756
-1 5722	-1.6756061
-1 5723	-0.23219453
-1 5724	-1.8666315
-1 5725	-1.3588172
-1 5726	-2.5564365
-1 5727	-3.0125261
-1 5728	-2.9396234
-1 5729	-1.7917724
-1 5730	-2.4885217
-1 5731	-2.7384613
-1 5732	-0.9192412
-1 5733	-2.7304986
-1 5734	-3.0376371
-1 5735	-3.6781496
-1 5736	-3.6643844
-1 5737	-3.962523
-1 5738	-2.9329176
-1 5739	-3.3495235
-1 5740	-4.0245884
-1 5741	-3.5720705
-1 5742	-5.1633334
-1 5743	-4.1336661
-1 5744	-5.8787535
-1 5745	-4.3139059
-1 5746	-4.1381786
-1 5747	-4.1208675
-1 5748	-4.3302524
-1 5749	-4.4157684
-1 5750	-3.8726659
-1 5751	-2.1175624
-1 5752	-3.4771391
-1 5753	-2.4938836
-1 5754	-2.8537219
-1 5755	-3.204989
-1 5756	-2.9091065
-1 5757	-3.718119
-1 5758	-3.631625
-1 5759	-5.5390073
-1 5760	-2.4911273
-1 5761	-2.4654864
-1 5762	-1.7230358
-1 5763	-3.2452767
-1 5764	-2.5870353
-1 5765	-3.4156481
-1 5766	-3.7479437
-1 5767	-3.7381076
-1 5768	-2.508765
-1 5769	-3.7654321
-1 5770	-5.3397246
-1 5771	-4.2103122
-1 5772	-3.5141435
-1 5773	-2.9326046
-1 5774	-3.9320966
-1 5775	-1.4450581
-1 5776	-0.89921493
-1 5777	-2.9230409
-1 11743	-3.8774579
-1 11744	-4.1601894
-1 11745	-2.9961786
-1 11746	-2.700254
-1 11747	-3.4392297
-1 11748	-2.3153839
-1 11749	-3.0346622
-1 11750	-5.06171
-1 11751	-3.1694245
-1 11752	-2.6708865
-1 11753	-4.5676687
-1 11754	-3.1050899
-1 11755	-5.1855026
-1 11756	-3.152131
-1 11757	-4.3712854
-1 11758	-4.763889
-1 11759	-3.9917528
-1 11760	-2.7958834
-1 11761	-2.3902652
-1 11762	-4.2291216
-1 11763	-4.0949755
-1 11764	-4.7773539
-1 11765	-2.5687912
-1 11766	-2.3658453
-1 11767	-1.7157066
-1 11768	-3.6101451
-1 11769	-3.9375306
-1 11770	-1.3504986
-1 11771	-3.4477359
-1 11772	-3.4328781
-1 11773	-2.2194595
-1 11774	-2.6037573
-1 11775	-2.8931425
-1 11776	-0.22032109
-1 11777	-3.6777942
-1 11778	-3.0213716
-1 11779	-1.8747149
-1 11780	-1.7770038
-1 11781	-2.7522039
-1 11782	-3.9508638
-1 11783	-3.3356679
-1 11784	-4.3309166
-1 11785	-4.3032547
-1 11786	-3.642983
-1 11787	-4.2123405
-1 11788	-3.1333629
-1 11789	-4.0852013
-1 11790	-4.4131292
-1 11791	-4.5510094
-1 11792	-4.6464261
-1 11793	-4.1309299
-1 11794	-4.4748432
-1 11795	-4.2862747
-1 11796	-1.8061648
-1 11797	-2.7499493
-1 11798	-2.9776817
-1 11799	-4.36099
-1 11800	-4.2205355
-1 11801	-4.1865722
-1 11802	-4.7022707
-1 11803	-3.0701052
-1 11804	-4.5802185
1 11805	-1.8121001
-1 11806	-2.3382591
1 11807	-0.42733005
-1 11808	-1.8382494
-1 11809	-4.2339126
-1 11810	-4.3721222
-1 11811	-3.6932192
-1 11812	-3.6415396
-1 11813	-3.4797584
-1 11814	-2.3540558
-1 11815	-3.0912193
-1 11816	-2.8781131
-1 11817	-2.5152794
-1 11818	-1.0287863
-1 11819	-3.7043483
-1 11820	-1.9574888
-1 11821	-3.7900144
1 11822	0.11000276
-1 11823	-3.0054757
1 11824	-2.4457258
-1 11825	-3.3107392
-1 11826	-1.1770189
-1 11827	-1.5418954
-1 11828	-2.5919273
-1 11829	-3.1452773
-1 11830	-2.3730326
-1 11831	-1.9672196
-1 11832	-2.0436329
-1 11833	-1.8482773
-1 11834	-3.5821536
-1 11835	-2.3902643
-1 11836	-3.397891
-1 11837	-4.4176283
-1 11838	-4.1103867
-1 11839	-4.5066057
-1 11840	-4.1574362
-1 11841	-3.4281591
-1 11842	-4.7488805
-1 11843	-4.0872668
-1 11844	-4.2489093
-1 11845	-4.6352171
-1 11846	-3.5547256
-1 11847	-4.7081781
-1 11848	-3.1497668
-1 11849	-4.1042152
-1 11850	-3.5070141
-1 11851	-3.26552
-1 11852	-3.6094659
-1 11853	-3.137194
-1 11854	-5.3287421
-1 11855	-1.8717412
-1 11856	-3.1810073
-1 11857	-2.168822
-1 11858	-4.5477107
-1 11859	-4.3713849
-1 11860	-1.5837156
-1 11861	-4.3631092
-1 11862	-3.0158772
-1 11863	-4.7993174
-1 11864	-5.5363961
-1 11865	-3.2303821
-1 11866	-3.9828115
-1 11867	-4.7124495
-1 11868	-3.4387651
-1 11869	-3.5437804
-1 11870	-3.7792548
-1 11871	-3.416403
-1 11872	-2.5646636
-1 11873	-2.4482212
-1 11874	-2.5711362
-1 11875	-5.5600381
-1 11876	-2.4215036
-1 11877	-4.976831
-1 11878	-3.8820322
-1 11879	-4.4644311
-1 11880	-4.5997578
-1 11881	-3.8818422
-1 11882	-4.891369
-1 11883	-3.140911
-1 11884	-4.8328929
-1 11885	-3.3098093
-1 11886	-5.5891807
-1 11887	-2.7214676
-1 11888	-3.6791619
-1 11889	-2.9900001
-1 11890	-1.7814997
-1 11891	-2.2983877
-1 11892	-3.8113469
-1 11893	-1.9958053
-1 11894	-3.0137711
-1 11895	-3.6796777
-1 11896	-4.4098494
-1 11897	-2.4529008
-1 11898	-3.4365831
-1 11899	-3.1058723
-1 19153	-5.1314818
-1 19154	-2.0650747
-1 19155	-3.0476411
-1 19156	-4.2834321
-1 19157	-2.2402016
-1 19158	-3.6062284
-1 19159	-2.5374463
-1 19160	-2.8141027
-1 19161	-2.3402929
-1 19162	-2.8892868
-1 19163	-2.3866999
-1 19164	-3.169591
-1 19165	-3.3707785
-1 19166	-4.5431926
-1 19167	-2.9397651
-1 19168	-3.2773006
-1 19169	-2.9387613
-1 19170	-2.8371976
-1 19171	-2.6751555
-1 19172	-2.339511
-1 19173	-3.2242362
-1 19174	-2.4974331
-1 19175	-3.2517329
-1 19176	-2.462317
-1 19177	-3.3345224
-1 19178	-4.3650147
-1 19179	-4.3889402
-1 19180	-4.159473
-1 19181	-3.4741194
-1 19182	-3.0315258
-1 19183	-0.14697541
-1 19184	0.52987137
-1 19185	0.80859992
-1 19186	-1.0639509
-1 19187	-0.99177155
-1 19188	-0.91033005
-1 19189	-1.6615165
-1 19190	-2.3529896
-1 19191	-2.3827451
-1 19192	-1.6742807
-1 19193	-2.9727435
-1 19194	-3.3194825
-1 19195	-3.546046
-1 19196	-4.3917744
-1 19197	-4.0229061
-1 19198	-4.1615421
-1 19199	-4.5709996
-1 19200	-3.2564499
-1 19201	-1.8056718
-1 19202	-1.3663755
-1 19203	-1.7875488
-1 19204	-4.2611723
-1 19205	-3.4521851
-1 19206	-3.2913355
-1 19207	-3.6214669
-1 19208	-5.1263989
-1 19209	-1.9543266
-1 19210	-2.5428649
-1 19211	-2.6646468
-1 19212	-2.8687821
-1 19213	-3.8198823
-1 19214	-2.7488801
-1 19215	0.6057038
-1 19216	-1.9210459
-1 19217	-2.1754684
-1 19218	-2.0533041
-1 19219	-3.0152149
-1 19220	-4.4389566
-1 19221	-3.3424093
-1 19222	-2.7673038
-1 19223	-2.4888092
-1 19224	-2.6579392
-1 19225	-3.4827512
-1 19226	-3.5843383
-1 19227	-2.8797369
-1 19228	-3.8012304
-1 19229	-1.5700061
-1 19230	-3.9437531
-1 19231	-3.8402312
-1 19232	-3.089398
-1 19233	-1.3549885
-1 19234	-0.92795757
-1 19235	0.64614817
-1 19236	-2.30741
1 19237	0.86653072
-1 19238	-3.4803846
-1 19239	0.85250395
1 19240	-0.57582449
-1 19241	-2.3130495
-1 19242	-1.7420924
-1 19243	-4.3996047
-1 19244	-2.0850438
-1 19245	-1.9818581
-1 19246	-2.6218473
-1 19247	-3.8200422
-1 19248	-2.6109874
-1 19249	-3.0352198
-1 19250	-3.9672169
-1 19251	-3.4502254
-1 19252	-0.36244377
-1 19253	-3.8148052
-1 19254	-3.0392751
-1 19255	-1.6714347
-1 19256	-2.8643378
-1 19257	-3.2003913
-1 19258	-2.0242927
-1 19259	-3.8030992
-1 19260	-2.8953561
-1 19261	-4.1174405
-1 19262	-3.8316668
-1 19263	-4.3559788
-1 19264	-3.8701292
-1 19265	-2.5356067
-1 19266	-1.1311156
-1 19267	-0.80839974
-1 19268	-2.1004478
-1 19269	-1.9915669
-1 19270	-2.0900219
-1 19271	-2.3646301
-1 19272	-2.2586438
-1 19273	-4.4591982
-1 19274	-2.7394914
-1 19275	-2.6388111
-1 19276	-3.4669836
-1 19277	-2.7717141
-1 19278	-2.025518
-1 19279	-2.5329407
-1 19280	-3.1746563
-1 19281	-2.9411517
-1 19282	-3.5348012
-1 19283	-3.3887899
-1 19284	-1.9281639
-1 19285	-0.042791892
-1 19286	-0.90114933
-1 19287	-2.9555666
-1 19288	-1.5923569
-1 19289	-3.4197407
-1 19290	-4.1953641
-1 19291	-3.2697641
-1 19292	-3.3028234
-1 19293	-3.92373
-1 19294	-4.4177821
-1 19295	-4.2122947
-1 19296	-2.2682778
-1 19297	-3.1044645
-1 19298	-1.3124784
-1 19299	-1.7753467
-1 19300	-3.2577849
-1 19301	-4.4689923
-1 19302	-2.3276409
-1 19303	-3.4704048
-1 19304	-2.420295
-1 19305	-3.6787489
-1 19306	-2.1653832
-1 19307	-3.1750637
-1 19308	-1.70415
-1 19309	-2.0623171
-1 19310	-3.3248568
-1 19311	-3.9841721
-1 19312	-3.9973693
-1 19313	-3.4676177
-1 19314	-2.466563
-1 19315	-1.534361
-1 19316	-2.9954896
-1 19317	-1.3826288
-1 19318	-1.7054856
-1 19319	-2.6461007
-1 19320	-3.3576379
-1 19321	-3.5556007
-1 19322	-2.4328156
-1 19323	-4.2609405
-1 19324	-2.5505343
-1 19325	-4.2118434
-1 19326	-4.416222
-1 19327	-3.7929129
-1 19328	-3.2650158
-1 19329	-2.4584262
-1 19330	-2.6768069
-1 19331	-3.621981
-1 19332	-4.0791558
-1 19333	-4.2276137
-1 19334	-3.0383289
-1 19335	-5.6905817
-1 19336	-4.1935644
-1 19337	-4.4516806
-1 19338	-2.9406382
-1 19339	-3.3544898
-1 19340	-2.842819
-1 19341	-2.533505
-1 19342	-2.5184782
-1 19343	-0.61863417
-1 19344	-4.076716
-1 19345	-3.7088034
-1 19346	-4.2587749
-1 19347	-3.4727195
-1 19348	-2.1669201
-1 19349	-2.3450837
-1 19350	-3.1264815
-1 19351	-2.5644312
-1 19352	-0.2982921
-1 19353	-1.5031737
-1 19354	-3.3403051
-1 19355	-2.2043251
-1 19356	-0.99262094
-1 19357	-2.2750061
-1 19358	-1.5235154
-1 19359	-4.3807055
-1 19360	-2.8306204
-1 19361	-2.764322
-1 19362	-3.2505038
-1 19363	-2.5991992
-1 19364	-1.9558033
-1 19365	-3.4405887
-1 19366	-0.74442147
-1 19367	-3.4734435
-1 19368	-2.3567931
-1 19369	-0.6072222
-1 19370	-0.57439542
-1 19371	-0.062250545
-1 19372	-1.1664569
-1 19373	-3.4048865
-1 19374	-3.1305983
-1 19375	-0.85396093
-1 19376	-3.1124089
-1 19377	-3.3371598
-1 19378	-3.6971091
-1 19379	-2.1225562
-1 19380	-1.4393105
-1 19381	-0.97384739
-1 19382	-1.1295464
-1 19383	-2.2098433
-1 19384	-2.7741819
-1 19385	-1.9545564
-1 19386	-3.5141669
-1 19387	-2.446602
-1 19388	-3.2781215
-1 19389	-3.0852449
-1 19390	-1.9764071
-1 19391	-2.810904
-1 19392	-2.533474
-1 19393	-1.0994727
1 19394	-0.87505827
-1 19395	-2.452332
-1 19396	-3.0891626
-1 19397	-3.567477
-1 19398	-4.0111519
-1 19399	-2.5181098
-1 19400	-2.6970936
-1 19401	-2.8227899
-1 19402	-3.2761989
-1 19403	-4.6556948
-1 19404	-3.867636
-1 19405	-3.1266521
-1 19406	-3.9902385
-1 19407	-2.2111289
-1 19408	0.51460653
-1 19409	-0.79514339
-1 19410	-0.87191337
-1 19411	-3.286942
-1 19412	-3.9315414
-1 19413	-4.224561
-1 19414	-3.3213128
-1 19415	-3.4970487
-1 19416	-2.0503987
-1 19417	-3.6287349
-1 19418	-3.4240802
-1 19419	-3.5016131
-1 19420	-3.7004706
-1 19421	-1.6378114
-1 19422	-3.4248283
-1 19423	-2.5566156
-1 19424	-3.549356
-1 19425	-2.5321425
-1 19426	-3.7584771
-1 19427	-3.3236375
-1 19428	-3.7120723
-1 19429	-3.7107754
-1 19430	-2.9130228
-1 19431	-3.1101088
-1 19432	-3.106958
-1 19433	-3.649622
-1 19434	-4.3397512
-1 19435	-4.4665179
-1 19436	-6.8349556
-1 19437	-4.6401786
-1 19438	-4.2765279
-1 19439	-7.4330069
-1 19440	-6.9204517
-1 17881	-3.0501414
-1 17882	-3.4762357
-1 17883	-2.3371895
-1 17884	-3.3253706
-1 17885	-3.3613131
-1 17886	-3.8243876
-1 17887	-4.2804627
-1 17888	-2.308522
-1 17889	-2.3633351
-1 17890	-3.5529722
-1 17891	-1.792711
-1 17892	-2.5191183
-1 17893	-0.7438049
-1 17894	-3.8493491
-1 17895	-2.7573139
-1 17896	-3.935395
-1 17897	-3.6560169
-1 17898	-2.5243019
-1 17899	-3.4146225
-1 17900	-1.7948724
-1 17901	0.18957957
-1 17902	-3.3230489
-1 17903	-4.3722521
-1 17904	-3.1779216
-1 17905	-2.1581508
-1 17906	-1.5209516
-1 17907	-2.2879917
-1 17908	-3.244864
-1 17909	-1.622295
-1 17910	-2.7714028
-1 17911	-3.1315462
-1 17912	-1.6931824
-1 17913	-2.6971547
-1 17914	-0.90520404
-1 17915	-3.3708581
-1 17916	-3.0989956
-1 17917	-2.3690343
-1 17918	-3.3345329
-1 17919	-0.19425635
-1 17920	-3.121758
-1 17921	-3.168484
-1 17922	-2.8343107
-1 17923	-4.4109867
-1 17924	-2.6107979
-1 17925	-3.0576268
-1 17926	-3.7969565
-1 17927	-2.5927782
-1 17928	-3.6198537
-1 17929	-2.8951294
-1 17930	-2.9481089
-1 17931	-3.5965227
-1 17932	-2.7348536
-1 17933	-2.4594131
-1 17934	-2.9193959
-1 17935	-1.613602
-1 17936	-2.9921065
-1 17937	-0.76433954
-1 17938	-1.6683403
-1 17939	-1.3431974
-1 17940	-1.4351524
-1 17941	-2.3424803
-1 17942	-4.081822
-1 17943	-1.6775368
-1 17944	-1.0760806
-1 17945	-3.3209778
-1 17946	-3.7103079
-1 17947	-4.1470082
-1 17948	-2.8067916
-1 17949	-2.6515351
-1 17950	-4.2716922
-1 17951	-3.7287867
-1 17952	-3.1658291
-1 17953	-3.3937557
-1 17954	-2.3178945
-1 17955	-2.6494436
-1 17956	-1.7898839
-1 17957	0.059817838
-1 17958	-2.1029328
-1 17959	-2.874645
-1 17960	-2.9630363
-1 17961	-2.8948858
-1 17962	-1.7873711
-1 17963	-1.7451778
-1 17964	-2.0599726
-1 17965	-3.6930033
-1 17966	-3.014707
-1 17967	-1.8849244
-1 17968	-1.6577539
1 17969	-0.0014433808
-1 17970	-1.5951688
-1 17971	-1.8897921
-1 17972	-2.217147
-1 17973	-0.51122862
-1 17974	-1.368718
-1 17975	-3.2739435
-1 17976	-3.3153288
-1 17977	-1.8898534
-1 17978	-1.361721
-1 17979	-3.4348392
-1 17980	-3.7424423
-1 17981	-3.2303132
-1 17982	-3.0796329
-1 17983	-2.1930656
-1 17984	-3.6459641
-1 17985	-3.2577149
-1 17986	-3.039211
-1 17987	-2.324995
-1 17988	-2.1884277
-1 17989	-2.9425299
-1 17990	-3.0135494
-1 17991	-2.1315299
-1 17992	-2.1927119
-1 17993	-2.4122058
-1 17994	-1.6673813
-1 17995	-3.0532284
-1 17996	-1.7701308
-1 17997	-2.5650212
-1 17998	-3.4468801
-1 17999	-1.4250479
-1 18000	-2.3820178
-1 18001	-3.7816371
-1 18002	-2.6345645
-1 18003	-3.3134029
-1 18004	-3.6537871
-1 18005	-2.8454117
-1 18006	-2.7824296
-1 18007	-3.448051
-1 18008	-4.4318822
-1 18009	-2.6690693
-1 18010	-3.4098753
-1 18011	-1.6173742
-1 18012	-2.6050726
-1 18013	-3.2048645
-1 18014	-3.2716481
-1 18015	-1.8148004
-1 18016	-1.9722227
-1 18017	-1.4403522
-1 18018	-2.3917139
-1 18019	-4.3618265
-1 18020	-2.7793902
-1 18021	-4.1605891
-1 18022	-2.5205306
-1 18023	0.17372871
-1 18024	-1.235858
-1 18025	-0.75592843
-1 18026	-2.4580707
-1 18027	-3.9725556
-1 18028	-2.2722912
-1 18029	-4.5819194
-1 18030	-4.4682437
-1 18031	-3.5143139
-1 18032	-5.4825947
-1 18033	-3.2026608
-1 18034	-2.8938627
-1 18035	-4.4911988
-1 18036	-3.7098348
-1 18037	-3.4903431
-1 18038	-3.0799198
-1 18039	-3.8678438
-1 18040	-2.5849769
-1 18041	-2.2542875
-1 18042	-1.9659333
-1 18043	-4.3269537
-1 18044	-3.2330787
-1 18045	-1.2041633
-1 18046	-3.7963347
-1 18047	-3.5307406
-1 18048	-2.6055265
-1 18049	-3.6677796
-1 18050	-3.1474055
-1 18051	-4.1947384
-1 18052	-5.1202139
-1 18053	-3.773607
-1 18054	-3.8896973
-1 18055	-5.0936165
-1 18056	-3.8656739
-1 18057	-4.3930244
-1 18058	-3.6006013
-1 18059	-3.1071383
-1 18060	-3.8096083
-1 18061	-3.0506599
-1 18062	-2.5178602
-1 18063	-3.7128201
-1 18064	-2.4150415
-1 18065	-3.7104316
-1 18066	-1.330842
-1 18067	-2.3998302
-1 18068	-2.9721831
-1 18069	-3.950459
-1 18070	-3.3029315
-1 18071	-2.8815784
-1 18072	-3.1467478
-1 18073	-2.5143447
-1 18074	-1.6049745
-1 18075	-4.8098974
-1 18076	-3.7761815
-1 18077	-2.999886
-1 18078	-3.6948819
-1 18079	-2.8126348
-1 18080	-4.573544
-1 18081	-2.9560088
-1 18082	-4.3129733
-1 18083	-2.4276128
-1 18084	-4.3932997
-1 18085	-4.320162
-1 18086	-3.3274669
-1 18087	-4.015691
-1 18088	-3.1773828
-1 18089	-2.2451683
-1 18090	-3.0198338
-1 18091	-3.1659543
-1 18092	-1.7768668
-1 18093	-1.5764641
-1 18094	-2.4189787
-1 18095	-2.778782
-1 18096	-3.3432877
-1 18097	-2.4957538
-1 18098	-2.2726154
-1 18099	-3.6483123
-1 18100	-3.4764497
-1 18101	-2.8262322
-1 18102	-3.4881756
-1 18103	-3.9827083
-1 18104	-3.247001
-1 18105	-3.1983599
-1 18106	-4.780132
-1 18107	-3.0367854
-1 18108	-3.3475363
-1 18109	-3.9702177
-1 18110	-3.8411751
-1 18111	-4.139599
-1 18112	-3.8461259
-1 18113	-3.9102836
-1 18114	-2.3210014
-1 18115	-2.6850818
-1 18116	-2.8347925
-1 18117	-2.5749321
-1 18118	-1.6210487
-1 18119	-3.1851145
-1 18120	-2.0677396
-1 18121	-0.37792885
-1 18122	-1.9201712
-1 18123	-1.6223188
-1 18124	-1.6009186
-1 18125	-2.8717282
-1 18126	-2.7214218
-1 18127	-2.5633886
-1 18128	-3.105864
-1 18129	-2.8677516
-1 18130	-1.9645882
-1 18131	-3.9298016
-1 18132	-4.8697084
-1 18133	-4.0768394
-1 18134	-4.2885085
-1 18135	-3.5618395
-1 18136	-3.2271141
-1 18137	-1.9294364
-1 18138	-1.7096886
-1 18139	-3.3692687
-1 18140	-1.3108543
-1 18141	-3.0999045
-1 18142	-3.0298451
-1 18143	0.31548557
-1 18144	-0.88178504
-1 18145	-2.8999095
-1 18146	-3.4308906
-1 18147	-3.4155655
-1 18148	-2.6565295
-1 18149	-1.4042896
-1 18150	-3.204034
-1 18151	-2.833695
-1 18152	-1.2144616
-1 18153	-2.4962386
-1 18154	-1.9760803
-1 18155	-2.934096
-1 18156	-3.5725669
-1 18157	-3.0556354
-1 18158	-2.1708792
-1 18159	-2.105664
-1 18160	-2.7830249
-1 18161	-3.396247
-1 18162	-4.9512246
-1 18163	-4.052597
-1 18164	-3.5663053
-1 18165	-3.6366025
-1 18166	-1.9769696
-1 18167	-4.037554
-1 18168	-4.8287853
-1 18169	-3.7985689
-1 18170	-3.8688403
-1 18171	-3.5173406
-1 18172	-2.9157315
-1 18173	-3.3773624
-1 18174	-4.2521649
-1 18175	-3.3169134
-1 18176	-1.7179039
-1 18177	-0.80443187
-1 18178	-3.1534854
-1 18179	-3.4020707
-1 18180	0.58240779
-1 18181	-2.7844218
-1 18182	0.39778752
-1 18183	-3.227016
-1 18184	-2.7008903
-1 18185	0.075794159
-1 18186	-2.9305216
-1 18187	-2.9547078
-1 18188	-2.206942
-1 18189	-2.8532227
-1 18190	-1.948872
-1 18191	-3.0304147
-1 18192	-1.1281922
-1 18193	-3.1194208
-1 18194	-2.081208
-1 18195	-0.54727902
-1 18196	-2.2763767
-1 18197	-3.8243127
-1 18198	-1.7140668
-1 18199	-3.4352745
-1 18200	-2.5935026
-1 18201	-0.28195379
-1 18202	-3.4120322
-1 18203	-2.5937742
-1 18204	-3.8156142
-1 18205	-3.8053084
-1 18206	-3.7698426
-1 18207	-1.9366378
-1 18208	-4.1939076
-1 18209	-2.6301991
-1 18210	-2.9698105
-1 18211	0.74696267
-1 18212	-1.1072276
-1 18213	-3.351069
-1 18214	-2.9201803
-1 18215	-1.9766077
-1 18216	-2.1499125
-1 18217	-4.2082629
-1 18218	-3.8448504
-1 18219	-2.6656855
-1 18220	-3.7912033
-1 18221	-5.5712933
-1 18222	-2.711192
-1 18223	-4.0523038
-1 18224	-0.84026717
-1 18225	-2.53985
-1 18226	-3.0430277
-1 18227	-3.8958685
-1 18228	-3.8258714
-1 18229	-3.0101729
-1 18230	-3.6542223
-1 18231	-4.2681191
-1 18232	-4.3785975
-1 18233	-5.3141948
-1 18234	-5.5569777
-1 18235	-5.2324848
-1 18236	-5.4006882
-1 18237	-4.8325117
-1 18238	-3.6402882
-1 18239	-4.1808923
-1 18240	-4.0575707
-1 18241	-4.8265371
-1 18242	-4.1241411
-1 18243	-2.8409723
-1 18244	-4.4479172
-1 21366	-1.929556
-1 21367	-3.1327237
-1 21368	-3.0273422
-1 21369	-2.016871
-1 21370	-2.9943983
-1 21371	-2.855226
-1 21372	-3.5446459
-1 21373	-0.77720016
-1 21374	-2.6412764
-1 21375	-2.1328593
-1 21376	-1.6867928
-1 21377	-2.1994966
-1 21378	-2.7599342
-1 21379	-2.3571311
-1 21380	-2.5306854
-1 21381	-3.8515134
-1 21382	-2.1246604
-1 21383	-4.1346711
-1 21384	-3.0923252
-1 21385	-2.723097
-1 21386	-3.3468475
-1 21387	-3.4018468
-1 21388	-3.3240481
-1 21389	-1.8636056
-1 21390	-4.1473583
-1 21391	-1.1779915
-1 21392	-3.2353494
-1 21393	-2.0643701
-1 21394	0.038060172
-1 21395	-1.4574563
-1 21396	-2.2339281
-1 21397	-1.113256
-1 21398	-1.6329676
-1 21399	-2.811101
-1 21400	-2.4602919
-1 21401	-2.3253226
-1 21402	-1.5859894
-1 21403	-0.43622481
-1 21404	-1.7348655
-1 21405	-2.2325083
-1 21406	-3.8542916
-1 21407	-3.7341569
-1 21408	-2.1027734
-1 21409	-1.7944036
-1 21410	-2.7841591
-1 21411	-2.8465355
-1 21412	-3.9520648
-1 21413	-4.0568644
-1 21414	-3.4145998
-1 21415	-2.9615721
-1 21416	-0.46742932
-1 21417	-3.2756514
-1 21418	-2.9569901
-1 21419	-1.3783493
-1 21420	-0.28156202
-1 21421	-3.1957902
-1 21422	-3.2793788
-1 21423	-2.8368672
-1 21424	-2.7276644
-1 21425	-2.1768375
-1 21426	-3.6582603
-1 21427	-3.1958933
-1 21428	-4.0713151
-1 21429	-3.8822857
-1 21430	-3.0062628
-1 21431	-3.563386
-1 21432	-4.6566135
-1 21433	-4.083542
-1 21434	-3.3340652
-1 21435	-3.2471577
-1 21436	-2.8573587
-1 21437	-3.7278755
-1 21438	-3.4750543
-1 21439	-4.2939889
-1 21440	-3.5460738
-1 21441	-3.7470026
-1 21442	-5.3281231
-1 21443	-5.081557
-1 21444	-4.0439492
-1 21445	-3.2573673
-1 21446	-3.5406858
-1 21447	-5.3368661
-1 21448	-4.3801571
-1 21449	-4.3507904
-1 21450	-4.0739153
-1 21451	-2.9140125
-1 21452	-2.7602639
-1 21453	-3.5823528
-1 21454	-3.1859507
-1 21455	-3.5477876
-1 21456	-2.4938431
-1 21457	-4.102329
-1 21458	-2.9390989
-1 21459	-1.6633434
-1 21460	-2.4627492
-1 21461	-2.0057872
-1 21462	-1.7606104
-1 21463	-3.5657005
-1 21464	-3.2252692
-1 21465	-2.0839097
-1 21466	-0.99131873
-1 21467	-3.8167416
-1 21468	-1.6415749
-1 21469	-0.34199129
1 21470	-0.71099357
-1 21471	-0.032113019
-1 21472	-2.6071852
-1 21473	-0.92800933
-1 21474	-1.7705083
-1 21475	-3.4115092
-1 21476	-1.3851383
-1 21477	-2.293161
-1 21478	0.13167293
-1 21479	-1.8173174
-1 21480	-2.6493006
-1 21481	-4.1519283
-1 21482	-3.3123112
-1 21483	-5.1242223
-1 21484	-4.7318233
-1 21485	-4.0475973
-1 21486	-3.8963379
-1 21487	-3.5099164
-1 21488	-4.6711735
-1 21489	-5.3509581
-1 21490	-5.4180736
-1 21491	-3.244066
-1 21492	-2.2178452
-1 21493	-2.5085372
-1 21494	-3.9753484
-1 21495	-3.5621769
-1 21496	-2.997086
-1 21497	-3.534315
-1 21498	-2.391022
-1 21499	-2.988442
-1 21500	-3.4593917
-1 21501	-4.0747151
-1 21502	-3.3917013
-1 21503	-3.403783
-1 21504	-3.4560838
-1 21505	-2.3087298
-1 21506	-4.1109929
-1 21507	-4.4919315
-1 21508	-4.7772999
-1 21509	-4.9753554
-1 21510	-4.0404537
-1 21511	-4.722988
-1 21512	-3.9077788
-1 21513	-3.7351149
-1 21514	-2.4965417
-1 21515	-2.3582545
-1 21516	-3.8707462
-1 21517	-2.6127149
-1 21518	-3.2632465
-1 21519	-3.414656
-1 21520	-2.6502907
-1 21521	-3.7705506
-1 21522	-2.107309
-1 21523	-4.2234364
-1 21524	-3.9758104
-1 21525	-1.5282686
-1 21526	-2.7604914
-1 21527	-3.6354855
-1 21528	-3.5192144
-1 21529	-2.386896
-1 21530	-2.8812985
-1 21531	-2.3852824
-1 21532	-3.7857655
-1 21533	-1.5642393
-1 21534	-3.2541179
-1 21535	-4.4367261
-1 21536	-3.4614809
-1 21537	-2.107568
-1 21538	-2.6150492
-1 21539	-2.8523934
-1 21540	-3.1577644
-1 21541	-3.332224
-1 21542	-1.9890325
-1 21543	-4.6107304
-1 21544	-3.8923783
-1 21545	-3.4141855
-1 21546	-2.8677282
-1 21547	-4.5198381
1 21548	-1.5353774
-1 21549	-3.4618884
-1 21550	-4.0700639
-1 21551	-2.7113422
-1 21552	-3.6076511
-1 21553	-3.5699401
-1 21554	-4.1840402
-1 21555	-2.9212426
-1 21556	-4.0684283
-1 21557	-3.5569846
-1 21558	-2.3914466
-1 21559	-1.7997782
-1 21560	-2.4472385
-1 21561	-3.475554
-1 21562	-5.3803368
-1 21563	-2.7048513
-1 21564	-3.3711365
-1 21565	-3.7597893
-1 21566	-4.1428704
-1 21567	-4.2661942
-1 21568	-5.4332228
-1 21569	-3.8693918
-1 21570	-4.041923
-1 21571	-2.2771265
-1 21572	-3.815803
-1 21573	-3.1856539
-1 21574	-2.7101648
-1 21575	-2.6459145
-1 21576	-1.6723263
-1 21577	-2.1518907
-1 21578	-2.7399656
-1 21579	-2.9423337
-1 21580	-2.9403114
-1 21581	-2.1260555
-1 21582	-1.1479317
-1 21583	-2.1659149
-1 21584	-1.8141192
-1 21585	-1.7748702
-1 21586	-2.2876089
-1 21587	-2.6160707
-1 21588	-2.5277307
-1 21589	-1.8405925
-1 21590	-1.451567
-1 21591	-2.1894972
-1 21592	-4.3732446
-1 21593	-4.3631633
-1 21594	-2.5039107
-1 21595	-4.7833559
-1 21596	-4.1375503
-1 21597	-3.1350943
-1 21598	-2.6472844
-1 21599	-4.0810679
-1 21600	-2.7485852
-1 21601	-3.0462238
-1 21602	-4.8620383
-1 21603	-3.1976114
-1 21604	-2.9393251
-1 21605	-4.5193492
-1 21606	-2.893972
-1 21607	-2.5718764
-1 21608	-4.1512752
-1 21609	-4.4396407
-1 21610	-2.6045076
-1 21611	-3.4303555
-1 21612	-3.9078273
-1 21613	-2.7509818
-1 21614	-4.3392106
-1 21615	-3.3060259
-1 21616	-3.5471293
-1 21617	-3.8499143
-1 21618	-5.7299588
-1 21619	-5.1062963
-1 21620	-5.2778291
-1 21621	-4.5856177
-1 21622	-5.5665169
-1 21623	-3.6888785
-1 21624	-4.4337246
-1 21625	-5.2040205
-1 21626	-5.1724649
-1 21627	-4.5434826
-1 21628	-3.9734617
-1 21629	-3.6982764
-1 21630	-4.0362281
-1 21631	-2.1672434
-1 21632	-4.1669063
-1 21633	-4.4832845
-1 21634	-4.4672584
-1 21635	-4.3263177
-1 21636	-4.1086425
-1 21637	-5.136476
-1 21638	-4.5286032
-1 21639	-2.824498
-1 21640	-3.2525875
-1 21641	-5.0792177
-1 21642	-3.9651096
-1 21643	-4.6202151
-1 21644	-4.8636971
-1 21645	-4.6406898
-1 21646	-4.076291
-1 21647	-3.9552178
-1 21648	-3.4057656
-1 21649	-3.9601564
-1 21650	-4.2559582
-1 21651	-4.5488908
-1 21652	-3.6996058
-1 21653	-3.5803516
-1 21654	-4.3121482
-1 21655	-2.7060618
-1 21656	-2.8943319
-1 21657	-4.0351253
-1 21658	-3.5205253
-1 21659	-3.7576503
-1 21660	-5.4683962
-1 21661	-3.7609591
-1 21662	-3.4255914
-1 21663	-3.4957631
-1 4621	-5.2730425
-1 4622	-4.6106439
-1 4623	-5.272613
-1 4624	-4.8679212
-1 4625	-4.7325751
-1 4626	-4.3064938
-1 4627	-4.3604322
-1 4628	-4.7519997
-1 4629	-6.1041564
-1 4630	-4.8798724
-1 4631	-2.1643048
-1 4632	-2.149351
-1 4633	-3.2659771
-1 4634	-3.3844706
-1 4635	-3.0417834
-1 4636	-1.1322423
-1 4637	-1.4401094
-1 4638	0.61799293
1 4639	2.2919501
-1 4640	1.2771123
-1 4641	-2.0392924
-1 4642	-0.78440136
-1 4643	1.0830372
-1 4644	-4.0842701
-1 4645	-3.5344409
-1 4646	-1.2793982
-1 4647	-3.8137797
-1 4648	-3.2102047
-1 4649	-2.3213529
-1 4650	-3.2542338
-1 4651	-3.1727196
-1 4652	-2.7433569
-1 4653	-1.834133
-1 4654	-4.4032111
-1 4655	-5.0084085
-1 4656	-3.2700953
-1 4657	-1.6819852
-1 4658	-2.6559954
-1 4659	-3.4361802
-1 4660	-2.517715
-1 4661	-4.1088761
-1 4662	-2.4785756
-1 4663	-2.3077469
-1 4664	-2.3619081
-1 4665	1.2231607
-1 4666	-0.40318895
-1 4667	0.28023784
-1 4668	-0.21200114
-1 4669	-1.9199969
-1 4670	-2.7224935
-1 4671	-3.1218867
-1 4672	-3.6957177
-1 4673	-3.3497413
-1 4674	-2.2159503
-1 4675	-3.7171163
-1 4676	-3.7317691
-1 4677	-3.8985892
-1 4678	-4.1846917
-1 4679	-2.7418592
-1 4680	-2.9857402
-1 4681	-2.9309181
-1 4682	-3.0947689
-1 4683	-3.9476917
-1 4684	-2.4178825
-1 4685	-0.39283907
1 4686	1.1217167
-1 4687	0.098008306
-1 4688	-2.6773746
-1 4689	-1.53617
-1 4690	-0.75503422
1 4691	1.4687063
-1 4692	-1.6420964
-1 4693	-1.2137319
-1 4694	-3.9172851
-1 4695	-2.9517345
-1 4696	-2.9427516
-1 4697	-3.0609297
-1 4698	-3.3679637
-1 4699	-2.4171908
-1 4700	-1.8958967
-1 4701	-2.7659809
-1 4702	-2.3668095
-1 4703	-3.5160559
-1 4704	-1.9843338
-1 4705	-4.5941542
-1 4706	-3.1645276
-1 4707	-3.6848179
-1 4708	-1.2423559
-1 4709	-2.3031034
-1 4710	-1.9681624
1 4711	0.0073618885
-1 4712	-2.3544014
-1 4713	-2.2443345
-1 4714	-2.9308904
-1 4715	-3.4375514
-1 4716	-1.3202197
-1 4717	-1.8713159
1 4718	1.7028841
-1 4719	-1.2288551
-1 4720	-3.1921359
1 4721	0.26033171
-1 4722	-2.3652552
-1 4723	-2.4851268
-1 4724	-2.9968936
-1 4725	-2.1625674
-1 4726	-3.1226067
-1 4727	-1.5632246
-1 4728	-3.2770548
-1 4729	-3.8580365
-1 4730	-3.4584146
-1 4731	-3.6369895
-1 4732	-1.7151697
-1 4733	-2.2377034
-1 4734	-3.0022752
-1 4735	-3.011631
-1 4736	-4.5984662
-1 4737	-2.870481
-1 4738	-2.3560762
-1 4739	-2.0330069
-1 4740	-4.371786
-1 4741	-3.6712672
-1 4742	-2.6889641
-1 4743	-1.9131802
-1 4744	-2.2251847
-1 4745	-3.7396482
-1 4746	-3.9607231
-1 4747	-3.2355503
-1 4748	-3.6015541
-1 4749	-3.2211167
-1 4750	-4.1565222
-1 4751	-3.2704577
-1 4752	-3.5591176
-1 4753	-2.9894222
-1 4754	-2.685907
-1 4755	-5.0772586
-1 4756	-6.1195716
-1 4757	-3.5275829
-1 4758	-5.0532862
-1 4759	-4.0596516
-1 4760	-4.2229536
-1 4761	-4.4067517
-1 4762	-3.4423454
-1 4763	-3.309846
-1 4764	-5.292711
-1 4765	-4.0209656
-1 4766	-3.2712015
-1 4767	-4.0150394
-1 4768	-4.9348427
-1 9381	-4.921665
-1 9382	-3.7375335
-1 9383	-2.351102
-1 9384	-4.4072695
-1 9385	-3.0626338
-1 9386	-3.9148225
-1 9387	-1.9078856
-1 9388	-2.5120645
-1 9389	-2.3474275
-1 9390	-2.1269091
-1 9391	-3.8488831
-1 9392	-4.4665485
-1 9393	-4.155461
[truncated: 362 more rows]
