# Supplementary material for: Automatic prediction of catalytic residues by modeling residue structural neighborhood
Source: BMC Bioinformatics. 2010 Mar 3;11:115. doi: 10.1186/1471-2105-11-115 (PMC2844391; doi:10.1186/1471-2105-11-115)
Supplement: Additional file 4 — Predictions A zip file (predfolds.zip) reporting predictions of the best structure-based classifier on the 10 folds. [file 1471-2105-11-115-S4.ZIP › predfolds/pred7]

-1 17011	-4.353283
-1 17012	-3.8283145
-1 17013	-4.5954083
-1 17014	-4.6804477
-1 17015	-5.1007023
-1 17016	-5.3173239
-1 17017	-1.8835002
-1 17018	-1.5811954
-1 17019	-5.3279561
-1 17020	-4.5438676
-1 17021	-3.1702144
-1 17022	-2.7121358
-1 17023	-1.602838
-1 17024	-3.8226985
-1 17025	-0.91681837
-1 17026	-3.1717152
-1 17027	-3.745734
-1 17028	-3.9453823
-1 17029	-3.9714369
-1 17030	-4.1106635
-1 17031	-4.0492184
-1 17032	-4.7181515
-1 17033	-4.4043993
-1 17034	-2.910476
-1 17035	-4.4136825
-1 17036	-4.0867538
-1 17037	-5.754872
-1 17038	-4.2235613
-1 17039	-6.0637579
-1 17040	-3.8720797
-1 17041	-3.7023984
-1 17042	-4.8896094
-1 17043	-3.8301402
-1 17044	-4.8294968
-1 17045	-4.4748125
-1 17046	-1.9145345
-1 17047	-3.7656848
-1 17048	-3.013163
-1 17049	-3.4610887
-1 17050	-2.7236222
-1 17051	-4.5380886
-1 17052	-4.2117206
-1 17053	-3.6387363
-1 17054	-3.4120489
-1 17055	-3.2850959
-1 17056	-5.1835667
-1 17057	-0.87772464
-1 17058	-4.5489074
-1 17059	-3.0383846
-1 17060	-1.6602618
-1 17061	-5.8640661
-1 17062	-5.2869995
-1 17063	-5.0042504
-1 17064	-3.2774887
-1 17065	-4.5752856
-1 17066	-5.0103241
-1 17067	-4.7565883
-1 17068	-5.4629504
-1 17069	-9.1358573
-1 17070	-6.0217374
-1 17071	-2.8603453
-1 17072	-3.292497
-1 17073	-5.7373034
-1 17074	-3.8749622
-1 17075	-4.1200283
-1 17076	-3.9645853
-1 17077	-3.2020638
-1 17078	-4.7543351
-1 17079	-4.2794019
-1 17080	-4.6275872
-1 17081	-2.322022
-1 17082	-4.5688479
1 17083	-2.6394011
-1 17084	-3.2816758
-1 17085	-5.026329
-1 17086	-5.6363393
-1 17087	-7.3806147
-1 17088	-5.9683391
-1 17089	-2.5754032
-1 17090	-3.2360989
-1 17091	-3.6321488
-1 17092	-4.1612022
-1 17093	-5.1041658
-1 17094	-4.5659415
-1 17095	-2.0695852
-1 17096	-2.9367596
-1 17097	-4.0242199
-1 17098	-3.8826197
-1 17099	-3.6489067
-1 17100	-4.3967681
-1 17101	-3.7772301
-1 17102	-2.6996797
-1 17103	-3.6519376
1 17104	-2.64125
-1 17105	-3.0300477
-1 17106	-4.8571275
-1 17107	-4.4718202
-1 17108	-6.0850572
-1 17109	-4.2864522
-1 17110	-3.4254629
-1 17111	-4.3208258
-1 17112	-4.6893039
-1 17113	-3.3574667
-1 17114	-4.8844514
-1 17115	-4.0802646
-1 17116	-5.3302212
-1 17117	-3.5545746
-1 17118	-4.557684
-1 17119	-4.2640745
-1 17120	-4.4206774
-1 17121	-3.6857498
-1 17122	-5.8772122
-1 17123	-5.4347351
-1 17124	-4.0189589
-1 17125	-2.695073
1 17126	-0.90139707
-1 17127	-3.1267648
-1 17128	-4.5452797
-1 17129	-2.6567186
-1 17130	-4.870394
-1 17131	-7.9465393
-1 17132	-3.93956
-1 17133	-2.7641212
-1 17134	-4.2837782
-1 17135	-3.6710408
-1 17136	-5.1705149
-1 17137	-3.5489832
-1 17138	-2.23874
-1 17139	-2.812907
-1 17140	-5.4026644
-1 17141	-3.2819124
-1 17142	-3.0486829
-1 17143	-4.7078175
-1 17144	-4.6766255
-1 17145	-3.5953974
-1 17146	-2.8552503
-1 17147	-3.230781
-1 17148	-4.3974118
-1 17149	-3.7933832
-1 17150	-4.7894892
-1 17151	-3.8898325
-1 17152	-4.1110816
-1 17153	-4.3771262
-1 17154	-4.4179642
-1 17155	-2.9341197
-1 17156	-3.7898566
-1 17157	-2.9524469
-1 17158	-3.8571158
-1 17159	-1.0025861
-1 17160	-6.1999742
-1 17161	-5.3754996
-1 17162	-4.3879869
-1 17163	-3.0181333
-1 17164	-3.4115886
-1 17165	-3.8521565
-1 17166	-4.6317502
-1 17167	-5.4176201
-1 17168	-6.5207243
-1 17169	-4.5786013
-1 17170	-5.5428383
-1 17171	-3.4450638
-1 17172	-5.6852
-1 17173	-3.9221109
-1 17174	-2.5834257
-1 17175	-4.3535624
-1 17176	-5.3382432
-1 17177	-4.4008319
-1 17178	-3.5591097
-1 17179	-1.7549794
-1 17180	-3.7163796
-1 17181	-2.5360637
-1 17182	-3.5290498
-1 17183	-3.6738463
-1 17184	-2.630916
-1 17185	-3.7217489
-1 17186	-3.4341452
-1 17187	-4.0228785
-1 17188	-5.3013014
-1 17189	-3.8287451
-1 17190	-5.7369447
-1 17191	-4.9480221
-1 17192	-5.749439
-1 17193	-4.444744
-1 17194	-2.5723313
-1 17195	-2.835828
-1 17196	-4.5848621
-1 17197	-4.3152629
-1 17198	-3.6333046
-1 17199	-4.9301941
-1 17200	-4.5388938
-1 17201	-4.1930076
-1 17202	-0.46299811
-1 17203	-4.9526071
-1 17204	-4.2775798
-1 17205	-5.5687715
-1 17206	-2.4500932
-1 17207	-1.9376059
-1 17208	-3.8654905
-1 17209	-5.174743
-1 17210	-2.1090012
-1 17211	-4.1390044
-1 17212	-2.9997177
-1 17213	-3.7909578
-1 17214	-4.8294004
-1 17215	-5.494383
-1 17216	-5.6449248
-1 17217	-4.6259323
-1 17218	-3.8460684
-1 17219	-5.6480689
-1 17220	-4.0536417
-1 17221	-4.3506624
-1 17222	-5.7193623
-1 17223	-3.3836357
-1 17224	-4.0656148
-1 17225	-4.2544285
-1 17226	-4.5207438
-1 17227	-5.9084724
-1 17228	-3.6145451
-1 17229	-5.1395792
-1 17230	-2.7888271
-1 17231	-3.719186
-1 17232	-6.0749357
-1 17233	-5.5456505
-1 17234	-6.0671685
-1 17235	-2.9994678
-1 17236	-4.9819597
-1 17237	-1.8479706
-1 17238	-3.9297807
-1 17239	-3.8543842
-1 17240	-3.9986733
-1 17241	-4.435785
-1 17242	-3.5241414
-1 17243	-3.364146
-1 17244	-2.9815285
-1 17245	-4.4265032
-1 17246	-5.7451731
-1 17247	-3.9588721
-1 17248	-3.1273257
-1 17249	-2.0308845
-1 17250	-3.4888909
-1 17251	-3.9871949
-1 17252	-5.2821324
-1 17253	-3.0547073
-1 17254	-4.5391378
-1 17255	-6.6138082
-1 17256	-5.9126459
-1 17257	-4.7909844
-1 17258	-3.5209574
-1 17259	-4.815647
-1 17260	-2.6905938
-1 17261	-4.2662033
-1 17262	-3.2483044
-1 17263	-1.9302017
-1 17264	-2.4751984
-1 17265	-2.9530502
-1 17266	-2.772395
-1 17267	-3.7278058
-1 17268	-4.2386652
-1 17269	-3.4975813
-1 17270	-0.68034109
-1 17271	-3.6968297
-1 17272	-2.9633016
-1 17273	-3.7107186
1 17274	-0.22475778
-1 17275	-2.5309663
-1 17276	-2.8543518
-1 17277	-2.9615275
-1 17278	-3.1585936
-1 17279	-4.4307577
-1 17280	-1.9707195
-1 17281	-3.5725668
-1 17282	-2.7547268
-1 17283	-2.7782782
-1 17284	-6.7442536
-1 17285	-3.4512243
-1 17286	-4.4226398
-1 17287	-2.4520631
-1 17288	-2.5080959
-1 17289	-5.1057454
-1 17290	-3.4432246
-1 17291	-3.0101431
-1 17292	-4.1586899
-1 17293	-4.6746238
-1 17294	-3.0853562
-1 17295	-1.8733209
-1 17296	-4.1441373
-1 17297	-3.9776183
-1 17298	-5.9494722
-1 17299	-1.2673395
-1 17300	-3.9328003
-1 17301	-3.9970302
-1 17302	-3.7387192
-1 17303	-4.8825458
-1 17304	-4.4859327
-1 17305	-5.4657577
-1 17306	-3.0551422
-1 17307	-2.7111542
-1 17308	-4.3152762
-1 17309	-1.9168272
-1 17310	-3.8360462
-1 17311	-4.5128777
-1 17312	-3.9500788
-1 17313	-3.9836873
-1 17314	-3.0470978
-1 17315	-3.8682209
-1 17316	-3.9311266
-1 17317	-4.2221238
-1 17318	-7.067629
-1 17319	-3.0997094
-1 17320	-5.187328
-1 17321	-5.783875
-1 17322	-4.13699
-1 17323	-4.1027433
-1 17324	-5.1039874
-1 17325	-3.7641945
-1 17326	-5.3733752
-1 17327	-5.3797554
-1 17328	-4.1329118
-1 17329	-5.9239051
-1 17330	-4.0597725
-1 17331	-3.2299304
-1 17332	-5.5308074
-1 17333	-3.3346012
-1 17334	-2.8289291
-1 17335	-5.4107749
-1 17336	-3.9017368
-1 17337	-6.2847731
-1 17338	-2.1160719
-1 17339	-4.2245102
-1 17340	-4.2164326
-1 17341	-3.8090748
-1 17342	-4.8485408
-1 17343	-4.8486406
-1 17344	-4.4892007
-1 17345	-0.80542973
-1 17346	-2.9787586
-1 17347	-3.7715199
-1 17348	-5.0885075
-1 17349	-2.4823417
-1 17350	-6.6121228
-1 17351	-4.8948081
-1 17352	-5.1442718
-1 17353	-4.2299067
-1 17354	-4.294119
-1 17355	-5.7341901
-1 17356	-6.4531882
-1 17357	-7.0462987
-1 17358	-4.5441084
-1 17359	-4.9499544
1 17360	-0.62604072
-1 17361	-0.1954989
-1 17362	-3.6331827
-1 17363	-2.5119302
-1 17364	-4.2575399
-1 17365	-5.2637888
-1 17366	-4.3850428
-1 17367	-1.4764643
-1 17368	-4.6025128
-1 17369	-2.8674602
-1 17370	-5.3878167
-1 17371	-4.959116
-1 17372	-2.487154
-1 17373	-4.6872692
-1 17374	-2.6771585
-1 17375	-4.5850143
-1 17376	-4.8122109
-1 17377	-3.9256504
-1 17378	-3.3822479
-1 17379	-2.2881643
-1 17380	-2.150083
-1 17381	-2.1458351
-1 17382	-0.43621575
-1 17383	-3.1178781
-1 17384	-3.4155295
-1 17385	-3.0630702
-1 17386	-2.3416172
-1 17387	-5.8820531
-1 17388	-4.9107876
-1 17389	-4.5987764
-1 17390	-3.1231582
-1 17391	-3.5030168
-1 17392	-1.8322788
-1 17393	-4.060619
-1 17394	-4.4398393
-1 17395	-3.7234993
-1 17396	-2.5473967
-1 17397	-2.7522576
-1 17398	-4.5907799
-1 17399	-4.7787817
-1 17400	-3.2837087
-1 17401	-2.8564341
-1 17402	-1.2014447
-1 17403	-3.2482807
-1 17404	-4.0188693
-1 17405	-1.0803121
-1 17406	-3.9532986
-1 17407	-3.7335857
-1 17408	-7.0102725
-1 17409	-2.8874362
-1 17410	-3.3034408
-1 17411	-2.3705537
-1 17412	-3.8463907
-1 17413	-5.2245717
-1 17414	-2.8121838
-1 17415	-4.7316537
-1 17416	-2.2378453
-1 17417	-1.5318728
-1 17418	-2.2955177
-1 17419	-1.5994983
-1 17420	-4.0720095
-1 17421	-5.7961906
-1 17422	-3.8271848
-1 17423	-2.7760434
-1 17424	-0.8730609
-1 17425	-2.4000023
-1 17426	-2.5507176
-1 17427	0.20947999
1 17428	-3.469386
-1 17429	-2.3643273
-1 17430	-2.9817139
-1 17431	-3.5635841
-1 17432	-0.31567622
-1 17433	-2.3701811
-1 17434	-3.902162
-1 17435	-1.4780585
-1 17436	-4.4127253
-1 17437	-2.6867409
-1 17438	-6.5230132
-1 17439	-2.9635909
-1 17440	-2.8157989
-1 17441	-4.7786289
-1 17442	-4.8884311
-1 17443	-6.6442316
-1 17444	-3.7729262
-1 17445	-3.11629
-1 17446	-5.3530937
-1 17447	-3.4667885
-1 17448	-2.6475049
-1 17449	-4.2821222
-1 17450	-2.9995733
-1 17451	-3.5785773
-1 17452	-3.1094783
-1 17453	-4.0502604
-1 17454	-2.9045746
-1 17455	-5.4440881
-1 17456	-2.3102819
-1 17457	-4.9215297
-1 17458	-4.7912203
-1 17459	-4.1868339
-1 17460	-3.6265042
-1 17461	-2.4441715
-1 17462	-3.3531819
-1 17463	-3.9727203
-1 17464	-5.5689095
-1 17465	-3.5725551
-1 17466	-3.7639545
-1 17467	-3.4966448
-1 17468	-3.5839683
-1 17469	-5.378431
-1 17470	-4.9740905
-1 17471	-6.3722892
-1 17472	-4.0313918
-1 17473	-4.5596022
-1 17474	-5.7007291
-1 17475	-3.9048503
-1 17476	-5.7073582
-1 17477	-3.2349638
-1 17478	-3.1328738
-1 17479	-1.5656773
-1 17480	-4.3042885
-1 17481	-1.1719468
-1 17482	-1.8128885
-1 17483	-2.5864746
-1 17484	-3.0194794
-1 17485	-3.8476856
-1 17486	-4.2078249
-1 17487	-4.9491929
-1 17488	-3.2861802
-1 17489	-4.7646642
-1 17490	-5.1327202
-1 17491	-4.0722258
-1 17492	-5.2292297
-1 17493	-2.5793382
-1 17494	-3.5196737
-1 17495	-2.4273981
-1 17496	-4.167843
-1 17497	-2.5119813
-1 17498	-3.0778866
-1 17499	-4.2391731
-1 17500	-3.7637498
-1 17501	-2.4891194
-1 17502	-5.6591242
-1 17503	-5.73923
-1 17504	-3.8090866
-1 17505	-4.0837907
-1 17506	-4.395698
-1 17507	-4.0354271
-1 17508	-3.1364594
-1 17509	-4.4197886
-1 17510	-3.5838325
-1 17511	-3.0884351
-1 17512	-4.4993527
-1 17513	-2.6648627
-1 17514	-3.5427316
-1 17515	-3.5177553
-1 17516	-3.9834788
-1 17517	-3.6780487
-1 17518	-4.9328878
-1 17519	-3.2792356
-1 17520	-3.2314832
-1 17521	-4.2350347
-1 17522	-4.9178646
-1 17523	-4.456539
-1 17524	-4.8143219
-1 17525	-5.7935843
-1 17526	-3.7299641
-1 17527	-4.8098277
-1 17528	-6.1532469
-1 17529	-4.625186
-1 17530	-3.0262074
-1 17531	-2.9143519
-1 17532	-2.8543168
-1 17533	-2.5058883
-1 17534	-1.4457877
-1 17535	-1.4779067
-1 17536	-3.8440621
-1 17537	-1.8596552
-1 17538	-4.5665679
-1 17539	-3.6312203
-1 17540	-2.7346269
-1 17541	-3.1171583
-1 17542	-3.5609181
-1 17543	-3.9885215
-1 17544	-1.991721
-1 17545	-4.1874029
-1 17546	-3.0259685
-1 17547	-3.0183986
-1 17548	-2.5196173
-1 17549	-5.0121904
-1 17550	-1.7056027
-1 17551	-2.8438908
-1 17552	-3.6496335
-1 17553	-1.0835162
-1 17554	-4.8879348
-1 17555	-4.7689163
-1 17556	-3.3605048
-1 17557	-3.2438116
-1 17558	-3.4378644
-1 17559	-5.3321347
-1 17560	-3.8543653
-1 17561	-5.8954577
-1 17562	-6.0209324
-1 17563	-4.7454927
-1 17564	-6.3384412
-1 17565	-4.4137045
-1 17566	-4.1131839
-1 17567	-2.6620968
-1 17568	-1.8533102
-1 17569	-2.963623
-1 17570	-2.2105825
-1 17571	-1.2366323
-1 17572	-3.5219205
-1 17573	-4.1365941
-1 17574	-4.548063
-1 17575	-3.8164262
-1 17576	-5.4953648
-1 17577	-3.3791424
-1 17578	-3.5420202
-1 17579	-5.2181814
-1 17580	-3.8844877
-1 17581	-3.6022294
-1 17582	-2.6321905
-1 17583	-4.0525228
-1 17584	-2.5105182
-1 17585	-2.2796304
-1 17586	-3.893145
-1 17587	-4.2380247
-1 17588	-3.4353958
-1 17589	-2.2746197
-1 17590	-4.3952741
-1 17591	-4.3823103
-1 17592	-2.3679563
-1 17593	-2.1207347
1 17594	0.53123774
-1 17595	-1.6833548
-1 17596	-3.7127665
-1 17597	-5.4791756
-1 17598	-4.6509847
-1 17599	-4.6794356
-1 17600	-4.3345441
-1 17601	-2.5779941
-1 17602	-5.5694752
-1 17603	-5.2564603
-1 17604	-4.1893301
-1 17605	-5.1974234
-1 17606	-3.6842702
-1 17607	-4.1841529
-1 17608	-3.2331845
-1 17609	-3.7693396
-1 17610	-1.2973758
-1 17611	-4.2916138
-1 17612	-4.9316326
-1 17613	-5.3892777
-1 17614	-2.2714248
-1 17615	-0.30231106
-1 17616	-3.8750173
-1 17617	-5.513711
-1 17618	-3.3328943
-1 17619	-4.3883968
-1 17620	-3.3427464
-1 17621	-3.541088
-1 17622	-4.4486933
-1 17623	-3.4456235
-1 17624	-2.3428878
-1 17625	-5.7393182
-1 17626	-5.6997425
-1 17627	-9.6942767
-1 17628	-5.023684
-1 17629	-5.333456
-1 17630	-3.4645543
-1 17631	-5.104365
-1 17632	-3.1581419
-1 17633	-5.0122384
-1 17634	-5.2791117
-1 17635	-3.2248194
-1 17636	-3.7369548
-1 17637	-4.9806906
-1 17638	-3.9945197
-1 17639	-3.9110041
-1 17640	-3.8009366
-1 17641	-2.5651812
-1 17642	-4.2031772
-1 17643	-4.0938238
-1 17644	-4.231873
-1 17645	-2.7342173
-1 17646	-3.4990214
-1 17647	-5.367623
-1 17648	-3.9608553
-1 17649	-3.8006621
-1 17650	-4.0680741
-1 17651	-3.5061876
-1 17652	-5.6390809
-1 17653	-6.5743169
-1 17654	-3.7677166
-1 17655	-3.7689624
-1 17656	-5.2886721
-1 17657	-5.6220097
-1 17658	-5.679022
-1 17659	-4.3643222
-1 17660	-4.9223361
-1 17661	-5.5127605
-1 17662	-6.2446167
-1 17663	-4.6073702
-1 17664	-5.0775788
-1 17665	-4.8042917
-1 17666	-4.99145
-1 17667	-7.4645056
-1 17668	-4.2970722
-1 17669	-3.1146759
-1 17670	-4.8209496
-1 17671	-3.8373203
-1 17672	-6.3066357
-1 17673	-3.4271142
-1 17674	-3.4793415
-1 17675	-2.4667199
-1 17676	-5.2239115
-1 17677	-3.3133051
-1 17678	-0.57022147
-1 17679	-1.7709883
-1 17680	-4.4265762
-1 17681	-5.1233003
-1 17682	-2.5702561
-1 17683	-4.601419
-1 17684	-3.8661677
-1 17685	-3.7441842
-1 17686	-2.657326
-1 17687	-3.7456754
-1 17688	-5.3632228
-1 17689	-3.9134158
-1 17690	-4.6802718
-1 17691	-6.6832023
-1 17692	-3.9618551
-1 17693	-2.4408145
-1 17694	-4.7068222
-1 17695	-5.3488419
-1 17696	-3.8193931
-1 17697	-3.8569694
-1 17698	-5.2208386
-1 17699	-2.757221
-1 17700	-3.0944642
-1 17701	-4.7280174
-1 17702	-5.1488601
-1 17703	-4.9713861
-1 17704	-4.7745507
-1 17705	-3.7036576
-1 17706	-3.3281496
-1 17707	-3.8685825
-1 17708	-5.6888615
-1 17709	-5.9691053
-1 17710	-5.9101903
-1 17711	-6.0719467
-1 17712	-5.6030684
-1 17713	-6.8995242
-1 17714	-5.9604653
-1 17715	-6.2574574
-1 17716	-4.2998656
-1 17717	-3.7443948
-1 17718	-3.1184111
-1 17719	-2.722105
-1 17720	-2.4386192
-1 17721	-4.391698
-1 17722	-5.326871
-1 17723	-4.0044791
-1 17724	-3.9656938
-1 17725	-2.6348025
-1 17726	-2.351033
-1 17727	-5.0100318
-1 17728	-4.8573919
-1 17729	-4.9331328
-1 17730	-1.5605564
-1 17731	-5.0911631
-1 17732	-4.0899689
-1 17733	-2.5445661
-1 17734	-3.0958934
-1 17735	-5.614441
-1 17736	-5.0347324
-1 17737	-4.6416652
-1 17738	-5.4523669
-1 17739	-3.1397752
-1 17740	-5.2820907
-1 17741	-6.911363
-1 17742	-6.2338716
-1 17743	-4.5913888
-1 17744	-4.598241
-1 17745	-6.2542791
-1 17746	-4.7552159
-1 17747	-3.8055024
-1 17748	-7.675602
-1 17749	-4.6779551
-1 17750	-4.1644317
-1 17751	-2.7956909
-1 17752	-4.8654585
-1 17753	-4.8912363
-1 17754	-4.9091392
-1 17755	-6.1986836
-1 17756	-4.1251242
-1 17757	-4.4520838
-1 17758	-3.9999223
-1 17759	-4.1830359
-1 17760	-3.4679381
-1 17761	-3.9270867
-1 17762	-4.2323286
-1 17763	-4.5255455
-1 17764	-3.0183836
-1 17765	-3.9464176
-1 17766	-3.6952161
-1 17767	-2.505038
-1 17768	-3.3741708
-1 17769	-3.0902602
-1 17770	-4.4461416
-1 17771	-4.102457
-1 17772	-4.2335737
-1 17773	-4.1301938
-1 17774	-3.1961214
-1 17775	-2.05016
-1 17776	-3.1502896
-1 17777	-3.0785439
-1 17778	-5.4460794
-1 17779	-4.5729128
-1 17780	-4.4195121
-1 17781	-4.4640777
-1 17782	-4.075843
-1 17783	-2.8207276
-1 17784	-2.8753643
-1 17785	-1.5409735
-1 17786	-5.8874239
-1 17787	-3.1423779
-1 17788	-3.7443513
-1 17789	-3.1993033
-1 17790	-3.4117657
-1 17791	-4.659636
-1 17792	-5.2251419
-1 17793	-5.3694475
-1 17794	-4.5483875
-1 17795	-5.1030428
-1 17796	-6.1686821
-1 17797	-5.0621279
-1 17798	-3.2662607
-1 17799	-3.1445724
-1 17800	-2.5060021
-1 17801	-4.8065024
-1 17802	-5.6223664
-1 17803	-4.2364368
-1 17804	-2.1667525
-1 17805	-5.0698844
-1 17806	-2.9103891
-1 17807	-2.0523193
-1 17808	-3.3330106
-1 17809	-3.4754581
-1 17810	-2.0108659
-1 17811	-2.0143969
-1 17812	-1.7489272
-1 17813	-4.5661287
-1 17814	-4.2350601
-1 17815	-5.2035253
-1 17816	-4.1847289
-1 17817	-4.665274
-1 17818	-7.3311655
-1 17819	-4.6148471
-1 17820	-4.3955408
-1 17821	-5.5592786
-1 17822	-3.8827525
-1 17823	-3.9526395
-1 17824	-2.6072343
-1 17825	-1.8194728
-1 17826	-4.544477
-1 17827	-4.4410291
-1 17828	-4.8882756
-1 17829	-6.2109768
-1 17830	-3.3551014
-1 17831	-2.0462605
-1 17832	-2.3379475
-1 17833	-3.0479973
-1 17834	-3.5895817
-1 17835	-4.4440057
-1 17836	-5.8992953
-1 17837	-6.4848842
-1 17838	-2.7758179
-1 17839	-3.7842564
-1 17840	-4.0796852
-1 17841	-5.6209501
-1 17842	-1.2106951
-1 17843	-3.0373892
-1 17844	-0.6098095
-1 17845	-1.5292109
-1 17846	-2.9778843
-1 17847	-0.47431717
-1 17848	-1.0505522
-1 17849	-3.639738
-1 17850	-4.1651742
-1 17851	-4.138061
-1 17852	-3.8993679
-1 17853	-3.6645319
-1 17854	-3.4371461
-1 17855	-3.4613114
-1 17856	-4.5877464
-1 17857	-3.0871765
-1 17858	-2.4734735
-1 17859	-2.2892669
-1 17860	-2.3816547
-1 17861	-2.9282633
-1 17862	-2.7028674
-1 17863	-3.9464184
-1 17864	-2.8326107
-1 17865	-5.0699244
-1 17866	-1.5751634
-1 17867	-4.2078614
-1 17868	-4.9647219
-1 17869	-5.3459304
-1 17870	-2.643815
-1 17871	-3.8237459
-1 17872	-3.5377083
-1 17873	-4.7943588
-1 17874	-5.0998993
-1 17875	-3.1923689
-1 17876	-4.9334722
-1 17877	-3.6425134
-1 17878	-4.2780528
-1 17879	-7.6568197
-1 17880	-8.8326741
-1 4275	-7.2514755
-1 4276	-5.2934129
-1 4277	-7.9964603
-1 4278	-6.3988845
-1 4279	-5.7202792
-1 4280	-6.9539767
-1 4281	-7.8205175
-1 4282	-5.3662922
-1 4283	-9.3300855
-1 4284	-6.5968489
-1 4285	-6.0189979
-1 4286	-4.940578
-1 4287	-1.9835179
-1 4288	-3.2715401
-1 4289	-2.8589384
-1 4290	-1.9346427
-1 4291	-5.3165555
-1 4292	-3.2074591
-1 4293	-2.9524122
-1 4294	-4.5784835
-1 4295	-2.8658078
-1 4296	-4.316998
-1 4297	-4.6139175
-1 4298	-3.4350187
-1 4299	-2.4075769
-1 4300	-3.0578793
-1 4301	-3.1593123
-1 4302	-3.2313023
-1 4303	-2.6892874
-1 4304	-3.3442563
-1 4305	-4.3321468
-1 4306	-6.0052303
-1 4307	-3.023915
-1 4308	-3.35677
-1 4309	0.26267854
-1 4310	-1.8348397
-1 4311	-3.5902865
-1 4312	-2.0010031
-1 4313	-1.7098278
-1 4314	-1.3010471
-1 4315	-3.3183053
-1 4316	-3.4072266
-1 4317	-2.8110335
-1 4318	-2.3716171
-1 4319	-3.9064329
-1 4320	-3.3118542
-1 4321	-2.9558345
-1 4322	-2.7203716
-1 4323	-4.3428837
-1 4324	-5.2342335
-1 4325	-2.4866288
-1 4326	-5.2552311
-1 4327	-2.7196497
-1 4328	-4.9825044
-1 4329	-4.7501494
-1 4330	-4.6705924
-1 4331	-3.4166637
-1 4332	-4.5382362
-1 4333	-1.6794484
-1 4334	-2.9303828
-1 4335	-1.5775229
-1 4336	-1.8648332
-1 4337	-2.9548795
-1 4338	-3.3169199
-1 4339	-4.4390457
-1 4340	-2.9546666
-1 4341	-2.2757535
-1 4342	-3.8566908
-1 4343	-3.8231729
-1 4344	-5.3403232
-1 4345	-4.4270164
-1 4346	-7.5782843
-1 4347	-7.7513327
-1 4348	-6.1929188
-1 4349	-7.6196723
-1 4350	-6.6543098
-1 4351	-5.7556443
-1 4352	-6.6794525
-1 4353	-3.3059501
-1 4354	-5.0680886
-1 4355	-5.1557072
-1 4356	-4.56944
-1 4357	-4.5041752
-1 4358	-3.4419434
-1 4359	-4.7133227
-1 4360	-5.0694115
-1 4361	-4.1232802
-1 4362	-3.2959428
-1 4363	-4.19792
-1 4364	-4.6652349
-1 4365	-1.740401
-1 4366	-2.3633797
-1 4367	-5.4909228
-1 4368	-5.1396049
-1 4369	-5.0408209
-1 4370	-6.87453
-1 4371	-7.1420077
-1 4372	-3.8915198
-1 4373	-5.265097
-1 4374	-5.3251585
-1 4375	-5.1447604
-1 4376	-4.7685227
-1 4377	-4.3939763
-1 4378	-4.4265602
-1 4379	-3.817882
-1 4380	-3.0925772
-1 4381	0.83003786
-1 4382	-0.69535865
1 4383	2.4585395
-1 4384	2.2103846
-1 4385	-0.72440704
-1 4386	-5.2141985
-1 4387	-5.4149793
-1 4388	-5.5359062
-1 4389	-5.9304576
-1 4390	-6.7566856
-1 4391	-9.9682068
-1 4392	-5.8935568
-1 4393	-6.9496132
-1 4394	-6.4119951
-1 4395	-7.6784898
-1 4396	-3.2345101
-1 4397	-2.8342849
-1 4398	-2.6384658
-1 4399	-4.5397454
-1 4400	-4.6293323
-1 4401	-4.3465026
-1 4402	-2.9486107
-1 4403	-2.0727592
-1 4404	-2.9953498
-1 4405	-5.6553009
-1 4406	-3.4215684
-1 4407	-1.8463899
-1 4408	-7.9816609
-1 4409	-4.6294834
-1 4410	-8.2835955
-1 4411	-5.8359933
-1 4412	-2.4221484
-1 4413	-3.8751298
-1 4414	-0.85429149
-1 4415	-1.1015881
-1 4416	-0.11172113
-1 4417	-3.4543976
-1 4418	0.44038201
-1 4419	-2.5746371
-1 4420	-0.86028965
-1 4421	-1.4531601
-1 4422	-3.0741344
-1 4423	-4.2164372
-1 4424	-3.9000509
-1 4425	-3.7899892
-1 4426	-2.1498259
-1 4427	-1.4877215
-1 4428	-4.7007581
-1 4429	-3.6043796
-1 4430	-4.8368654
-1 4431	-2.2398875
-1 4432	-4.341551
-1 4433	-2.9963813
-1 4434	-2.4532335
-1 4435	-4.0750954
-1 4436	-3.57686
-1 4437	-4.6966173
-1 4438	-4.3034403
-1 4439	-3.6166104
-1 4440	-3.44588
-1 4441	-5.0535321
-1 4442	-2.5729244
-1 4443	-3.5255243
-1 4444	-1.4328499
-1 4445	-2.0903187
-1 4446	0.75179822
-1 4447	-2.9618143
-1 4448	0.51912919
-1 4449	-2.705159
-1 4450	-2.6265557
-1 4451	-2.3907312
-1 4452	-0.71784227
-1 4453	-3.1778226
-1 4454	-2.1513077
-1 4455	-0.86146797
1 4456	-0.71712589
-1 4457	-3.4254886
-1 4458	-1.6379053
-1 4459	-2.7976631
-1 4460	-3.6765126
-1 4461	-5.8383635
-1 4462	-4.1092984
-1 4463	-5.2879529
-1 4464	-7.7895264
-1 4465	-6.2492238
-1 4466	-6.2258781
-1 4467	-4.6742321
-1 4468	-1.9099024
-1 4469	-3.2984551
-1 4470	-3.2054816
-1 4471	-4.3870208
-1 4472	-2.8794731
-1 4473	-2.4683256
-1 4474	-5.2449908
-1 4475	-4.4895558
-1 4476	-7.5493693
-1 4477	-2.395076
-1 4478	-2.8716486
-1 4479	-2.6755393
-1 4480	-3.7974146
-1 4481	-1.8042478
-1 4482	-4.5562676
-1 4483	-2.3305317
-1 4484	-3.9581936
-1 4485	-2.4981919
-1 4486	-1.8995358
-1 4487	-2.4304107
-1 4488	2.429206
-1 4489	-0.64425141
-1 4490	-3.5397822
-1 4491	-0.63912572
-1 4492	-2.0462833
-1 4493	-6.6207367
-1 4494	-4.4037899
-1 4495	-4.1896775
-1 4496	-4.1196982
-1 4497	-6.9709719
-1 4498	-2.6146875
-1 4499	-3.2991816
-1 4500	-5.8934842
-1 4501	-3.7207166
-1 4502	-4.99961
-1 4503	-3.9612188
-1 4504	-3.080479
-1 4505	-3.0956859
-1 4506	-4.5863961
-1 4507	-4.4775584
-1 4508	-5.6958771
-1 4509	-3.6207505
-1 4510	-4.8727043
-1 4511	-4.3253457
-1 4512	-3.3299673
-1 4513	-6.7037352
-1 4514	-6.6820702
-1 4515	-7.1871758
-1 4516	-6.7595567
-1 4517	-8.5195079
-1 4518	-5.4005978
-1 4519	-5.8616588
-1 4520	-7.0684238
-1 4521	-4.140542
-1 4522	-3.003216
-1 4523	-3.4423167
-1 4524	-2.335271
-1 4525	-2.3052477
-1 4526	2.0782997
-1 4527	-0.10518647
-1 4528	-1.7326721
-1 4529	-0.4698195
-1 4530	-1.5642862
-1 4531	-2.9732472
-1 4532	-2.010908
-1 4533	-5.6592068
-1 4534	-4.7595299
-1 4535	-2.4922544
-1 4536	-4.4199883
-1 4537	-2.1941928
-1 4538	-2.5780996
-1 4539	-3.6290569
-1 4540	-3.7290853
-1 4541	-3.777916
-1 4542	-1.6331064
-1 4543	-2.1938749
-1 4544	-3.9660944
-1 4545	-4.6040061
-1 4546	0.44402617
-1 4547	-3.6886944
1 4548	1.7086459
-1 4549	-2.3666484
-1 4550	-0.39789496
-1 4551	-0.14852883
-1 4552	-1.6854404
-1 4553	-2.7299264
-1 4554	-3.077552
-1 4555	-3.3524053
-1 4556	-3.40292
-1 4557	-2.5525325
-1 4558	-2.1694305
-1 4559	-1.8965747
-1 4560	-3.704107
-1 4561	-2.9400214
-1 4562	-2.5282064
-1 4563	-3.5019214
-1 4564	-3.0722684
-1 4565	-3.5544355
-1 4566	-3.3120876
-1 4567	-8.6167062
-1 4568	-5.8816429
-1 4569	-5.4108342
-1 4570	-8.0704031
-1 4571	-4.6027357
-1 4572	-6.3826693
-1 4573	-7.8921882
-1 4574	-8.0620612
-1 4575	-6.5634832
-1 4576	-6.4607393
-1 4577	-7.7746377
-1 4578	-6.6098697
-1 4579	-9.4405507
-1 4580	-6.1409895
-1 4581	-8.6777963
-1 4582	-5.7808384
-1 4583	-5.4248313
-1 4584	-6.214168
-1 4585	-6.165465
-1 4586	-3.6886002
-1 4587	-2.5368566
-1 4588	-2.1287691
-1 4589	-2.6936207
-1 4590	-2.4414779
-1 4591	-1.206805
-1 4592	-3.7758707
-1 4593	-1.8054607
-1 4594	-3.9926474
-1 4595	-2.6455402
-1 4596	-2.907526
-1 4597	-3.0714648
-1 4598	-3.9023751
-1 4599	-3.1044527
-1 4600	-3.9309813
-1 4601	-2.7969309
-1 4602	-2.7330152
-1 4603	-2.8808601
-1 4604	-4.5501954
-1 4605	-4.6012626
-1 4606	-2.8731748
-1 4607	-3.2942044
-1 4608	-2.8425292
-1 4609	-3.1497237
-1 4610	-4.33206
-1 4611	-3.8988607
-1 4612	-4.9698272
-1 4613	-2.6383719
-1 4614	-3.4466864
-1 4615	-1.7659196
-1 4616	-4.5696208
-1 4617	-4.8542498
-1 4618	-1.9228586
-1 4619	-3.8489198
-1 4620	-3.1111737
-1 14866	-3.2971796
-1 14867	-4.4627894
-1 14868	-2.4112283
-1 14869	-1.1785975
-1 14870	-5.6392024
-1 14871	-2.2789117
-1 14872	-3.0475802
-1 14873	-0.71416726
-1 14874	-2.399022
-1 14875	-3.4582551
-1 14876	-3.4516042
-1 14877	-0.92473162
-1 14878	-2.3196306
-1 14879	-3.379641
-1 14880	-2.5104663
-1 14881	-2.2075227
-1 14882	-2.8523131
-1 14883	-3.6292832
-1 14884	-4.3953762
-1 14885	-2.9170169
-1 14886	-4.4330075
-1 14887	-3.297298
-1 14888	-3.6770096
-1 14889	-3.0747868
-1 14890	-5.1222743
-1 14891	-4.0994495
-1 14892	-3.6593821
-1 14893	-4.0265113
-1 14894	-4.0482409
-1 14895	-4.8803257
-1 14896	-2.8486118
-1 14897	-3.7119549
-1 14898	-2.6702418
-1 14899	-4.7433058
-1 14900	-3.8618524
-1 14901	-5.9569249
-1 14902	-3.1249207
-1 14903	-4.4104526
-1 14904	-3.7806559
-1 14905	-4.6637087
-1 14906	-4.3159339
-1 14907	-3.7643429
-1 14908	-3.7167492
-1 14909	-2.3558335
-1 14910	-1.0171623
-1 14911	-1.8618781
-1 14912	-1.0047126
-1 14913	0.063248539
-1 14914	0.51493596
-1 14915	-2.6813271
-1 14916	-3.0689977
-1 14917	-2.6372111
-1 14918	-3.717209
-1 14919	-0.97651433
-1 14920	-2.0057031
-1 14921	-2.3895459
-1 14922	-2.708927
-1 14923	-4.6478279
-1 14924	-3.5437457
-1 14925	-4.6700296
-1 14926	-4.9612256
-1 14927	-4.2134211
-1 14928	-3.1300367
-1 14929	-1.7768077
-1 14930	-4.8297208
-1 14931	-1.7521766
-1 14932	-4.9407313
-1 14933	-5.0803741
-1 14934	-1.7140648
-1 14935	-4.2709691
-1 14936	-3.3460899
-1 14937	-2.5720729
-1 14938	-3.2662024
-1 14939	-8.175914
-1 14940	-4.803657
-1 14941	-8.0193504
-1 14942	-4.9225141
-1 14943	-3.6713245
-1 14944	-2.8932173
-1 14945	-2.7287618
-1 14946	-3.6979213
-1 14947	-4.3523474
-1 14948	-2.7429375
-1 14949	-1.6783152
-1 14950	-2.5787081
-1 14951	-3.4387082
-1 14952	-3.1642509
-1 14953	-2.3044011
-1 14954	-2.526006
-1 14955	-3.3818602
-1 14956	-4.1258052
-1 14957	-2.8295083
-1 14958	-2.7732321
-1 14959	-3.2000635
-1 14960	-3.9546661
-1 14961	-4.7309892
-1 14962	-1.5625478
-1 14963	-3.0394006
-1 14964	-4.1083595
-1 14965	-5.2404195
-1 14966	-2.6995196
-1 14967	-2.9324481
-1 14968	-1.590156
-1 14969	-3.555854
-1 14970	-2.6478517
-1 14971	-4.0640765
-1 14972	-1.402125
-1 14973	-2.5032209
-1 14974	-2.4426696
-1 14975	-1.0973396
-1 14976	0.11004769
-1 14977	-3.3515786
-1 14978	-1.3557334
-1 14979	-0.88352539
-1 14980	-1.8506947
-1 14981	-5.5078933
-1 14982	-3.2162672
-1 14983	-1.2893685
-1 14984	-0.79309442
-1 14985	-2.2858465
-1 14986	-1.9074351
-1 14987	-3.129414
-1 14988	-0.69571243
-1 14989	-2.0787481
-1 14990	-4.1379549
-1 14991	-0.88122362
-1 14992	-2.9287996
-1 14993	-3.788615
-1 14994	-1.0192644
-1 14995	-4.4086941
-1 14996	-2.1992938
-1 14997	-4.9469054
-1 14998	-1.5123129
-1 14999	-3.2817896
-1 15000	-3.120439
-1 15001	-4.4055286
-1 15002	-5.0998428
-1 15003	-2.8594697
-1 15004	-3.7586468
-1 15005	-7.2604037
-1 15006	-3.9031137
-1 15007	-3.9043078
-1 15008	-3.0754773
-1 15009	-4.1784822
-1 15010	-5.4486858
-1 15011	-2.1703876
-1 15012	-3.8607487
-1 15013	-3.9496113
-1 15014	-5.0316169
-1 15015	-2.5429998
-1 15016	-2.3018496
-1 15017	-2.4208709
-1 15018	-2.1477406
-1 15019	-2.5588927
-1 15020	-4.5467689
-1 15021	-0.87506237
1 15022	0.12456445
-1 15023	-2.4782086
-1 15024	-1.8914997
-1 15025	-4.798435
-1 15026	-2.8750752
-1 15027	-1.3626397
-1 15028	-3.0906205
-1 15029	-5.7043446
-1 15030	-5.0304598
-1 15031	-6.6437519
-1 15032	-3.2754314
-1 15033	-3.1398683
-1 15034	-4.8692484
-1 15035	-5.2259235
-1 15036	-3.6644373
-1 15037	-4.3628869
-1 15038	-4.7285491
-1 15039	-4.5300696
-1 15040	-4.4232799
-1 15041	-3.3005004
-1 15042	-2.7705257
-1 15043	-3.0767229
-1 15044	-5.5286296
-1 15045	-3.1700883
-1 15046	-3.7134877
-1 15047	-2.9648842
-1 15048	-5.3285603
-1 15049	-9.05383
-1 15050	-6.9257645
-1 15051	-5.9162316
-1 15052	-5.8237891
-1 15053	-3.586576
-1 15054	-6.3282061
-1 15055	-4.0478334
-1 15056	-5.5215826
-1 15057	-5.9646926
-1 15058	-5.2042373
-1 15059	-8.5174917
-1 15060	-6.9707118
-1 15061	-9.5769366
-1 15062	-6.5822123
-1 15063	-6.8044519
-1 15064	-7.8606824
-1 15065	-4.7491036
-1 15066	-6.9416594
-1 15067	-5.8047699
-1 15068	-4.0540927
-1 15069	-4.7676272
-1 15070	-3.5672926
-1 15071	-3.9947674
-1 15072	-4.9585721
-1 15073	-4.9312627
-1 15074	-3.0231356
-1 15075	-3.0511927
-1 15076	-4.3394637
-1 15077	-1.8475887
-1 15078	-2.7255586
-1 15079	-2.1776017
-1 15080	-0.85529312
-1 15081	-2.8425238
-1 15082	-4.7372019
-1 15083	-2.9969497
-1 15084	-4.1386279
-1 15085	-3.4706552
-1 15086	-4.6936027
-1 15087	-3.7526348
-1 15088	-4.009513
-1 15089	-1.4811791
-1 15090	-3.3631093
-1 15091	-2.1049544
1 15092	-0.5094373
-1 15093	-4.2652602
-1 15094	-2.4993495
-1 15095	-1.9949437
-1 15096	-0.34087235
-1 15097	-4.5407685
-1 15098	-5.3719826
-1 15099	-5.0883549
-1 15100	-4.9122068
-1 15101	-5.9317344
-1 15102	-5.2453716
-1 15103	-6.5061834
-1 15104	-8.5907759
-1 15105	-5.5741659
-1 15106	-8.4113325
-1 15107	-6.5477008
-1 15108	-6.1717543
-1 15109	-7.0844585
-1 15110	-7.7587931
-1 15111	-6.2584963
-1 15112	-8.1891963
-1 15113	-5.3179977
-1 15114	-7.6929524
-1 15115	-7.6412685
-1 15116	-5.8189684
-1 15117	-4.328609
-1 15118	-8.4146662
-1 15119	-6.9206621
-1 15120	-8.8621289
-1 15121	-6.189675
-1 15122	-8.0574089
-1 15123	-7.454109
-1 15124	-7.3143428
-1 15125	-4.1666142
-1 15126	-6.1331811
-1 15127	-5.3091464
-1 15128	-3.0116704
-1 15129	-2.2243686
-1 15130	-1.7183723
-1 15131	-2.3626044
-1 15132	-3.813852
-1 15133	-1.3740665
-1 15134	-2.5922292
-1 15135	-2.4004683
-1 15136	-3.1036436
-1 15137	-2.9156918
-1 15138	-0.73762219
-1 15139	-2.3031962
-1 15140	-4.8351712
-1 15141	-2.6201508
-1 15142	-4.0591428
-1 15143	-2.1503865
-1 15144	-2.858091
-1 15145	-3.4042061
-1 15146	-4.4129743
-1 15147	-3.9299987
-1 15148	-1.3685529
-1 15149	-1.0702395
-1 15150	-3.1040049
-1 15151	-0.23418716
-1 15152	-3.4533351
-1 15153	-1.4627083
-1 15154	-3.787969
-1 15155	-3.0444975
-1 15156	-3.2007199
-1 15157	-0.24614136
-1 15158	-2.2232448
-1 15159	-1.3269636
-1 15160	-3.1350947
-1 15161	-2.2210475
-1 15162	-1.7622693
-1 15163	-3.8946811
-1 15164	-3.0843111
-1 15165	-1.378553
-1 15166	-4.1427138
-1 15167	-5.244227
-1 15168	-4.2930418
-1 15169	-2.9596987
-1 15170	-5.2325921
-1 15171	-2.8233936
-1 15172	-2.9569024
-1 15173	-3.8264576
-1 15174	-1.1835731
-1 15175	-3.5814227
-1 15176	-2.4155566
-1 15177	-3.4882728
-1 15178	-5.2497799
-1 15179	-3.7241112
-1 15180	-3.073313
-1 15181	-2.8832251
-1 15182	-1.4800464
-1 15183	-3.5208631
-1 15184	-3.1476417
-1 15185	-2.655883
-1 15186	-2.2330003
-1 15187	-6.4138029
1 15188	-0.55811423
-1 15189	-3.6884453
-1 15190	-2.1211378
-1 15191	-3.6430409
-1 15192	-4.0257675
-1 15193	-3.4309021
-1 15194	-5.0334561
-1 15195	-4.0998468
-1 15196	-4.909465
-1 15197	-4.3496115
-1 15198	-6.5760129
-1 15199	-5.9891857
-1 15200	-7.0118231
-1 15201	-6.6941595
-1 15202	-4.8069069
-1 15203	-6.2845883
-1 15204	-7.2477205
-1 15205	-6.0169469
-1 5347	-5.5517964
-1 5348	-6.145006
-1 5349	-4.2206403
-1 5350	-2.8186248
-1 5351	-3.7458957
-1 5352	-3.5200764
-1 5353	-3.6267356
-1 5354	-4.4790955
-1 5355	-5.489457
-1 5356	-3.2126924
-1 5357	-3.2588453
-1 5358	-2.2142874
-1 5359	-1.4065536
-1 5360	-2.1774808
-1 5361	-1.5093588
-1 5362	-3.9927747
-1 5363	-3.7246224
-1 5364	-2.8690727
-1 5365	-6.1102375
-1 5366	-4.552559
-1 5367	-3.8680788
-1 5368	-2.9620989
-1 5369	-4.2699424
-1 5370	-3.3433759
-1 5371	-6.1233936
-1 5372	-2.0828338
-1 5373	-4.1503713
-1 5374	-3.5144168
-1 5375	-2.8166009
-1 5376	-4.482301
-1 5377	-4.5065918
-1 5378	-3.5692011
-1 5379	-2.0013812
-1 5380	-3.0637467
-1 5381	-4.0693274
-1 5382	-2.7442936
-1 5383	-3.296312
-1 5384	-2.8964264
-1 5385	-3.1069673
-1 5386	-5.5010173
-1 5387	-1.0735944
-1 5388	-2.066211
-1 5389	-5.6406375
-1 5390	-2.6168855
1 5391	0.068270401
-1 5392	-1.6991635
-1 5393	-2.4967974
-1 5394	-2.9899891
-1 5395	-1.244493
1 5396	0.10766536
-1 5397	-3.3506697
-1 5398	-1.0773281
-1 5399	-4.4873888
-1 5400	-2.6366908
-1 5401	-3.8576396
-1 5402	-1.6679866
-1 5403	-4.3273605
-1 5404	-5.1679352
-1 5405	-4.1514171
-1 5406	-4.2017295
-1 5407	-1.8600108
-1 5408	-4.8628808
-1 5409	-5.1246477
-1 5410	-3.1772737
-1 5411	-4.7289897
-1 5412	-4.7608704
-1 5413	-5.9779273
-1 5414	-4.9517112
-1 5415	-3.4202504
-1 5416	-4.5978706
-1 5417	-4.4772635
-1 5418	-4.163456
-1 5419	-4.03691
-1 5420	-1.3880514
-1 5421	-3.4376628
-1 5422	-3.7386419
-1 5423	-2.7350013
-1 5424	-4.5932437
-1 5425	-3.884949
-1 5426	-2.2995549
-1 5427	-4.1596897
-1 5428	-4.7498451
-1 5429	-2.2472597
-1 5430	-3.7237134
-1 5431	-5.0070792
-1 5432	-4.5003183
-1 5433	-2.3324996
-1 5434	-0.82782539
-1 5435	-0.69168687
-1 5436	1.2723684
1 5437	-0.32387918
-1 5438	-0.085223129
-1 5439	-3.4093762
-1 5440	-3.4023051
-1 5441	-1.4195331
-1 5442	-4.9988684
-1 5443	-2.6498833
-1 5444	-5.2091457
-1 5445	-3.9713845
-1 5446	-3.6313945
-1 5447	-6.0549819
-1 5448	-0.86897439
-1 5449	-4.5735287
-1 5450	-1.9981689
-1 5451	-2.6475538
-1 5452	-3.4309434
-1 5453	-3.5967612
-1 5454	-4.3882696
-1 5455	-3.0213199
-1 5456	-5.3158113
-1 5457	-3.588326
-1 5458	-1.8105816
-1 5459	-3.5433021
-1 5460	-2.4222305
-1 5461	-4.0565466
-1 5462	-3.6265853
-1 5463	-7.1038797
-1 5464	-4.030959
-1 5465	-3.8733518
-1 5466	-4.5269999
-1 5467	-2.6329
-1 5468	-4.7239785
-1 5469	-1.8793902
-1 5470	-2.8738049
-1 5471	-3.1182001
-1 5472	-3.3009956
-1 5473	-3.2230694
-1 5474	-3.323412
-1 5475	-1.6602988
-1 5476	-4.1080579
-1 5477	-1.4679971
-1 5478	2.3610431
1 5479	1.4665865
-1 5480	-4.3809522
-1 5481	0.37186489
-1 5482	1.6486726
-1 5483	-1.3213976
-1 5484	-3.345899
-1 5485	-1.0786303
-1 5486	-2.2948471
-1 5487	-1.5156612
-1 5488	-1.6469729
-1 5489	-4.5056543
-1 5490	-1.4240132
-1 5491	-3.9372615
-1 5492	-4.9705872
-1 5493	-4.8943055
-1 5494	-6.9545175
-1 5495	-5.1172469
-1 5496	-3.7497429
-1 5497	-3.8422291
-1 5498	-5.5983608
-1 5499	-6.4176807
-1 5500	-6.502929
-1 5501	-4.0581573
-1 5502	-6.1483348
-1 5503	-4.2700289
-1 5504	-5.869026
-1 5505	-4.0065036
-1 5506	-4.3336643
-1 5507	-5.8176811
-1 5508	-4.343268
-1 5509	-4.2352635
-1 5510	-6.3683329
-1 5511	-4.3605967
-1 5512	-7.5961689
-1 5513	-4.4009181
-1 5514	-7.7546683
-1 7810	-4.6167545
-1 7811	-4.7669105
-1 7812	-4.6044576
-1 7813	-6.3983834
-1 7814	-4.4620198
-1 7815	-4.7863441
-1 7816	-1.9482551
-1 7817	-1.9468502
-1 7818	0.33554293
-1 7819	-3.4039371
-1 7820	-5.9435587
-1 7821	-5.2943648
-1 7822	-6.8733211
-1 7823	-3.1031972
-1 7824	-2.5376241
-1 7825	-3.7244562
-1 7826	-4.292272
-1 7827	-5.8982861
-1 7828	-3.8456323
-1 7829	-3.3666329
-1 7830	-5.102739
-1 7831	-7.1541334
-1 7832	-4.0393584
-1 7833	-4.4669955
-1 7834	-5.9533727
-1 7835	-4.8271141
-1 7836	-8.2732799
-1 7837	-4.0394422
-1 7838	-4.0381211
-1 7839	-5.3308894
-1 7840	0.51707314
-1 7841	-4.4236787
-1 7842	-2.0127119
-1 7843	-4.5094063
-1 7844	-1.3427008
-1 7845	-3.1665376
-1 7846	-4.2188441
-1 7847	-2.1410666
-1 7848	-4.2209375
-1 7849	-3.5912126
-1 7850	-3.1760539
-1 7851	-6.7187575
-1 7852	-5.0094311
-1 7853	-5.7373888
-1 7854	-5.1916976
-1 7855	-3.7518568
-1 7856	-5.1489845
-1 7857	-3.8034219
-1 7858	-3.1358723
-1 7859	-4.8647993
-1 7860	-2.5593323
-1 7861	-3.9896843
-1 7862	-3.5682367
-1 7863	-3.5493282
-1 7864	-3.9287999
-1 7865	-2.6692792
-1 7866	-2.6239403
1 7867	0.28384349
-1 7868	-1.9312509
1 7869	0.96542253
-1 7870	-3.821239
-1 7871	0.2177203
-1 7872	0.71240605
-1 7873	-2.5889308
-1 7874	-4.0687631
-1 7875	-1.935598
-1 7876	-0.7416331
-1 7877	-3.9316986
-1 7878	-4.2206303
-1 7879	-3.0010248
-1 7880	-3.9779008
-1 7881	-5.5318206
-1 7882	-3.3260572
-1 7883	-2.7320079
-1 7884	-4.4603088
-1 7885	-4.7407317
-1 7886	-3.9188433
-1 7887	-3.9592794
-1 7888	-3.2421076
-1 7889	-4.196067
-1 7890	-3.092829
-1 7891	-3.2048665
-1 7892	-5.0084745
-1 7893	-2.9527056
-1 7894	-3.5736469
-1 7895	1.0280893
-1 7896	-3.9788486
-1 7897	-3.2968843
-1 7898	-1.9763612
-1 7899	-2.6265683
-1 7900	-3.3627057
-1 7901	-3.3468021
-1 7902	-2.3377524
-1 7903	-3.7850126
-1 7904	-4.4095003
-1 7905	-4.8955166
-1 7906	-4.2956039
-1 7907	-4.7066
-1 7908	-3.6884239
-1 7909	-5.7389768
-1 7910	-4.2674283
-1 7911	-4.2733639
-1 7912	-4.1783515
-1 7913	-6.9054142
-1 7914	-5.8524967
-1 7915	-4.2042639
-1 7916	-5.6236387
-1 7917	-4.4824498
-1 7918	-3.2713752
-1 7919	-5.0949966
-1 7920	-4.491198
-1 7921	-2.93377
-1 7922	-2.1081403
-1 7923	-4.1887423
-1 7924	-1.7379407
-1 7925	-0.94198288
-1 7926	-0.29406925
-1 7927	-3.5496085
-1 7928	-4.3001797
-1 7929	-2.8780174
-1 7930	-5.558233
-1 7931	-4.85643
-1 7932	-4.8440957
-1 7933	-3.6883834
-1 7934	-3.2157162
-1 7935	-3.9690951
-1 7936	-4.2633389
-1 7937	-4.6824847
-1 7938	-4.5833749
-1 7939	-2.6119198
-1 7940	-4.885067
-1 7941	-3.9104928
-1 7942	-5.3788184
-1 7943	-1.8171835
-1 7944	-4.0013418
-1 7945	-4.6208892
-1 7946	-5.2812067
-1 7947	-3.6125801
-1 7948	-2.0574617
-1 7949	-3.1984641
-1 7950	-3.74265
-1 7951	-3.7404801
-1 7952	-4.7295346
-1 7953	-4.4560236
-1 7954	-4.7275477
-1 7955	-3.937224
-1 7956	-3.6314098
-1 7957	-3.6919388
-1 7958	-3.2602112
-1 7959	-3.0163034
-1 7960	-4.6955842
-1 7961	-2.7406837
-1 7962	-1.4719491
-1 7963	-1.9868071
-1 7964	-3.2252176
-1 7965	-2.9035949
-1 7966	-1.5733188
-1 7967	-4.7655059
-1 7968	-2.7394037
-1 7969	-6.1252907
-1 7970	-5.2282122
-1 7971	-1.9494671
-1 7972	-3.5279952
-1 7973	-6.188546
-1 7974	-6.4162096
-1 7975	-4.5257922
-1 7976	-6.39098
-1 7977	-3.8097016
-1 7978	-3.773786
-1 7979	-3.9606796
-1 7980	-4.4019341
-1 7981	-4.012328
-1 7982	-2.9003068
-1 7983	-2.8878226
-1 7984	-2.1352623
-1 7985	-4.2652152
-1 7986	-1.0473953
-1 7987	-4.1158484
-1 7988	-4.1293239
-1 7989	-3.3800897
-1 7990	-2.8170616
-1 7991	-5.9118838
-1 7992	-5.7474373
-1 7993	-3.3086296
-1 7994	-0.83560546
-1 7995	-0.43858995
-1 7996	-4.9155784
-1 7997	-2.0236831
-1 7998	-3.8605532
-1 7999	-5.0290882
-1 8000	-2.2374804
-1 8001	-4.9259055
-1 8002	-5.5330174
-1 8003	-4.547746
-1 8004	-3.6701213
-1 8005	-2.8183623
-1 8006	-4.0583507
-1 8007	-2.5005013
-1 8008	-3.153246
-1 8009	-3.6730291
-1 8010	-3.9407437
-1 8011	-4.9909214
-1 8012	-4.5508716
-1 8013	-2.2401514
-1 8014	-4.0508052
-1 8015	-1.8705785
-1 8016	-0.055005422
-1 8017	-2.5219025
-1 8018	-4.3219692
-1 8019	-2.4671951
-1 8020	-2.6586317
-1 8021	-4.2532217
-1 8022	-4.1192459
-1 8023	-2.5768784
-1 8024	-4.3181185
-1 8025	-5.8046738
-1 8026	-3.4005943
-1 8027	-4.5627346
-1 8028	-3.3723738
-1 8029	-3.6821073
-1 8030	-6.066257
-1 8031	-4.927518
-1 8032	-3.7455077
-1 8033	-5.683484
-1 8034	-2.2182587
-1 8035	-3.5793999
-1 8036	-3.5917214
-1 1309	-0.76492325
-1 1310	-1.6600351
-1 1311	-3.4298394
-1 1312	-1.3621072
-1 1313	-2.3938656
-1 1314	-4.0823921
-1 1315	-2.0090043
-1 1316	-0.90211589
-1 1317	-3.612496
-1 1318	-3.8339697
-1 1319	-4.8771176
-1 1320	-5.8364643
-1 1321	-3.5127154
-1 1322	-1.5819573
-1 1323	-3.9104652
-1 1324	-0.89729887
-1 1325	-0.65034049
-1 1326	-4.6970018
-1 1327	-3.5383178
-1 1328	-1.6488272
-1 1329	-2.085653
-1 1330	-0.95464424
-1 1331	-4.2291564
-1 1332	-1.8525922
-1 1333	-0.55705651
-1 1334	-0.17579915
-1 1335	-0.63423442
-1 1336	0.14382334
-1 1337	-0.1379228
1 1338	-2.1282394
-1 1339	-4.3361689
-1 1340	-2.5712587
-1 1341	-2.5135912
-1 1342	-2.8728391
-1 1343	-3.349709
-1 1344	-4.0501109
-1 1345	-5.6218067
-1 1346	-4.644371
-1 1347	-2.028962
-1 1348	-3.7518608
-1 1349	-2.3249671
-1 1350	-1.024103
-1 1351	-4.1884332
-1 1352	-2.023832
-1 1353	-0.08587358
-1 1354	-2.835459
-1 1355	-4.9198269
1 1356	0.014135055
-1 1357	-0.51234816
[truncated: 375 more rows]
