# Supplementary material for: Automatic prediction of catalytic residues by modeling residue structural neighborhood
Source: BMC Bioinformatics. 2010 Mar 3;11:115. doi: 10.1186/1471-2105-11-115 (PMC2844391; doi:10.1186/1471-2105-11-115)
Supplement: Additional file 4 — Predictions A zip file (predfolds.zip) reporting predictions of the best structure-based classifier on the 10 folds. [file 1471-2105-11-115-S4.ZIP › predfolds/pred8]

-1 8136	-3.6924005
-1 8137	-3.5699698
-1 8138	-2.1783073
-1 8139	-3.3644281
-1 8140	-2.2559383
-1 8141	-3.0055187
-1 8142	-2.7476312
-1 8143	-5.6999835
-1 8144	-5.4726339
-1 8145	-2.6934806
-1 8146	-2.8972018
-1 8147	-2.5886432
-1 8148	-3.5941166
-1 8149	-2.8775273
-1 8150	-4.4913923
-1 8151	-3.2332345
-1 8152	-3.950697
-1 8153	-3.2514669
-1 8154	-3.2615492
-1 8155	-4.0281683
-1 8156	-4.529619
-1 8157	-1.7518272
-1 8158	-4.2363256
-1 8159	-4.7428414
-1 8160	-2.424597
-1 8161	-2.9908474
-1 8162	-3.8614013
-1 8163	-2.2056688
-1 8164	-3.7434512
-1 8165	-4.3527983
-1 8166	-4.0232247
-1 8167	-2.4403831
-1 8168	-3.6667194
-1 8169	-2.9635876
-1 8170	-2.6324835
-1 8171	-4.3498156
-1 8172	-2.3602257
-1 8173	-3.8713075
-1 8174	-3.2083653
-1 8175	-3.8346543
-1 8176	-4.6259394
-1 8177	-3.2847865
-1 8178	-1.6257122
-1 8179	-2.8751984
-1 8180	-1.8682177
-1 8181	-4.2227085
-1 8182	-5.753992
-1 8183	-4.7467809
-1 8184	-3.6037778
-1 8185	-4.7430961
-1 8186	-4.4732176
-1 8187	-5.7933165
-1 8188	-3.4558197
-1 8189	-4.7265102
-1 8190	-5.9936479
-1 8191	-3.0016741
-1 8192	-3.5745921
-1 8193	-3.4906395
-1 8194	-3.7761113
-1 8195	-3.1322984
-1 8196	-4.8955691
-1 8197	-3.8744722
-1 8198	-3.0117488
-1 8199	-3.5669802
-1 8200	-4.5532063
-1 8201	-4.0926216
-1 8202	-4.3323888
-1 8203	-2.8078017
-1 8204	-5.8104078
-1 8205	-4.7071966
-1 8206	-4.5611148
-1 8207	-4.2108548
-1 8208	-2.1720926
-1 8209	-3.429913
-1 8210	-3.6216262
-1 8211	-4.0947335
-1 8212	-2.3559797
-1 8213	-4.3837825
-1 8214	-3.5053722
-1 8215	-1.1434177
-1 8216	-3.4099161
-1 8217	-2.9393544
-1 8218	-1.1037831
-1 8219	-2.2673209
-1 8220	-4.4118775
-1 8221	-1.4726552
-1 8222	-2.7790866
-1 8223	-5.1941019
-1 8224	-4.2531048
-1 8225	-4.0858045
-1 8226	-3.2374889
-1 8227	-3.2257874
-1 8228	-4.4639772
-1 8229	-4.5816361
-1 8230	-2.548277
-1 8231	-4.414362
-1 8232	-3.119037
-1 8233	-3.3519313
-1 8234	-5.2096119
-1 8235	-4.9755253
-1 8236	-4.6788185
-1 8237	-3.4984337
-1 8238	-5.0277664
-1 8239	-3.2454807
-1 8240	-2.6531877
-1 8241	-1.9752753
-1 8242	-3.8152319
-1 8243	-6.1695569
-1 8244	-4.3095127
-1 8245	-1.7715602
-1 8246	-4.8507212
-1 8247	-1.6247541
-1 8248	-3.5771408
-1 8249	-2.6103812
-1 8250	-2.0699621
-1 8251	-3.7954565
-1 8252	-4.6215649
-1 8253	-4.7434143
-1 8254	-2.3171039
-1 8255	-3.5658497
-1 8256	-3.4665441
-1 8257	-2.6537395
-1 8258	-2.2122813
-1 8259	-1.2251932
-1 8260	-1.1676657
-1 8261	-3.8263034
-1 8262	-2.0299907
-1 8263	-3.5802542
-1 8264	-4.37841
-1 8265	-3.9011265
-1 8266	-2.51283
-1 8267	-4.7378034
-1 8268	-2.9857786
-1 8269	-3.355544
-1 8270	-3.5414121
-1 8271	-4.8365985
-1 8272	-2.3882539
-1 8273	-5.5977417
-1 8274	-4.6035275
-1 8275	-4.1595979
-1 8276	-3.5474672
-1 8277	-3.181545
-1 8278	-2.83895
-1 8279	-1.7039165
-1 8280	-3.7301592
-1 8281	-3.2144877
-1 8282	-4.3914737
-1 8283	-2.8887311
-1 8284	-4.5899602
-1 8285	-6.6855387
-1 8286	-4.1854234
-1 8287	-3.9745246
-1 8288	-5.6392119
-1 8289	-2.4534508
-1 8290	-2.1995297
-1 8291	-4.3941125
-1 8292	-3.172913
-1 8293	-4.4841682
-1 8294	-3.8182697
-1 8295	-2.4222637
-1 8296	-4.2815504
-1 8297	-3.2950885
-1 8298	-4.8579901
-1 8299	-5.6221098
-1 8300	-3.4421459
-1 8301	-7.6954399
-1 8302	-5.2339008
-1 8303	-5.0237026
-1 8304	-3.6257543
-1 8305	-3.0908914
-1 8306	-4.189951
-1 8307	-3.8285725
-1 8308	-3.5265286
-1 8309	-4.7461746
-1 8310	-5.9911633
-1 8311	-3.775061
-1 8312	-2.3864535
-1 8313	-1.8993624
-1 8314	-4.7075159
-1 8315	-2.6789309
-1 8316	-4.3487284
-1 8317	-4.6278253
-1 8318	-5.2464136
-1 8319	-3.2097908
-1 8320	-3.8947284
-1 8321	-3.8891652
-1 8322	-3.555088
-1 8323	-4.5607682
-1 8324	-5.0346917
-1 8325	-2.9986696
-1 8326	-1.9186014
-1 8327	-2.8444895
-1 8328	-2.9825961
-1 8329	-2.015175
-1 8330	-5.7761854
-1 8331	-4.3733928
-1 8332	-3.4459427
-1 8333	-4.1444261
-1 8334	-6.2104648
-1 8335	-4.5413958
-1 8336	-2.1234458
-1 8337	-4.6261696
-1 8338	-2.2200426
-1 8339	-4.7192064
-1 8340	-4.3318609
-1 8341	-3.9810807
-1 8342	-1.9825367
-1 8343	-3.4058064
-1 8344	-2.4796006
-1 8345	-3.5150924
-1 8346	-2.7606379
-1 8347	-3.4631204
-1 8348	-4.60384
-1 8349	-1.5237308
-1 8350	-2.5065233
-1 8351	-2.3642787
-1 8352	-1.6021434
-1 8353	0.050094341
-1 8354	-1.6291747
-1 8355	-3.0310628
-1 8356	-2.3493001
1 8357	-2.2567538
-1 8358	-2.9860402
-1 8359	-4.1209638
-1 8360	-3.3491235
-1 8361	-2.6217528
-1 8362	-2.8233241
-1 8363	-3.1579792
-1 8364	-3.3725443
-1 8365	-3.4342619
-1 8366	-1.1088924
-1 8367	-1.5457224
-1 8368	-3.4351573
-1 8369	-1.7490467
-1 8370	-1.1901418
-1 8371	-5.5673303
-1 8372	-2.0672489
1 8373	-0.72328151
-1 8374	-2.953185
-1 8375	-2.2606061
-1 8376	-4.5471346
-1 8377	-2.8057472
-1 8378	-4.0196651
-1 8379	-2.8172989
-1 8380	-4.6319309
-1 8381	-7.8788257
-1 8382	-5.1160742
-1 8383	-4.5503745
-1 8384	-3.5334929
-1 8385	-6.6027613
-1 8386	-5.2249314
-1 8387	-3.8504188
-1 8388	-4.2081622
-1 8389	-2.7408057
-1 8390	-4.5834679
-1 8391	-3.6420591
-1 8392	-4.5282478
-1 8393	-2.9983896
-1 8394	-2.9691058
-1 8395	-1.5981537
-1 8396	-3.404925
-1 8397	-3.891739
-1 8398	-2.4131418
-1 8399	-2.2981771
-1 8400	-3.6283343
-1 8401	-1.6268065
-1 8402	-3.4919016
-1 8403	-3.450644
-1 8404	-3.2542925
-1 8405	-2.5949974
-1 8406	-3.7590385
1 8407	-0.91648123
-1 8408	-1.7745835
-1 8409	-3.7915025
-1 8410	-2.4917006
-1 8411	-4.1133629
-1 8412	-3.0524641
-1 8413	-4.0625309
-1 8414	-5.7102121
-1 8415	-3.467297
-1 8416	-3.1599566
-1 9756	-5.2400162
-1 9757	-0.61287963
-1 9758	-4.7758559
-1 9759	-4.9532144
-1 9760	-5.1254604
-1 9761	-2.8138655
-1 9762	-2.285485
-1 9763	-3.881988
-1 9764	-5.0020611
-1 9765	-6.3834302
-1 9766	-2.0592729
-1 9767	-4.7899109
-1 9768	-3.9518084
-1 9769	-5.2037665
-1 9770	-1.9506383
-1 9771	-2.6090499
-1 9772	-3.9919463
-1 9773	-1.322906
-1 9774	-4.3501732
-1 9775	-3.6251278
-1 9776	-2.6899752
-1 9777	-0.16655644
-1 9778	-3.0044996
-1 9779	-0.9801836
-1 9780	-1.8546174
-1 9781	-3.300707
-1 9782	-3.4875823
-1 9783	-3.3608031
-1 9784	-0.23398578
-1 9785	-2.5129155
-1 9786	-0.93616727
-1 9787	-2.1743943
-1 9788	-4.1611099
-1 9789	-3.7776181
-1 9790	-2.1029749
-1 9791	-1.8750145
-1 9792	-3.0691556
-1 9793	-3.3387279
-1 9794	-2.8505354
-1 9795	-5.4455198
-1 9796	-4.8406003
-1 9797	-3.3009449
-1 9798	-3.0306012
-1 9799	-5.2143312
-1 9800	-3.4506991
-1 9801	-2.7631476
-1 9802	-4.304761
-1 9803	-1.4250291
-1 9804	-2.8910377
-1 9805	-1.0900612
-1 9806	-2.2264422
-1 9807	-1.4924122
-1 9808	-2.7070071
-1 9809	-2.1608966
-1 9810	-2.9264912
-1 9811	-1.5252335
-1 9812	-2.0710975
-1 9813	-4.4568958
-1 9814	-1.9005888
-1 9815	2.8502334
-1 9816	0.83987591
-1 9817	-2.6331555
1 9818	2.8364336
-1 9819	-3.306584
-1 9820	-1.8989535
-1 9821	-3.6225804
-1 9822	-5.3149821
-1 9823	-1.9567754
-1 9824	-3.6844345
-1 9825	-3.1842957
-1 9826	-0.13919529
-1 9827	-3.956773
-1 9828	0.61144966
-1 9829	-1.8436025
-1 9830	-2.0707225
-1 9831	-2.3599323
-1 9832	-1.1631002
-1 9833	-4.1158225
-1 9834	-4.2543323
-1 9835	-2.6432587
-1 9836	-1.5353499
-1 9837	-4.2208234
-1 9838	-4.0799306
-1 9839	-2.9600105
-1 9840	-3.1354284
-1 9841	-3.9903397
-1 9842	-3.5706572
-1 9843	-0.84914724
-1 9844	-3.5330586
-1 9845	-1.4886647
-1 9846	-2.5507301
-1 9847	-2.858406
-1 9848	-2.687137
-1 9849	-5.6845273
-1 9850	-2.7196407
-1 9851	-3.1920431
-1 9852	-3.205056
-1 9853	-3.2013625
-1 9854	-1.3660231
-1 9855	-4.236278
-1 9856	-2.7143194
-1 9857	-4.0173781
-1 9858	-2.7011823
-1 9859	-2.6101687
-1 9860	-1.4557267
-1 9861	-3.3056868
-1 9862	-1.6855736
-1 9863	-1.600677
-1 9864	-2.3040746
-1 9865	-1.0529926
-1 9866	-2.6427841
-1 9867	-2.7474792
-1 9868	-2.5926056
-1 9869	-3.0066963
-1 9870	-3.4381769
-1 9871	-0.95839338
-1 9872	-2.2666763
-1 9873	-2.9041647
-1 9874	-2.6990878
-1 9875	0.92791424
-1 9876	-0.86908437
-1 9877	-0.88486657
-1 9878	-4.3718878
-1 9879	-2.7885331
-1 9880	-2.7594814
-1 9881	-3.8580774
-1 9882	-2.4291783
-1 9883	-3.2580227
-1 9884	-3.3968259
-1 9885	-2.8715034
-1 9886	-1.5759108
-1 9887	-3.0535976
-1 9888	0.3169386
-1 9889	-2.8026394
-1 9890	-3.4280094
-1 9891	-2.3618886
-1 9892	-2.9814814
-1 9893	-4.1632805
-1 9894	-2.2937793
-1 9895	-3.1983488
-1 9896	-5.1339001
-1 9897	-3.6949491
-1 9898	-3.986873
-1 9899	0.292761
-1 9900	-4.6003906
-1 9901	-2.5792429
-1 9902	-4.4408762
-1 9903	-3.1063878
-1 9904	-1.751714
-1 9905	-2.979074
-1 9906	-1.9078204
-1 9907	-1.6656765
-1 9908	-4.2502439
-1 9909	-3.9637059
-1 9910	-3.4846947
-1 9911	-3.0374223
-1 9912	-0.80038713
-1 9913	-1.1443522
-1 9914	-4.7983915
-1 9915	-3.844721
-1 9916	-5.2863806
-1 9917	-4.5412696
-1 9918	-3.4591686
-1 9919	-5.3598995
-1 9920	-4.2597702
-1 9921	-3.0928607
-1 9922	-0.88606985
-1 9923	-2.5895672
-1 9924	0.39853377
1 9925	0.51967341
-1 9926	-4.1098755
-1 9927	-4.0575267
-1 9928	-3.9931806
-1 9929	-5.397137
-1 9930	-3.8442232
-1 9931	-2.9817137
-1 9932	-3.0212913
-1 9933	-4.2430824
-1 9934	-5.4353214
-1 9935	-5.5415468
-1 9936	-5.0134855
-1 9937	-5.5742269
-1 9938	-3.4071486
-1 1428	-5.4741615
-1 1429	-5.2220165
-1 1430	-5.7207316
-1 1431	-5.556133
-1 1432	-4.7984438
-1 1433	-4.2324788
-1 1434	-3.7556685
-1 1435	-5.4401422
-1 1436	-6.55491
-1 1437	-4.5158168
-1 1438	-4.0241591
-1 1439	-4.7171428
-1 1440	-4.4581133
-1 1441	-4.0962726
-1 1442	-4.7573454
-1 1443	-3.6375617
-1 1444	-4.1498591
-1 1445	-4.1386777
-1 1446	-2.1041849
-1 1447	-2.1624241
-1 1448	-2.2520801
-1 1449	-3.6514287
-1 1450	-2.2712468
-1 1451	-1.5139492
-1 1452	-3.6700429
-1 1453	-3.4222378
-1 1454	-3.3601448
-1 1455	-2.5462286
-1 1456	-3.9249659
-1 1457	-2.2048432
-1 1458	-1.6443169
-1 1459	-1.9851086
-1 1460	-3.5896216
-1 1461	-2.5225872
-1 1462	-1.1467496
-1 1463	-1.8495085
-1 1464	-2.0156273
-1 1465	-1.9987825
-1 1466	-2.2677243
-1 1467	-1.7772142
-1 1468	-3.7405581
-1 1469	-2.8634018
-1 1470	-3.0599047
-1 1471	-2.8397205
-1 1472	-1.9657361
-1 1473	-2.638203
-1 1474	-4.5310093
-1 1475	-4.6872052
-1 1476	-2.3893473
-1 1477	-4.5983341
-1 1478	-8.9711958
-1 1479	-6.0733307
-1 1480	-8.3914839
-1 1481	-5.5338355
-1 1482	-3.4939686
-1 1483	-5.5724036
-1 1484	-3.1416399
-1 1485	-2.4344528
-1 1486	-3.5510882
-1 1487	-3.9774073
-1 1488	-4.1038134
-1 1489	-1.7597039
-1 1490	-1.5535843
-1 1491	-3.6104664
-1 1492	-4.1126263
-1 1493	-2.1564961
-1 1494	-2.2965867
-1 1495	-2.189654
-1 1496	-3.179585
-1 1497	-3.183813
-1 1498	-1.6164746
-1 1499	-3.7029823
-1 1500	-1.8402732
-1 1501	-3.5427699
-1 1502	-2.2069475
-1 1503	-3.1578428
-1 1504	-1.5981802
-1 1505	-1.4875631
-1 1506	-1.1273595
-1 1507	-1.0387539
-1 1508	-4.4798735
-1 1509	-3.4322919
-1 1510	-1.6476599
-1 1511	-2.8198634
-1 1512	-3.923707
-1 1513	-2.1587954
-1 1514	-3.1816668
-1 1515	-4.2252438
-1 1516	-4.0493362
-1 1517	-1.8340178
-1 1518	-2.4032292
-1 1519	-2.7080009
-1 1520	-5.5493132
-1 1521	-1.5862302
-1 1522	-4.5464153
-1 1523	-2.4507366
-1 1524	-2.4348408
-1 1525	-0.80822476
-1 1526	-1.2888222
-1 1527	-2.3085648
1 1528	1.3254363
-1 1529	-1.8151907
-1 1530	-1.1987595
-1 1531	-2.70872
-1 1532	-2.3353023
-1 1533	-1.8292275
-1 1534	-3.0707306
-1 1535	-3.6238443
-1 1536	-3.044162
-1 1537	-2.8778081
-1 1538	-3.4985747
-1 1539	-3.8414668
-1 1540	-2.3247178
-1 1541	-2.3239471
-1 1542	-4.3966065
-1 1543	-2.8223484
-1 1544	-4.4193894
-1 1545	-2.7384338
-1 1546	-4.4550625
-1 1547	-3.5264177
-1 1548	-1.7005635
-1 1549	-4.2364584
-1 1550	-4.5640505
-1 1551	-2.4828187
-1 1552	-3.8660789
-1 1553	-1.9637473
-1 1554	-2.3126447
-1 1555	-2.9211444
-1 1556	-0.38025811
-1 1557	-1.3511214
-1 1558	-1.9442278
-1 1559	-1.5303461
-1 1560	-2.5030649
-1 1561	-2.2262884
-1 1562	-1.8211921
-1 1563	-2.5762517
-1 1564	-3.7189915
-1 1565	-4.2002342
-1 1566	-3.5469397
-1 1567	-5.3227388
-1 1568	-3.5023002
-1 1569	-3.6688453
-1 1570	-4.4018472
-1 1571	-4.2597753
-1 1572	-3.6243667
-1 1573	-4.8471722
-1 1574	-4.0079832
-1 1575	-3.852116
-1 1576	-5.1588238
-1 1577	-4.9173393
-1 1578	-4.4587266
-1 1579	-5.3978949
-1 1580	-4.5129457
-1 1581	-3.1379954
-1 1582	-3.9162581
-1 1583	-3.296012
-1 1584	-2.854619
-1 1585	-1.4856661
-1 1586	-2.234087
-1 1587	-4.8764272
-1 1588	-4.8478476
-1 1589	-0.62593109
-1 1590	-2.4491694
-1 1591	-3.9847997
-1 1592	-1.4247808
-1 1593	-1.8549981
-1 1594	-0.3897526
-1 1595	-3.2024146
-1 1596	-3.6267597
-1 1597	-2.9600576
-1 1598	-4.5774821
-1 1599	-3.4700684
-1 1600	-4.1414748
-1 1601	-3.3886596
-1 1602	-4.1537414
-1 1603	-3.9210211
-1 1604	-1.7326923
-1 1605	-1.9387963
-1 1606	-2.6253024
-1 1607	-1.3922365
-1 1608	-0.78525025
-1 1609	-2.2337208
-1 1610	-2.9658236
-1 1611	-2.3985196
-1 1612	-4.5706576
-1 1613	-2.8737067
-1 1614	-1.935361
-1 1615	-0.48370125
-1 1616	-3.3516566
-1 1617	-1.1852805
-1 1618	-2.8303065
-1 1619	-2.5504137
-1 1620	-2.9292527
-1 1621	-3.0951206
-1 1622	-1.2987415
-1 1623	-2.7185232
-1 1624	-2.1817358
-1 1625	-2.4146516
-1 1626	-3.8967207
-1 1627	-1.9783307
-1 1628	-1.7435023
-1 1629	-3.461584
-1 1630	-1.0730687
-1 1631	-3.3426634
-1 1632	-3.14595
-1 1633	-4.3887526
-1 1634	-3.4714794
-1 1635	-2.1572021
-1 1636	-2.9756322
-1 1637	-5.9713592
-1 1638	-2.8632919
-1 1639	-5.78199
-1 1640	-5.0087361
-1 1641	-4.9534315
-1 1642	-2.9251441
-1 1643	-3.4966759
-1 1644	-3.6620908
-1 1645	-1.0266931
-1 1646	-1.8635398
-1 1647	-3.5637397
-1 1648	-5.3905158
-1 1649	-0.52647363
-1 1650	-6.6242561
-1 1651	-2.9131645
-1 1652	-3.6544478
-1 1653	-2.9268833
-1 1654	-4.4260315
-1 1655	-1.2355622
-1 1656	-3.447148
-1 1657	-3.1468765
-1 1658	-3.0087607
-1 1659	-2.8078947
-1 1660	-3.3668624
-1 1661	-1.1114594
-1 1662	-4.8892881
-1 1663	-3.9451324
-1 1664	-2.2107025
-1 1665	-3.9841656
-1 1666	-3.3075927
-1 1667	-3.8405009
-1 1668	-2.8627156
-1 1669	-2.4865
-1 1670	-1.8395403
-1 1671	-1.8892159
-1 1672	-1.4235889
-1 1673	-2.1582964
-1 1674	-1.0772958
-1 1675	-2.6287112
-1 1676	-3.9859475
-1 1677	-1.3999876
-1 1678	-0.22712017
-1 1679	-2.4416999
-1 1680	-2.5277489
-1 1681	-3.1117928
-1 1682	-3.899688
-1 1683	-5.179891
-1 1684	-3.3840516
-1 1685	-3.4379489
-1 1686	-4.390651
-1 1687	-3.2276173
-1 1688	-4.1298989
-1 1689	-3.8721029
-1 1690	-4.8745813
-1 1691	-3.9696075
-1 1692	-3.7700509
-1 1693	-4.7667575
-1 1694	-3.9032129
-1 1695	-2.5052577
-1 1696	-3.7094724
-1 1697	-5.9661412
-1 1698	-3.5074656
-1 1699	-4.2854207
-1 1700	-4.0418442
-1 1701	-2.750262
-1 1702	-2.1487318
-1 1703	-4.7588436
-1 1704	-2.46719
-1 1705	-2.7351946
-1 1706	-3.3271809
-1 1707	-2.1919212
-1 1708	-3.6700214
-1 1709	-2.7598184
-1 1710	-4.6108085
-1 1711	-5.61167
-1 1712	-2.8862021
-1 1713	-2.96209
-1 1714	-3.8544412
-1 1715	-1.1721065
-1 1716	-1.2985815
-1 1717	-3.4636756
-1 1718	-3.0112584
-1 1719	-3.7910752
-1 1720	-4.8244006
-1 1721	-3.514101
-1 1722	-3.0835457
-1 1723	-4.0657652
-1 1724	-5.5086035
-1 1725	-2.1416504
-1 1726	-4.0458303
-1 1727	-2.7921808
-1 1728	-2.6822934
-1 1729	-3.760664
-1 1730	-3.5463183
-1 1731	-4.2523551
-1 1732	-3.9707323
-1 1733	-4.3963444
-1 1734	-3.6926175
-1 1735	-3.7288775
-1 1736	-0.9890634
-1 1737	-3.6151557
-1 1738	-1.8803835
-1 1739	-4.8323244
-1 1740	-3.5496545
-1 1741	-0.16591062
-1 1742	-3.5092819
-1 1743	0.75598089
-1 1744	-0.52754282
-1 1745	-1.0014231
-1 1746	-1.26693
-1 1747	-1.9255448
-1 1748	-3.0549493
-1 1749	-1.3226472
-1 1750	-3.8858204
-1 1751	-2.7974495
-1 1752	-2.4258481
-1 1753	-2.1462542
-1 1754	-4.1434801
-1 1755	-1.7491094
-1 1756	-2.5449619
-1 1757	-3.1204473
-1 1758	-3.4473536
-1 1759	-4.1599544
-1 1760	-1.9674684
-1 1761	-1.8486643
-1 1762	-3.3617297
-1 1763	-1.4709505
-1 1764	-4.0695052
-1 1765	-1.5977709
-1 1766	-5.5793615
-1 1767	-1.7092523
-1 1768	-2.2019855
-1 1769	-2.4006878
-1 1770	-1.5995488
-1 1771	-3.5104902
-1 1772	-2.7654906
-1 1773	-2.4943247
-1 1774	-1.9450334
1 1775	0.41920942
-1 1776	-3.5024115
-1 1777	-1.8602095
-1 1778	-0.68602561
-1 1779	-1.4396165
-1 1780	-1.4653541
-1 1781	-1.3844268
-1 1782	-3.6586013
-1 1783	-0.86463204
-1 1784	-3.0667059
-1 1785	-4.5224898
-1 1786	-4.4820812
-1 1787	-3.4182819
-1 1788	-4.1912581
-1 1789	-3.78083
-1 1790	-3.135512
-1 1791	-2.4603697
-1 1792	-3.4145592
-1 1793	-4.1075824
-1 1794	-2.914722
-1 1795	-3.2066857
-1 1796	-4.4965617
-1 1797	-4.9898767
-1 1798	-4.1001861
-1 1799	-4.8940353
-1 1800	-4.1448742
-1 1801	-2.7759228
-1 1802	-3.1340579
1 1803	0.45504527
-1 1804	-2.8386868
1 1805	-0.043531917
-1 1806	-0.72238849
-1 1807	-1.5477287
-1 1808	-2.07988
-1 1809	-2.7119899
-1 1810	-4.7247133
-1 1811	-3.3973483
-1 1812	-4.008665
-1 1813	-4.085223
-1 1814	-3.8304748
-1 1815	-3.8739646
-1 1816	-2.7562052
-1 1817	-2.9376721
-1 6988	-3.493273
-1 6989	-3.6777247
-1 6990	-3.582613
-1 6991	-2.5223397
-1 6992	-1.481058
-1 6993	-4.3554002
-1 6994	-4.7358548
-1 6995	-5.0493314
-1 6996	-3.3127661
-1 6997	-3.3483556
-1 6998	-4.3987601
-1 6999	-3.2211894
-1 7000	-3.9144701
-1 7001	-3.4198436
-1 7002	-4.2669924
-1 7003	-3.0681838
-1 7004	-4.0159365
-1 7005	-3.5684253
-1 7006	-2.8512837
-1 7007	-2.6813517
-1 7008	-3.308808
-1 7009	-3.4059808
-1 7010	-4.7665296
-1 7011	-3.0841027
-1 7012	-2.6565639
-1 7013	-3.3178917
-1 7014	-3.917959
-1 7015	-4.8069285
-1 7016	-2.4953957
-1 7017	-2.2142058
-1 7018	-3.2864715
-1 7019	-5.0584778
-1 7020	-1.313403
-1 7021	-4.6945843
-1 7022	-2.3166338
-1 7023	-3.0256498
-1 7024	-3.65053
-1 7025	-3.161973
-1 7026	-4.4280666
-1 7027	-3.6348864
-1 7028	-3.9122288
-1 7029	-4.669504
-1 7030	-3.274677
-1 7031	-3.2450868
-1 7032	-0.25884492
-1 7033	-4.6097809
-1 7034	-3.4355185
-1 7035	-0.67011321
-1 7036	-3.2779849
-1 7037	-3.9529304
-1 7038	-5.2686701
-1 7039	-3.0215367
-1 7040	-4.8323909
-1 7041	-3.2116292
-1 7042	-4.055786
-1 7043	-4.7549334
-1 7044	-4.4065496
-1 7045	-4.7747217
-1 7046	-4.2253192
-1 7047	-5.2231461
-1 7048	-6.349769
-1 7049	-3.7753691
-1 7050	-4.1862651
-1 7051	-3.8817793
-1 7052	-2.3872971
-1 7053	-3.2524768
-1 7054	-4.0225763
-1 7055	-3.4039527
-1 7056	-3.9228959
-1 7057	-4.1159074
-1 7058	-3.8826135
-1 7059	-4.1541296
-1 7060	-2.9430903
-1 7061	-4.1739454
-1 7062	-5.0531585
-1 7063	-3.2496554
-1 7064	-3.8310621
-1 7065	-2.6640278
-1 7066	-3.8145429
-1 7067	-3.5079675
-1 7068	-4.5719375
-1 7069	-4.5333072
-1 7070	-4.1727983
-1 7071	-3.2048914
-1 7072	-4.0932443
-1 7073	-2.3073754
-1 7074	-3.987065
-1 7075	-4.5059395
-1 7076	-5.1459071
-1 7077	-3.820648
-1 7078	-4.1971161
-1 7079	-3.2705439
-1 7080	-7.1062403
-1 7081	-3.1490061
-1 7082	-4.6603197
-1 7083	-3.9052879
-1 7084	-5.2666501
-1 7085	-5.0668481
-1 7086	-6.5354521
-1 7087	-5.2501205
-1 7088	-5.7326685
-1 7089	-5.9309255
-1 7090	-3.5540739
-1 7091	-6.391536
-1 7092	-5.3818845
-1 7093	-4.771844
-1 7094	-4.8064809
-1 7095	-5.1938863
-1 7096	-3.0540894
-1 7097	-2.9389311
-1 7098	-3.3608926
-1 7099	-4.0230593
-1 7100	-4.0745725
-1 7101	-7.209507
-1 7102	-5.895084
-1 7103	-5.8214803
-1 7104	-4.5429502
-1 7105	-3.6350702
-1 7106	-4.1483149
-1 7107	-4.2724193
-1 7108	-3.9329881
-1 7109	-4.8591054
-1 7110	-5.0806335
-1 7111	-3.2121379
-1 7112	-5.1945981
-1 7113	-4.2880516
-1 7114	-3.9959964
-1 7115	-5.0857984
-1 7116	-2.9566084
-1 7117	-3.7689639
-1 7118	-5.3687892
-1 7119	-3.3788908
-1 7120	-3.091394
-1 7121	-4.562186
-1 7122	-3.9691584
-1 7123	-1.6079809
-1 7124	-4.0504149
-1 7125	-4.7019004
1 7126	-1.6022622
-1 7127	-3.6880551
-1 7128	-3.9997809
-1 7129	-3.0531887
-1 7130	-3.242954
-1 7131	-2.9356494
-1 7132	-4.7167879
-1 7133	-4.2175457
-1 7134	-5.1832341
-1 7135	-3.5097482
-1 7136	-3.8580895
-1 7137	-2.5965135
-1 7138	-4.4928859
-1 7139	-2.3300784
-1 7140	-3.7967772
-1 7141	-4.1801262
-1 7142	-3.5571425
-1 7143	-3.4044296
-1 7144	-3.8317606
-1 7145	-3.1950353
-1 7146	-2.6808835
-1 7147	-2.023367
-1 7148	-4.2483298
-1 7149	-5.1961093
-1 7150	-3.4313829
-1 7151	-2.9132345
-1 7152	-3.8726287
-1 7153	-3.190938
-1 7154	-0.57764437
-1 7155	-3.6996225
-1 7156	-3.0855563
-1 7157	-2.268173
1 7158	0.045141602
-1 7159	-3.3969356
-1 7160	-3.328537
-1 7161	-2.6886924
-1 7162	-2.6481287
-1 7163	-1.2030752
-1 7164	-4.030848
-1 7165	-3.1067857
-1 7166	-5.4344461
-1 7167	-3.6372532
-1 7168	-3.7975872
-1 7169	-2.4592115
-1 7170	-3.4099026
-1 7171	-5.5058679
-1 7172	-3.8303102
-1 7173	-4.1449216
-1 7174	-1.1168115
-1 7175	-2.165594
-1 7176	-6.2498686
-1 7177	-5.5093692
-1 7178	-4.1925298
-1 7179	-3.993408
-1 7180	-4.1010695
-1 7181	-3.6428455
1 7182	-1.5360727
-1 7183	-3.4715982
-1 7184	-1.775775
-1 7185	-3.0549771
-1 7186	-0.61297776
-1 7187	-1.0449083
-1 7188	-4.3258064
-1 7189	-4.5531548
-1 7190	-4.1028708
-1 7191	-4.7245771
-1 7192	-5.125913
-1 7193	-3.0545208
-1 7194	-5.1656619
-1 7195	-4.525629
-1 7196	-4.2850288
-1 7197	-5.6727555
-1 7198	-4.2104838
-1 7199	-5.893839
-1 7200	-7.0797651
-1 7201	-4.7470138
-1 7202	-3.9890869
-1 7203	-2.418289
-1 7204	-5.8194165
-1 7205	-6.3439004
-1 7206	-3.7482613
-1 7207	-3.4431418
-1 7208	-3.7788526
-1 7209	-3.5386456
-1 7210	-2.2995751
-1 7211	-4.8414208
-1 7212	-3.9585965
-1 7213	-2.838421
-1 7214	-3.1723462
-1 7215	-2.218518
-1 7216	-1.2102106
-1 7217	-2.860478
-1 7218	-3.2185001
-1 7219	-4.9426601
-1 7220	-2.0688943
-1 7221	-1.6732328
-1 7222	-0.44976018
-1 7223	-2.3538279
-1 7224	-3.2268809
-1 7225	-2.9245614
-1 7226	-2.7278129
-1 7227	-4.1841366
-1 7228	-4.3943718
-1 7229	-4.0799822
-1 7230	-5.1299961
-1 7231	-2.8333661
-1 7232	-4.3895926
-1 7233	-1.6746144
-1 7234	-4.1512604
-1 7235	-4.4783914
-1 7236	-5.3879239
-1 7237	-2.4185234
-1 7238	-3.0129968
-1 7239	-4.7326393
-1 7240	-3.2882907
-1 7241	-4.5401403
-1 7242	-3.3890208
-1 7243	-2.2808414
-1 7244	-3.6252264
-1 7245	-2.9218776
-1 7246	-3.8437234
-1 7247	-3.2436146
-1 7248	-2.3012873
-1 7249	-4.1253022
-1 7250	-4.8392363
-1 7251	-5.3722357
-1 7252	-2.7532838
-1 7253	-3.6008699
-1 7254	-3.6262758
-1 7255	-5.3059815
-1 7256	-7.8323935
-1 23045	-5.1882936
-1 23046	-2.0003275
-1 23047	-4.2302756
-1 23048	0.11106328
-1 23049	-2.470881
-1 23050	-2.6798502
-1 23051	-4.1079096
-1 23052	-3.4289806
-1 23053	-5.3842311
-1 23054	-1.6575319
-1 23055	-3.2052882
-1 23056	-3.8387882
-1 23057	-4.4443648
-1 23058	-2.0022775
-1 23059	-3.0245031
-1 23060	-3.7520373
-1 23061	-3.1065655
-1 23062	-4.4970177
-1 23063	-3.4799609
-1 23064	-3.8851431
-1 23065	-3.0760876
-1 23066	-2.4573527
1 23067	0.91116771
1 23068	0.29282453
-1 23069	-1.719009
-1 23070	-4.0308175
-1 23071	-2.9464103
-1 23072	-2.0738202
-1 23073	-3.333337
-1 23074	-5.5554198
-1 23075	-4.8645563
-1 23076	-4.170914
-1 23077	-4.3261913
-1 23078	-4.2931336
-1 23079	-4.1637526
-1 23080	-3.629637
-1 23081	-5.7576065
-1 23082	-3.4155615
-1 23083	-3.6644301
-1 23084	-3.981182
-1 23085	-1.2782784
-1 23086	-0.30296436
-1 23087	-4.1803288
-1 23088	-4.8653648
-1 23089	-3.3888747
-1 23090	-4.2515951
-1 23091	-4.528756
-1 23092	-5.0774365
-1 23093	-1.8889373
-1 23094	-4.1137431
-1 23095	-2.5211783
-1 23096	-3.7142295
-1 23097	-2.8148525
-1 23098	-4.6209946
-1 23099	-1.7727111
-1 23100	-2.8631389
-1 23101	-4.6466978
-1 23102	-0.73832166
-1 23103	-3.6235578
1 23104	-0.84913809
-1 23105	-4.2543051
-1 23106	-1.6020238
-1 23107	-0.7838187
-1 23108	-3.3634405
-1 23109	-4.1604086
-1 23110	-4.5284492
-1 23111	-4.7041915
-1 23112	-2.1510568
1 23113	-0.11591012
-1 23114	-2.6725011
-1 23115	-5.8796818
-1 23116	-4.5575023
-1 23117	-3.142338
-1 23118	-0.71408535
-1 23119	-3.3999524
-1 23120	-3.8325313
-1 23121	-4.0771622
-1 23122	-3.6387084
-1 23123	-5.0531618
-1 23124	-4.7419409
-1 23125	-5.1729556
-1 23126	-3.6414105
-1 23127	-1.8737221
-1 23128	-3.8053697
-1 23129	-4.7666328
-1 23130	-4.1038314
-1 23131	-4.9122715
-1 23132	-3.8440931
-1 23133	-2.6079762
-1 23134	-2.83904
-1 23135	-3.5909783
-1 23136	-3.771096
-1 23137	-3.9684683
-1 23138	-2.6007279
-1 23139	-0.9721183
-1 23140	-2.8973057
-1 23141	-3.5531877
-1 23142	-4.55361
-1 23143	-3.6495212
-1 23144	-2.187418
-1 23145	-3.3791668
-1 23146	-1.281034
-1 23147	-0.65667017
-1 23148	-1.0751281
-1 23149	-4.2398562
-1 23150	-3.469188
-1 23151	-1.8558828
-1 23152	-3.442889
-1 23153	-3.4945297
-1 23154	-4.5430158
-1 23155	-3.9679495
-1 23156	-7.0396997
-1 23157	-4.3622491
-1 23158	-4.9710527
-1 23159	-3.4761182
-1 23160	-5.0387578
-1 23161	-2.9380698
-1 23162	-2.3384484
-1 23163	-3.6938168
-1 23164	-3.345649
-1 23165	-3.8604169
-1 23166	-2.607094
-1 23167	-2.9753888
-1 23168	-3.6224585
-1 23169	-5.5634752
-1 23170	-4.4996785
-1 23171	-5.0960597
-1 23172	-3.091811
-1 23173	-4.0257423
-1 23174	-3.0737463
-1 23175	-2.414195
-1 23176	-2.4019597
-1 23177	-4.2167862
-1 23178	-5.298256
-1 23179	-3.1146649
-1 23180	-2.478267
-1 23181	-1.9689868
-1 23182	-1.5798399
-1 23183	-4.7423058
-1 23184	-2.0035097
-1 23185	-2.5754968
-1 23186	-1.3585485
-1 23187	-3.5017323
-1 23188	-3.6251735
-1 23189	-2.718228
-1 23190	-3.4511292
-1 23191	-3.4660113
-1 23192	-2.7056078
-1 23193	-3.2834421
-1 23194	-1.7513946
-1 23195	-2.8335662
-1 23196	-2.3340551
-1 23197	-3.2507697
-1 23198	-6.3672263
-1 23199	-3.0744811
-1 23200	-5.6207774
-1 23201	-5.0464716
-1 23202	-4.294857
-1 23203	-5.0693069
-1 23204	-3.3804845
-1 23205	-2.593745
-1 23206	-2.7637769
-1 23207	-4.2121794
-1 23208	-3.7024647
-1 23209	-3.4234598
-1 23210	-3.3655494
-1 23211	-3.7249945
-1 23212	-3.9596122
-1 23213	-5.3075543
-1 23214	-1.5337424
-1 23215	-4.7761961
-1 23216	-5.2803738
-1 23217	-3.7033179
-1 23218	-2.344853
-1 23219	0.17809469
-1 23220	-2.4928157
-1 23221	-1.9433792
-1 23222	-2.4251882
-1 23223	-5.1382676
-1 23224	-6.3448412
-1 23225	-5.2313082
-1 23226	-2.6983245
-1 23227	-3.9029644
-1 23228	-1.8972197
-1 23229	-4.1875789
-1 23230	-3.0833467
-1 23231	-3.4746269
-1 23232	-4.0025391
-1 23233	-4.9708649
-1 23234	-4.3547406
-1 23235	-2.5507068
-1 23236	-4.6912093
-1 23237	-3.6344774
-1 23238	-4.1721796
-1 23239	-3.270861
-1 23240	-4.1338593
-1 23241	-2.8897588
-1 23242	-3.9169432
-1 23243	-2.8350818
-1 23244	-3.5378005
-1 23245	-2.203707
-1 23246	-3.0165119
-1 23247	-2.7891637
-1 23248	-3.3338147
-1 23249	-1.6166954
-1 23250	-2.4516937
-1 23251	-4.462652
-1 23252	-0.73661585
-1 23253	-3.8607136
-1 23254	-3.1526212
-1 23255	-1.9057804
-1 23256	-3.3205969
-1 23257	-3.8639281
-1 23258	-3.8394562
-1 23259	-3.8833071
-1 23260	-3.9859246
-1 23261	-1.9544239
-1 23262	-4.5182147
-1 23263	-1.8884091
-1 23264	-2.6622336
-1 23265	-3.7568659
-1 23266	-4.9559456
-1 23267	-3.1623928
-1 23268	-1.7283741
-1 23269	-3.2807124
-1 23270	-2.3612399
-1 23271	-3.7332657
-1 23272	-2.4735555
-1 23273	-5.0516746
-1 23274	-4.189778
-1 23275	-4.2150776
-1 23276	-3.6453788
-1 23277	-3.8734589
-1 23278	-3.9050877
-1 23279	-4.0705658
-1 23280	-4.0298332
-1 23281	-3.1428996
-1 23282	-2.9412763
-1 23283	-4.8756714
-1 23284	-1.6909144
-1 23285	-3.6821955
-1 23286	-3.2964119
-1 23287	-3.8495728
-1 23288	-4.6682573
-1 23289	-3.6562573
-1 23290	-3.9054086
-1 23291	-4.2650587
1 23292	-0.5565563
-1 23293	-4.203685
-1 23294	-4.3584598
-1 23295	-2.4556848
-1 23296	-3.0575187
-1 23297	-4.3718492
-1 23298	-3.0804187
-1 23299	-4.6751786
-1 23300	-1.7163013
-1 23301	-3.8699753
-1 23302	-4.0040562
-1 23303	-3.0633164
-1 23304	-2.0885043
-1 23305	-4.1336333
-1 23306	-1.7249829
-1 23307	-2.2911589
-1 23308	-4.4473351
-1 12428	-6.0941716
-1 12429	-6.4933428
-1 12430	-6.6524142
-1 12431	-6.6278624
-1 12432	-7.3036668
-1 12433	-3.8623584
-1 12434	-3.9845661
-1 12435	-6.3880928
-1 12436	-6.9063532
-1 12437	-3.6732386
-1 12438	-4.3061475
-1 12439	-6.9994754
-1 12440	-7.341276
-1 12441	-7.2026746
-1 12442	-4.3558859
-1 12443	-7.3276877
-1 12444	-4.5921676
-1 12445	-6.9403776
-1 12446	-5.9934166
-1 12447	-5.0445997
-1 12448	-5.6157677
-1 12449	-5.1629626
-1 12450	-6.7050087
-1 12451	-3.8688529
-1 12452	-5.5234591
-1 12453	-6.8644033
-1 12454	-5.3677097
-1 12455	-5.45877
-1 12456	-4.3309886
-1 12457	-2.8206277
-1 12458	-5.0901244
-1 12459	-6.3359873
-1 12460	-2.6403702
-1 12461	-3.4051673
-1 12462	-2.9787742
-1 12463	-3.729653
-1 12464	-1.8916352
-1 12465	-3.1639818
-1 12466	-2.8235742
-1 12467	-3.7654269
-1 12468	-5.3407981
-1 12469	-5.7678339
-1 12470	-3.9313319
-1 12471	-3.3372542
-1 12472	-6.0428334
-1 12473	-5.2812322
-1 12474	-4.0778047
-1 12475	-5.1672529
-1 12476	-4.1235877
-1 12477	-2.6128523
-1 12478	-4.4824659
-1 12479	-2.9841403
-1 12480	-5.780378
-1 12481	-3.2844127
-1 12482	-1.701653
-1 12483	-2.2593084
-1 12484	-2.3059622
-1 12485	-2.3307783
-1 12486	-2.4322992
-1 12487	-3.6853236
-1 12488	-0.59395274
-1 12489	-3.7813016
-1 12490	-4.7177791
-1 12491	-2.878112
-1 12492	-2.2087034
-1 12493	-7.8253669
-1 12494	-3.7140276
-1 12495	-4.7773037
-1 12496	-3.1330764
-1 12497	-1.3889103
-1 12498	-3.24705
-1 12499	-2.9436113
-1 12500	-2.6968863
-1 12501	-1.2982794
-1 12502	-2.8762779
-1 12503	-3.5571422
-1 12504	-3.6972832
-1 12505	-5.3627776
-1 12506	-5.3010825
-1 12507	-1.4769666
-1 12508	-1.1130243
-1 12509	-3.4686214
-1 12510	-3.3549793
-1 12511	-3.259439
-1 12512	-2.9523318
-1 12513	-0.42523361
-1 12514	-2.0566817
-1 12515	-4.2374175
-1 12516	-1.5786825
-1 12517	-0.87096731
-1 12518	-3.1640025
-1 12519	-0.38108467
-1 12520	-0.2256092
-1 12521	-0.69883136
-1 12522	-2.9922909
-1 12523	-2.8674533
-1 12524	-3.3301683
-1 12525	-0.32342832
-1 12526	0.34269497
-1 12527	-3.9373012
-1 12528	-2.5624079
1 12529	0.64365698
-1 12530	-3.8607561
-1 12531	-2.0048356
-1 12532	-3.1012705
-1 12533	-3.2912142
-1 12534	-1.8162694
-1 12535	-2.1887784
-1 12536	-4.4997567
-1 12537	-3.5391339
-1 12538	-3.6008007
-1 12539	-4.5870327
-1 12540	-6.1253187
-1 12541	-8.2063395
-1 12542	-3.0528069
-1 12543	-3.8885939
-1 12544	-3.9075947
-1 12545	-4.3486455
-1 12546	-3.0991841
-1 12547	-3.7039045
-1 12548	-5.1885333
-1 12549	-3.383156
-1 12550	-2.1609454
-1 12551	-2.72208
-1 12552	-2.4639994
-1 12553	-2.2871592
-1 12554	-3.4514375
-1 12555	-4.3524199
-1 12556	-3.6818844
-1 12557	-6.494112
-1 12558	-2.4833542
-1 12559	-2.3401536
-1 12560	-2.9578827
-1 12561	-2.0204968
-1 12562	-4.3961919
-1 12563	-6.1581127
-1 12564	-5.998355
-1 12565	-3.2998643
-1 12566	-0.25928836
-1 12567	-2.2953604
1 12568	-1.2839786
-1 12569	-1.7840467
-1 12570	-2.6468782
-1 12571	-4.2665173
-1 12572	-2.2137955
-1 12573	-3.1875299
-1 12574	-3.4878631
-1 12575	-1.7234881
-1 12576	-1.5469495
-1 12577	-2.5930523
-1 12578	-2.3683808
-1 12579	-1.1492548
-1 12580	-3.861934
-1 12581	-0.490228
-1 12582	-1.4526643
-1 12583	-1.7748458
-1 12584	-1.7736505
-1 12585	-1.1873043
-1 12586	-1.7468158
-1 12587	-2.2180515
-1 12588	-3.3200506
-1 12589	-1.1912164
-1 12590	-2.1955909
-1 12591	-1.6983637
-1 12592	-0.89754321
-1 12593	-0.98775436
-1 12594	-1.0565998
-1 12595	-2.7821543
-1 12596	-1.2186547
-1 12597	-3.0885161
-1 12598	-0.61451805
-1 12599	-2.9662252
-1 12600	-1.9057878
-1 12601	-2.9865978
1 12602	0.69633238
-1 12603	-1.5937546
-1 12604	-3.5579632
-1 12605	-2.7302638
-1 12606	-2.6119705
-1 12607	-1.4170056
-1 12608	-2.0486317
-1 12609	-2.8483284
-1 12610	-3.3353206
-1 12611	-0.69642964
-1 12612	-2.6531147
-1 12613	-2.6291996
-1 12614	-3.4595418
-1 12615	-1.6451624
-1 12616	-2.9142305
-1 12617	-0.60946245
-1 12618	-2.8693007
-1 12619	-3.4072431
-1 12620	-0.35803721
-1 12621	-4.0101605
-1 12622	-3.3327359
-1 12623	-0.64948985
-1 12624	-4.2867354
-1 12625	-1.5856018
-1 12626	-2.2806784
-1 12627	-1.5251753
-1 12628	-1.3334251
-1 12629	-3.6829764
-1 12630	-4.035903
-1 12631	-4.8959456
-1 12632	-4.1117113
-1 12633	-4.6813434
-1 12634	-4.1687861
-1 12635	-3.9633128
-1 12636	-3.8712339
-1 12637	-3.6377219
-1 12638	-3.4382909
-1 12639	-2.5462887
-1 12640	-2.5479014
-1 12641	-4.224993
-1 12642	-2.8693806
-1 12643	-3.6511427
-1 12644	-6.2066157
-1 12645	-4.8789454
-1 12646	-6.558634
-1 12647	-7.4454504
-1 12648	-3.7245909
-1 12649	-0.52561884
-1 12650	-1.699574
-1 12651	-5.0106789
-1 12652	-0.037827926
-1 12653	-1.5230363
-1 12654	-3.4183593
-1 12655	-5.0053766
-1 12656	-1.5027598
-1 12657	-3.643334
-1 12658	-3.1148078
-1 12659	-2.6097522
-1 12660	-0.64667254
-1 12661	-0.0029670885
-1 12662	-2.7252133
-1 12663	-4.168623
-1 12664	-3.5534029
-1 12665	-2.7757388
-1 12666	-4.1133346
-1 12667	-2.3912079
-1 12668	-0.67075262
-1 12669	-1.7237171
-1 12670	-2.2914997
-1 12671	-1.1777318
-1 12672	-1.762127
-1 12673	-2.2147629
-1 12674	-2.3277997
-1 12675	-2.4830155
-1 12676	-1.0315297
-1 12677	-3.8072325
-1 12678	-2.9038466
-1 12679	-2.9179515
-1 12680	-4.1626924
-1 12681	-3.7751426
-1 12682	-2.4209682
-1 12683	-2.8916351
-1 12684	-1.9826982
-1 12685	-3.0019136
-1 12686	-2.2180423
-1 12687	-5.1479353
-1 12688	-4.1761863
-1 12689	-3.6579468
-1 12690	-5.9448405
-1 12691	-0.96372183
-1 12692	-2.9440581
-1 12693	-0.57794792
-1 12694	-2.6165987
-1 12695	-1.4035218
-1 12696	-5.0029677
-1 12697	-2.768428
-1 12698	-2.0601528
-1 12699	-2.1664131
-1 12700	-2.8335391
-1 12701	-3.4005016
-1 12702	-3.8407317
-1 12703	-2.8125861
-1 12704	-3.8762438
-1 12705	-2.4021732
-1 12706	-1.7497311
-1 12707	-2.0498186
-1 12708	-2.913934
-1 12709	-3.2089934
-1 12710	-1.8354638
-1 12711	-3.0320917
-1 12712	-2.1847938
-1 12713	-3.1745419
-1 12714	-2.4822455
-1 12715	-2.7941929
-1 12716	-5.0175682
-1 12717	-1.7813516
-1 12718	-2.3862218
-1 12719	-3.434544
-1 12720	-2.0746934
-1 12721	-3.4243702
-1 12722	-0.85167072
-1 12723	-2.260269
-1 12724	-2.9223233
-1 12725	-1.8568087
-1 12726	-3.2600031
-1 12727	-2.537667
-1 12728	-1.8309481
-1 12729	-3.1281463
-1 12730	-2.2964845
-1 12731	-1.1553424
-1 12732	-2.7910591
-1 12733	-3.812017
-1 12734	-2.2299231
-1 12735	-0.64393881
-1 12736	-3.0674357
-1 12737	-3.2835956
-1 12738	-3.8739573
-1 12739	-3.7009101
-1 12740	-1.3688016
-1 12741	-2.6857138
-1 12742	-5.5396652
-1 12743	-6.1580828
-1 12744	-2.7180659
-1 12745	-3.1170222
-1 12746	-2.3968545
-1 12747	-2.5204234
-1 12748	-6.0800757
-1 12749	-3.1409298
-1 12750	-5.2889381
-1 12751	-2.8521084
-1 12752	-2.9803023
-1 12753	-4.0541409
-1 12754	-3.401265
-1 12755	-2.4454722
-1 12756	-2.2608208
-1 12757	-7.0105006
-1 12758	-1.0313572
-1 12759	-0.24376028
-1 12760	-2.1424655
-1 12761	-3.0370403
-1 12762	-4.079629
-1 12763	-0.54376602
-1 12764	-2.1560464
-1 12765	-2.5085539
-1 12766	-5.482669
-1 12767	-4.5946365
-1 12768	-4.9587643
-1 12769	-5.5050134
-1 12770	-2.5679367
-1 12771	-7.0362403
-1 12772	-2.1551123
-1 12773	-5.4548246
-1 12774	-5.2807101
-1 12775	-6.6987519
-1 12776	-3.8513479
-1 12777	-0.94198777
-1 12778	-1.26341
-1 12779	-1.64563
-1 12780	-3.6608124
-1 12781	-3.8629063
-1 12782	-1.581499
-1 12783	-2.4343402
-1 12784	-2.5049495
-1 12785	-3.6215224
-1 12786	-2.1435303
-1 12787	-2.9983339
-1 12788	0.65134153
-1 12789	-1.491837
-1 12790	-3.3413803
-1 12791	-1.8319631
-1 12792	-1.8465429
-1 12793	-2.4510853
-1 12794	-2.6238563
-1 12795	-2.2287141
-1 12796	-1.6023735
-1 12797	-3.7247073
-1 12798	-3.5555098
-1 12799	-3.4115009
-1 12800	-2.1157701
-1 12801	-2.1306228
-1 12802	-2.7959914
-1 12803	-3.5248105
-1 12804	-1.1595056
-1 12805	-2.9175937
-1 12806	-2.1836183
-1 12807	-4.7561303
-1 12808	-1.8800541
-1 12809	-1.9586442
-1 12810	-1.1035602
-1 12811	-3.1738393
-1 12812	-0.0066011883
-1 12813	-5.0379508
-1 12814	-2.0457786
-1 12815	-0.79875707
-1 12816	-0.084433966
-1 12817	-1.5044242
-1 12818	0.20853816
-1 12819	-1.823261
-1 12820	-0.44099173
-1 12821	-2.7675603
-1 12822	-2.27213
-1 12823	-0.85432348
-1 12824	-1.855309
-1 12825	-2.9348469
-1 12826	-4.9364197
-1 12827	-4.1671134
-1 12828	-0.98356911
-1 12829	-1.6201896
-1 12830	-1.8042693
-1 12831	0.15891827
-1 12832	-5.1016327
-1 12833	-3.8465141
-1 12834	-2.7335703
-1 12835	-1.7680901
-1 12836	-2.4251786
-1 12837	-4.3273708
-1 12838	-3.1667882
-1 12839	-2.9584306
-1 12840	-5.3934569
-1 12841	-1.6856515
-1 12842	-1.7470231
-1 12843	-2.3148653
-1 12844	-2.385142
-1 12845	-3.1697088
-1 12846	-1.0364586
-1 12847	-2.0364044
-1 12848	-2.293448
-1 12849	-2.2558607
-1 12850	-1.5583594
-1 12851	-2.0300613
-1 12852	-3.8215872
-1 12853	-5.1191463
-1 12854	-5.3000641
-1 12855	-2.6826441
-1 12856	-3.453711
-1 12857	-2.5451425
-1 12858	-6.1173062
-1 12859	-6.4374334
-1 12860	-2.5015311
-1 12861	-1.494024
-1 12862	-2.8882532
-1 12863	-4.5500434
-1 12864	-1.8351361
-1 12865	-3.875096
-1 12866	-4.5270133
-1 12867	-4.1502372
-1 12868	-4.0301407
-1 12869	-5.8110409
-1 12870	-5.6621091
-1 12871	-5.3487029
-1 12872	-5.9965935
-1 12873	-4.3144811
-1 12874	-5.2310397
-1 12875	-5.4880593
-1 12876	-5.5279557
-1 12877	-4.5482879
-1 12878	-6.4637759
-1 12879	-3.5301785
-1 12880	-4.4607687
-1 12881	-4.1070202
-1 12882	-5.3438924
-1 12883	-4.4494941
-1 12884	-2.261862
-1 12885	-3.8095373
-1 12886	-3.158583
-1 12887	-3.8486765
-1 12888	-4.0395151
-1 12889	-5.6094277
-1 12890	-4.9497876
-1 12891	-3.7966094
-1 12892	-4.3523214
-1 12893	-3.9874587
-1 12894	-3.9416492
-1 12895	-4.516654
-1 12896	-2.5523499
-1 12897	-3.4463289
-1 12898	-3.4842813
-1 12899	-3.6760748
-1 12900	-5.7918783
-1 12901	-5.9729397
-1 12902	-2.8179939
-1 12903	-4.0197211
-1 12904	-2.927448
-1 12905	-1.9449659
-1 12906	-2.8365695
-1 12907	-4.050868
-1 12908	-0.48900587
-1 12909	-4.8582094
-1 12910	-2.4676409
-1 12911	-3.5641478
-1 12912	-3.8124441
-1 12913	-2.6282196
-1 12914	-3.4241044
-1 12915	-3.6602154
-1 12916	-5.1738767
-1 12917	-3.4192767
-1 12918	-6.7520023
-1 12919	-3.0184283
-1 12920	-1.7420167
-1 12921	-2.5544063
-1 12922	-1.7729217
-1 12923	-2.2673949
-1 12924	-4.0726092
-1 12925	-4.0642441
-1 12926	-2.220016
-1 12927	-2.9277672
-1 12928	-5.2820697
-1 12929	-3.4143571
-1 12930	-3.0758695
-1 12931	-1.3403128
-1 12932	-6.5055739
-1 12933	-2.9406459
-1 12934	-1.7321629
-1 12935	-4.9317554
-1 12936	-5.6187005
-1 12937	-3.9299572
-1 12938	-7.7307851
-1 12939	-7.0669459
-1 12940	-6.8053994
-1 12941	-2.6681083
-1 12942	-3.5309201
-1 12943	-4.8413846
-1 12944	-6.1411028
-1 12945	-7.0740363
-1 12946	-3.054435
-1 12947	-5.4706069
-1 12948	-5.8711467
-1 12949	-5.7746585
-1 12950	-3.2822871
-1 12951	-4.5275368
-1 12952	-2.9911393
-1 12953	-3.7836107
-1 12954	-2.4778115
-1 12955	-3.4450864
-1 12956	-4.0080429
-1 12957	-4.2627145
-1 12958	-4.7763144
-1 12959	-4.6471541
-1 12960	-4.2257299
-1 12961	-5.1686936
-1 12962	-3.6654336
-1 12963	-3.3253976
-1 12964	-3.857128
-1 12965	-5.9682266
-1 12966	-3.3004644
-1 12967	-6.5344559
-1 12968	-5.0421299
-1 12969	-4.6223322
-1 12970	-4.8336797
-1 12971	-7.4318261
-1 12972	-4.3914396
-1 12973	-4.8657438
-1 12974	-5.4865418
-1 12975	-3.2932792
-1 12976	-7.6637075
-1 12977	-6.959392
-1 12978	-7.2655837
-1 12979	-3.9459863
-1 12980	-4.8080473
-1 12981	-3.4766192
-1 12982	-4.9475455
-1 12983	-4.6475384
-1 12984	-4.4413891
-1 12985	-4.3899032
-1 12986	-5.0289792
-1 12987	-6.7167533
-1 12988	-4.4546314
-1 12989	-3.9492737
-1 12990	-5.2185952
-1 12991	-4.7571538
-1 12992	-4.2248659
-1 12993	-6.0682195
-1 12994	-6.3195188
-1 12995	-7.7119834
-1 12996	-4.1610573
-1 12997	-5.3773783
-1 12998	-5.1098781
-1 12999	-7.1058279
-1 13000	-2.9897323
-1 13001	-4.6356393
-1 13002	-4.2470803
-1 13003	-5.4359607
-1 13004	-6.5099616
-1 13005	-6.8085292
-1 13006	-7.0800601
-1 13007	-7.8302856
-1 13008	-5.2505137
-1 13009	-6.6441503
-1 13010	-4.6446037
-1 13011	-4.3163777
-1 13012	-6.8375424
-1 13013	-3.7527066
-1 13014	-7.0862479
-1 13015	-5.8489776
-1 13016	-4.9812806
-1 13017	-7.0785763
-1 13018	-6.7716641
-1 13019	-5.5998519
-1 13020	-6.8938634
-1 13021	-5.9256011
-1 13022	-4.6755685
-1 13023	-6.7138253
-1 13024	-6.7058455
-1 13025	-5.4667449
-1 13026	-7.5742159
-1 13027	-4.9175455
-1 13028	-5.9869474
-1 13029	-6.1593905
-1 13030	-4.9484101
-1 13031	-5.8956549
-1 13032	-4.7134285
-1 13033	-5.4699532
-1 13034	-5.2819149
-1 13035	-4.058838
-1 13036	-4.0910286
-1 13037	-4.5118739
-1 13038	-6.182514
-1 13039	-6.1637414
-1 13040	-4.0740884
[truncated: 323 more rows]
