# Supplementary material for: Automatic prediction of catalytic residues by modeling residue structural neighborhood
Source: BMC Bioinformatics. 2010 Mar 3;11:115. doi: 10.1186/1471-2105-11-115 (PMC2844391; doi:10.1186/1471-2105-11-115)
Supplement: Additional file 4 — Predictions A zip file (predfolds.zip) reporting predictions of the best structure-based classifier on the 10 folds. [file 1471-2105-11-115-S4.ZIP › predfolds/pred9]

-1 18737	-3.1610597
-1 18738	-3.3440909
-1 18739	-4.0112566
-1 18740	-4.6808903
-1 18741	-4.1600062
-1 18742	-3.8476284
-1 18743	-4.7667539
-1 18744	-2.313982
-1 18745	-6.0401474
-1 18746	-3.3853841
-1 18747	-2.1205756
-1 18748	-2.5081537
-1 18749	-4.0506832
-1 18750	-2.8143388
-1 18751	-3.1059945
-1 18752	-4.6021322
-1 18753	-4.5348165
-1 18754	-3.8960299
-1 18755	-3.8445778
-1 18756	-3.0040564
-1 18757	-3.673911
-1 18758	1.094106
1 18759	0.21249744
-1 18760	-3.9862487
-1 18761	-5.2501082
-1 18762	-2.2030496
-1 18763	-5.5213145
-1 18764	-4.9026859
-1 18765	-3.9961302
-1 18766	-3.9286751
-1 18767	-3.474715
-1 18768	-4.4909712
-1 18769	-3.5203391
-1 18770	-2.2610639
-1 18771	-5.1235647
-1 18772	-4.2584306
-1 18773	-3.5315684
-1 18774	-7.6144907
-1 18775	-5.3193784
-1 18776	-3.3866915
-1 18777	-5.0121594
-1 18778	-5.5007157
-1 18779	-2.2420359
-1 18780	-4.7158687
-1 18781	-4.0542308
-1 18782	-3.7201248
-1 18783	-3.4471467
-1 18784	-3.2960138
-1 18785	0.49992726
-1 18786	-3.7197444
-1 18787	-4.6842614
-1 18788	-3.5302798
-1 18789	-4.2865748
-1 18790	-6.2978216
-1 18791	-3.1905957
-1 18792	-3.9402536
-1 18793	-4.1411026
-1 18794	-4.9255001
-1 18795	-5.299032
-1 18796	-4.2307701
-1 18797	-2.8234469
-1 18798	-5.4461441
-1 18799	-5.1309228
-1 18800	-5.263166
-1 18801	-3.5896329
-1 18802	-4.5975145
-1 18803	-6.2795832
-1 18804	-7.0623995
-1 18805	-5.8879147
-1 18806	-6.1032536
-1 18807	-4.8041761
-1 18808	-5.5527758
-1 18809	-4.9055951
-1 18810	-6.0678084
-1 18811	-4.4072674
-1 18812	-4.2722757
-1 18813	-5.3838016
-1 18814	-5.5351701
-1 18815	-6.4255545
-1 18816	-5.0515173
-1 18817	-4.6546805
-1 18818	-5.1974835
-1 18819	-5.9738777
-1 18820	-3.554935
-1 18821	-3.3639608
-1 18822	-4.522493
-1 18823	-5.2272309
-1 18824	-2.7927694
-1 18825	-2.4537135
-1 18826	-4.0241368
-1 18827	0.58227396
-1 18828	-1.5945703
-1 18829	-2.7435387
-1 18830	-4.152774
-1 18831	-2.2220038
-1 18832	-5.0332733
-1 18833	-4.2394327
-1 18834	-3.2479066
-1 18835	-5.8698713
-1 18836	-3.7064116
-1 18837	-5.1162816
-1 18838	-4.9423595
-1 18839	-3.0066577
-1 18840	-4.9604969
-1 18841	-4.3452866
-1 18842	-4.8428802
-1 18843	-4.6146753
-1 18844	-5.4697354
-1 18845	-4.5347085
-1 18846	-4.2923472
-1 18847	-3.7722884
-1 18848	-5.6911355
-1 18849	-2.2133
-1 18850	-0.9125273
1 18851	-0.52473094
-1 18852	-1.0441942
-1 18853	-2.1653282
-1 18854	-2.0100324
-1 18855	-4.5631836
-1 18856	1.2827589
-1 18857	-5.1861938
-1 18858	-3.7616782
-1 18859	-1.2123187
-1 18860	-3.1332549
-1 18861	-0.53908239
-1 18862	-5.3281483
-1 18863	-5.0464639
-1 18864	-3.8853471
-1 18865	-3.4533888
-1 18866	-2.7744162
-1 18867	-4.1715821
-1 18868	-3.1450876
-1 18869	-2.5993282
-1 18870	-4.4092921
-1 18871	-3.8277624
-1 18872	-4.8307553
-1 18873	-4.1784602
-1 18874	-4.6181965
-1 18875	-4.2163426
-1 18876	-3.8414757
-1 18877	-3.6314229
-1 18878	-3.802038
-1 18879	-5.6288605
-1 18880	-4.1663843
-1 18881	-4.4935618
-1 18882	-4.5456058
-1 18883	-5.2594173
-1 18884	-4.5188544
-1 18885	-6.5690233
-1 18886	-4.245594
-1 18887	-3.0253707
-1 18888	-3.4317517
-1 18889	-3.115263
-1 18890	-4.2028578
-1 18891	-4.1673938
-1 18892	-4.1659015
-1 18893	-4.8077627
-1 18894	-4.6413573
-1 18895	-2.3842343
-1 18896	-3.8796425
-1 18897	-4.1859531
-1 18898	-1.193587
-1 18899	-2.3704924
-1 18900	-2.2886327
-1 18901	-2.7307253
-1 18902	-3.1143045
-1 18903	-3.6768913
-1 18904	-2.0056912
-1 18905	-4.4874186
-1 18906	-4.2376344
-1 18907	-2.0451349
-1 18908	-3.9300376
-1 18909	-3.8032466
-1 18910	-3.4245639
-1 18911	-4.1108483
-1 18912	-4.0857897
-1 18913	-3.926783
-1 18914	-3.3228608
-1 18915	-3.4714311
-1 18916	-2.8042152
-1 18917	-4.7187749
-1 18918	-4.8824319
-1 18919	-3.5122831
-1 18920	-1.3847539
-1 18921	-3.361816
-1 18922	-3.9487591
-1 18923	-2.30401
-1 18924	-1.8481173
-1 18925	-4.9806026
-1 18926	-2.1989568
-1 18927	-4.259485
-1 18928	-4.4169603
-1 18929	-1.8054697
-1 18930	-2.8421327
-1 18931	-4.5771924
-1 18932	-4.7624989
-1 18933	-4.0395654
-1 18934	-2.5633262
-1 18935	-4.7967056
-1 18936	-2.9835636
-1 18937	-2.8089444
-1 18938	-2.138376
-1 18939	-3.9796805
-1 18940	-2.773974
-1 18941	-3.4351436
-1 18942	-4.7603816
-1 18943	-3.6879218
-1 18944	-4.1688453
-1 18945	-2.4928293
-1 18946	-3.9252552
-1 18947	-3.6942368
-1 18948	-2.687191
-1 18949	-4.2574899
-1 18950	-5.1428439
-1 18951	-3.6549586
-1 18952	-2.932163
-1 18953	-2.8620256
-1 18954	-4.9961143
-1 18955	-4.8222431
-1 18956	-4.4340394
-1 18957	-3.954644
-1 18958	-5.1631692
-1 18959	-4.3466777
-1 18960	-5.1976652
-1 18961	-4.8240802
-1 18962	-2.3341659
-1 18963	-2.5886143
-1 18964	-4.5912831
-1 18965	-4.1958406
-1 18966	-5.6063183
-1 18967	-0.84370819
-1 18968	-2.3061899
-1 18969	-2.494442
-1 18970	-1.5574821
-1 18971	-2.8959678
-1 18972	-3.1688066
-1 18973	-3.0560798
-1 18974	-4.0940985
-1 18975	-4.3186034
-1 18976	-5.3876197
-1 18977	-3.8543209
-1 18978	-4.2868328
-1 18979	-4.2360752
-1 18980	-5.1922261
-1 18981	-3.3637133
-1 18982	-2.2185733
-1 18983	-3.22286
-1 18984	-2.5075903
-1 18985	-4.2769998
-1 18986	-5.4843106
-1 18987	-3.9916564
-1 18988	-4.0740752
-1 18989	-3.9791775
-1 18990	-3.9621081
-1 18991	-5.437069
-1 18992	-5.7654286
-1 18993	-3.0717169
-1 18994	-2.2187336
-1 18995	-2.875833
-1 18996	-3.2381293
-1 18997	-4.5112303
-1 18998	-4.7005881
-1 18999	-4.5805208
-1 19000	-6.1385076
-1 19001	-3.1995367
-1 19002	-3.7849672
-1 19003	-3.3668118
-1 19004	-3.5613847
-1 19005	-4.1243373
-1 19006	-2.2665716
-1 19007	-5.1720894
-1 19008	-3.9249282
-1 19009	-5.2270875
-1 19010	-3.5480397
-1 19011	-5.2248514
-1 19012	-6.1234499
-1 19013	-4.683564
-1 19014	-3.6631497
-1 19015	-3.8827723
-1 19016	-5.1348284
-1 19017	-5.3968998
-1 19018	-4.1462535
-1 19019	-3.4884032
-1 19020	-5.6201989
-1 19021	-3.7541714
-1 19022	-2.9319427
-1 19023	-3.8833391
-1 19024	-7.0888311
-1 19025	-3.3418245
-1 19026	-4.4419603
-1 19027	-4.8783515
-1 19028	-4.1231831
-1 19029	-4.3769037
-1 19030	-2.3766008
-1 19031	-3.50177
-1 19032	-5.0756519
-1 19033	-6.1860089
-1 19034	-3.0677214
-1 19035	-3.9399177
-1 19036	-3.5535628
-1 19037	-2.9905584
-1 19038	-5.163895
-1 19039	-2.2131469
1 19040	1.1218286
-1 19041	-4.1738843
-1 19042	-3.0195399
-1 19043	-3.5156191
-1 19044	-4.6420669
-1 19045	-3.6440506
-1 19046	-3.6741524
-1 19047	-4.4523631
-1 19048	-3.9325978
-1 19049	-4.431335
-1 19050	-4.210765
-1 19051	-5.7371082
-1 19052	-3.9997071
-1 19053	-3.5902661
-1 19054	-3.2133346
-1 19055	-3.6645576
-1 19056	-3.2062301
-1 19057	-3.7326095
-1 19058	-3.1842292
-1 19059	-3.8566918
-1 19060	-1.6184558
-1 19061	-3.6141077
-1 19062	-3.7033726
-1 19063	-2.0278759
-1 19064	-2.3726218
-1 19065	-3.1740118
-1 19066	-0.30792613
-1 19067	-3.3713607
-1 19068	-3.6723992
-1 19069	-2.2587308
-1 19070	-4.2561466
-1 19071	-6.7827004
-1 19072	-1.6577085
-1 19073	-3.6117026
-1 19074	-5.6263895
-1 19075	-1.8801873
-1 19076	-3.5184814
-1 19077	-1.9183106
-1 19078	-3.405941
-1 19079	-2.3339384
-1 19080	-3.9437264
-1 19081	-3.413301
-1 19082	-5.6084891
-1 19083	-3.7094121
-1 19084	-3.2399605
-1 19085	-2.9208288
-1 19086	-3.9580055
-1 19087	-4.3506925
-1 19088	-5.3926345
-1 19089	-3.3346574
-1 19090	-3.0393382
-1 19091	-2.5310523
-1 19092	-5.6523648
-1 19093	-4.3024399
-1 19094	-3.4792447
-1 19095	-2.6639364
-1 19096	-4.6082026
-1 19097	-3.976821
-1 19098	-4.2882806
-1 19099	-5.0907448
-1 19100	-4.308233
-1 19101	-5.2430203
-1 19102	-3.9567816
-1 19103	-1.8410377
-1 19104	0.037685744
-1 19105	-0.93144167
-1 19106	1.1726577
-1 19107	-2.6465679
-1 19108	-3.6351684
-1 19109	-4.5985031
-1 19110	-3.943135
-1 19111	-3.2490427
-1 19112	-4.5250785
-1 19113	-3.4868635
-1 19114	-3.4523471
-1 19115	-3.6590294
-1 19116	-3.4493267
-1 19117	-4.7589985
-1 19118	-3.384241
-1 19119	-2.2829879
-1 19120	-3.171704
-1 19121	-4.0057145
-1 19122	-2.8608987
-1 19123	-5.848994
-1 19124	-4.4632544
-1 19125	-3.2014226
-1 19126	-1.9758118
-1 19127	-4.0453655
-1 19128	-2.2458145
-1 19129	-1.5861557
-1 19130	-4.6155741
-1 19131	-2.9417895
1 19132	0.93316902
-1 19133	-1.4249163
-1 19134	-2.2072947
-1 19135	-2.8100251
-1 19136	-3.632539
-1 19137	-5.2391021
-1 19138	-4.135946
-1 19139	-4.3370461
-1 19140	-2.7276135
-1 19141	-3.039114
-1 19142	-4.1114466
-1 19143	-5.1495133
-1 19144	-3.1517937
-1 19145	-1.7131248
-1 19146	-3.7055969
-1 19147	-4.082435
-1 19148	-3.6476671
-1 19149	-5.0802609
-1 19150	-4.7135245
-1 19151	-5.7915826
-1 19152	-3.8952622
-1 22133	-5.3396251
-1 22134	-3.890171
-1 22135	-4.3563522
-1 22136	-4.4504456
-1 22137	-5.117905
-1 22138	-4.5750041
-1 22139	-4.3512547
-1 22140	-2.6076529
-1 22141	-3.3017879
-1 22142	-2.3442624
-1 22143	-4.4603748
-1 22144	-5.9960269
-1 22145	-3.7817556
-1 22146	-3.6353251
-1 22147	-4.1584688
-1 22148	-5.5438004
-1 22149	-4.2851867
-1 22150	-2.8139826
-1 22151	-3.6583874
-1 22152	-2.7477961
-1 22153	-3.5397673
-1 22154	-5.6999193
-1 22155	-5.5826098
-1 22156	-4.0807809
-1 22157	-5.6270728
-1 22158	-3.3632364
-1 22159	-6.0809137
-1 22160	-3.3244019
-1 22161	-3.9625642
-1 22162	-3.8960611
-1 22163	-4.3425961
-1 22164	-2.3659441
-1 22165	-2.9242551
-1 22166	-5.0733574
-1 22167	-4.4622803
-1 22168	-3.1809502
-1 22169	-3.6226501
-1 22170	-3.6477187
-1 22171	-4.3042053
-1 22172	-4.1767018
-1 22173	-5.6218117
-1 22174	-3.3867881
-1 22175	-1.0208749
-1 22176	-1.5807169
-1 22177	-3.076641
-1 22178	2.2556601
-1 22179	-3.4704498
-1 22180	1.6487894
-1 22181	-2.2692783
-1 22182	-3.7492107
-1 22183	-3.0242878
-1 22184	-1.2947716
-1 22185	-2.9393739
-1 22186	-2.3039896
-1 22187	-2.7177193
-1 22188	-2.3413773
-1 22189	-2.3567257
-1 22190	-3.6522207
-1 22191	-3.1175502
-1 22192	-1.5945683
-1 22193	-3.6336069
-1 22194	-7.0363029
1 22195	1.9312043
-1 22196	-4.0113298
-1 22197	-1.818693
-1 22198	-4.7560496
-1 22199	-2.9838872
-1 22200	-3.9576324
-1 22201	-2.8685829
-1 22202	-2.1480754
-1 22203	0.29580741
-1 22204	-2.595699
-1 22205	-4.0076147
-1 22206	-5.354981
-1 22207	-3.1353391
-1 22208	-3.6550869
-1 22209	-5.4316625
-1 22210	-5.1708965
-1 22211	-2.8278928
-1 22212	-0.038225788
-1 22213	-3.2669811
-1 22214	-0.89690753
-1 22215	1.1972634
-1 22216	-2.7158719
-1 22217	-1.9115704
-1 22218	-3.3448121
-1 22219	-3.5487058
-1 22220	-3.0381529
-1 22221	-3.7443179
-1 22222	-3.9940672
-1 22223	-3.3762372
-1 22224	-4.0306122
-1 22225	-4.0363945
-1 22226	-5.0507457
-1 22227	-4.3900986
-1 22228	-3.1307084
-1 22229	-4.9414744
-1 22230	-3.7304212
-1 22231	-3.3054247
-1 22232	-2.5196987
-1 22233	-3.0694938
-1 22234	-4.494925
-1 22235	-3.5144388
-1 22236	-4.0850526
-1 22237	-2.2967224
-1 22238	-4.4325279
-1 22239	-5.4413028
-1 22240	-5.7146634
-1 22241	-5.8890822
-1 22242	-2.9218618
-1 22243	-4.7299943
-1 22244	-4.8264262
-1 22245	-4.7300888
-1 22246	-3.4995759
-1 22247	-3.0446635
-1 22248	-2.5086802
-1 22249	-3.9780869
-1 22250	-2.4084771
-1 22251	-3.3196645
-1 22252	1.1788684
-1 22253	-3.5510558
-1 22254	-3.3177685
-1 22255	-3.7181031
-1 22256	1.0302738
-1 22257	-1.1141009
-1 22258	-2.3963235
-1 22259	-3.0965745
-1 22260	-3.1869483
-1 22261	-7.2908182
-1 22262	-6.1945584
-1 22263	-5.0768252
-1 22264	-4.5826573
-1 22265	-4.6364562
-1 22266	-3.8341834
-1 22267	-4.0070249
-1 22268	-3.3005541
-1 22269	-0.79479361
-1 22270	-1.2992297
-1 22271	-2.6222023
-1 22272	-0.67757322
-1 22273	-2.3590779
-1 22274	-5.2683019
1 22275	-0.051397655
-1 22276	-5.435023
-1 22277	-3.0758552
-1 22278	-0.26671676
-1 22279	-2.9268146
-1 22280	-2.7881474
-1 22281	-4.2855621
-1 22282	-4.3179407
-1 22283	-3.3839928
-1 22284	-2.873439
-1 22285	-4.8634709
-1 3223	-4.9426503
-1 3224	-4.6247739
-1 3225	-5.0234703
-1 3226	-4.7553029
-1 3227	-4.1300782
-1 3228	-7.1374997
-1 3229	-4.0203531
-1 3230	-2.7414517
-1 3231	-4.7296548
-1 3232	-2.0558764
-1 3233	-4.128888
-1 3234	-2.8152053
-1 3235	-2.926786
-1 3236	-5.0836197
-1 3237	-5.8538824
-1 3238	-3.8195563
-1 3239	-6.6547166
-1 3240	-4.4510839
-1 3241	-5.3490502
-1 3242	-5.1403159
-1 3243	-5.4883824
-1 3244	-1.9366336
-1 3245	-2.0719496
-1 3246	-5.9165948
-1 3247	-3.6361623
-1 3248	-1.2499741
-1 3249	-3.0896627
-1 3250	-4.0785495
-1 3251	-2.2889124
-1 3252	-2.4032386
-1 3253	-3.8763882
-1 3254	-3.8554613
-1 3255	-2.0826719
-1 3256	-2.8922224
-1 3257	-3.4641167
-1 3258	-6.5970037
-1 3259	-3.4589247
-1 3260	-3.4639645
-1 3261	-2.7636916
-1 3262	-6.3228505
-1 3263	-4.5317072
-1 3264	-4.3183171
-1 3265	-4.6840438
-1 3266	-7.0307735
-1 3267	-5.0525587
-1 3268	-2.6626047
-1 3269	-3.2125911
-1 3270	-2.2519468
-1 3271	-2.3596683
-1 3272	-2.3808944
-1 3273	-3.5922181
-1 3274	-3.7351353
-1 3275	-5.2127649
-1 3276	-4.1489162
-1 3277	-3.0080548
-1 3278	-0.79202905
-1 3279	-2.4224006
-1 3280	-4.1241496
-1 3281	-2.8907079
-1 3282	-0.92136657
-1 3283	-0.65776264
-1 3284	0.48289718
-1 3285	-1.1325951
-1 3286	-3.7159352
-1 3287	-1.0046224
-1 3288	0.10936289
-1 3289	-0.086759322
-1 3290	-2.9835533
-1 3291	-3.0226272
-1 3292	-2.4639448
-1 3293	-3.4648947
-1 3294	-2.3220019
-1 3295	-3.6437243
-1 3296	-2.3322754
-1 3297	-2.0438244
-1 3298	-3.326053
-1 3299	-2.4727006
-1 3300	-2.4512326
-1 3301	-2.1042105
-1 3302	-1.0124288
-1 3303	-1.2048029
-1 3304	-2.4925814
-1 3305	-4.7311281
-1 3306	-5.3672713
-1 3307	-6.8924286
-1 3308	-3.9457014
-1 3309	-5.4691807
-1 3310	-4.629628
-1 3311	-3.8493616
-1 3312	-2.2230469
-1 3313	-0.25317281
-1 3314	-1.8672563
-1 3315	-5.3405877
-1 3316	-3.5526977
-1 3317	-4.0298337
-1 3318	-6.288035
-1 3319	-3.2149221
-1 3320	-3.3599382
-1 3321	-3.2930303
-1 3322	-4.649945
-1 3323	-3.1219029
-1 3324	-2.7573292
-1 3325	-2.1788634
-1 3326	-4.4749211
-1 3327	-3.11653
-1 3328	-3.8820438
-1 3329	-3.6361587
-1 3330	-2.3858214
-1 3331	-4.0526886
-1 3332	-2.0996791
-1 3333	-3.8764849
-1 3334	-4.2419247
-1 3335	-3.1934295
-1 3336	-5.3848567
-1 3337	-3.8645038
-1 3338	-3.8138531
-1 3339	-3.948279
-1 3340	-4.073906
-1 3341	-1.6044694
-1 3342	-3.7050622
-1 3343	-3.3504652
-1 3344	-2.2562478
-1 3345	-1.4388327
-1 3346	-3.6135191
-1 3347	-1.5183204
-1 3348	-5.7157612
-1 3349	-2.0289635
-1 3350	-2.1131254
-1 3351	-1.4802081
-1 3352	-2.6528167
-1 3353	-3.9913835
-1 3354	-3.7373819
-1 3355	-2.453591
-1 3356	-2.7980693
-1 3357	-4.0484534
-1 3358	-2.8726576
-1 3359	-2.3860058
-1 3360	-4.339088
-1 3361	-3.2435488
-1 3362	-1.8361087
-1 3363	-0.69421793
-1 3364	-3.4962713
-1 3365	-2.0435524
-1 3366	-1.8507061
-1 3367	-3.853124
-1 3368	-1.9270123
-1 3369	-1.4081439
-1 3370	-2.594498
-1 3371	-2.5187858
-1 3372	-3.3378568
-1 3373	-2.1940437
-1 3374	-3.9304503
-1 3375	-5.4808397
-1 3376	-3.1818468
-1 3377	-2.7972399
-1 3378	-2.4828409
-1 3379	-3.1604492
-1 3380	-4.1852615
-1 3381	-3.6383845
-1 3382	-3.210171
-1 3383	-2.3789018
-1 3384	-5.5575152
-1 3385	-3.1936168
-1 3386	-2.8806422
-1 3387	-3.8249831
-1 3388	-2.5960003
-1 3389	-4.3016052
-1 3390	-1.7350861
-1 3391	-2.8604002
-1 3392	-2.8133011
-1 3393	-2.2707785
-1 3394	-2.5111904
-1 3395	-3.4675493
-1 3396	-3.6617447
-1 3397	-5.3099544
-1 3398	-3.5879391
-1 3399	-3.6184862
-1 3400	-3.9967621
-1 3401	-4.5656433
-1 3402	-6.6056599
-1 3403	-2.6329242
-1 3404	-2.6651135
-1 3405	-3.5959931
-1 3406	-1.6611591
-1 3407	-1.3634878
-1 3408	-2.9035108
-1 3409	-3.0238231
-1 3410	-3.1540882
-1 3411	-3.6669357
-1 3412	-2.7507092
-1 3413	-2.4118925
-1 3414	-1.7525046
-1 3415	-2.7000269
-1 3416	-2.1719403
-1 3417	-2.124459
-1 3418	-3.8586422
-1 3419	-3.6275649
-1 3420	-2.4219458
-1 3421	-3.4648438
-1 3422	-3.5746285
-1 3423	-1.3338865
-1 3424	-1.1163359
-1 3425	-1.1533696
-1 3426	0.62463795
-1 3427	-2.1802313
-1 3428	-0.63652222
-1 3429	0.67187095
-1 3430	-2.4956207
-1 3431	0.49016329
-1 3432	1.181206
-1 3433	-1.5568035
-1 3434	-3.0501688
-1 3435	-1.3890284
-1 3436	-1.510434
-1 3437	-2.6133372
-1 3438	-2.7151193
-1 3439	-1.9464613
-1 3440	-1.5780497
-1 3441	-2.9682446
-1 3442	-2.6739683
-1 3443	-4.3398574
-1 3444	-3.1848893
-1 3445	-1.6352191
-1 3446	-3.9620603
-1 3447	-4.1586829
-1 3448	-3.228286
-1 3449	-1.782566
-1 3450	-2.1456199
1 3451	1.155583
-1 3452	-0.57411671
-1 3453	-1.8856375
-1 3454	-3.3436314
-1 3455	-2.0619175
-1 3456	-3.9429466
-1 3457	-3.2990667
-1 3458	-2.2920084
-1 3459	-1.5957604
-1 3460	-4.3164711
-1 3461	-1.3493869
-1 3462	-3.4553083
-1 3463	-3.5526861
-1 3464	-2.7902479
-1 3465	-2.4390567
-1 3466	-1.2861505
-1 3467	-1.2886878
-1 3468	-0.83641514
-1 3469	1.2102682
-1 3470	-0.59233165
-1 3471	-0.39020152
-1 3472	-0.94925747
1 3473	1.8219831
-1 3474	0.49427621
-1 3475	-0.6082315
-1 3476	-1.0830549
-1 3477	-1.2740135
-1 3478	-2.0370304
-1 3479	-0.74064929
-1 3480	-4.9829625
-1 3481	-2.6549772
-1 3482	-1.5459062
-1 3483	-2.6744638
-1 3484	-1.3190572
-1 3485	-2.8326498
-1 3486	-2.2555873
-1 3487	1.0542227
-1 3488	0.82347772
-1 3489	0.43757891
-1 3490	-0.76643313
-1 3491	-2.5839225
-1 3492	-1.0481242
-1 3493	-1.3058041
-1 3494	-2.4676647
-1 3495	-2.0974447
-1 3496	-2.4958235
-1 3497	-1.8887785
-1 3498	-1.6904153
-1 3499	-1.6617299
-1 3500	-2.2824303
-1 3501	1.5245329
-1 3502	-2.6801183
-1 3503	-0.96457114
-1 3504	-1.2237468
-1 3505	0.29401715
-1 3506	-2.0861085
-1 3507	1.4521366
-1 3508	-2.7974001
-1 3509	-3.0055852
-1 3510	-1.121585
-1 3511	-2.2297175
-1 3512	-3.4671028
-1 3513	-2.1899713
-1 3514	-2.2920166
-1 3515	-3.9525805
-1 3516	-0.11070051
-1 3517	-4.9292642
-1 3518	-2.1166766
-1 3519	-3.1475632
-1 3520	-2.4152905
-1 3521	-3.4500135
-1 3522	-2.8815006
-1 3523	-3.9233804
-1 3524	-1.02874
-1 3525	-2.1804752
-1 3526	-0.027881167
-1 3527	-2.8815652
-1 3528	-2.7407561
-1 3529	-3.1623584
-1 3530	0.51581753
-1 3531	-1.59019
-1 3532	-3.0958943
-1 3533	-2.5019229
-1 3534	-4.3399471
-1 3535	-1.90304
-1 3536	-2.7554621
-1 3537	-2.5413365
-1 3538	-4.5812718
-1 3539	-3.8412986
-1 3540	-3.3356848
-1 3541	-1.4706944
-1 3542	-2.5718714
-1 3543	-2.9262469
-1 3544	-1.078058
-1 3545	-3.755149
-1 3546	-2.3861844
-1 3547	-2.9628364
-1 3548	-1.6107227
-1 3549	-1.0906941
-1 3550	0.22837107
-1 3551	-1.7914369
1 3552	0.37869824
-1 3553	-4.068448
-1 3554	-2.9427363
-1 3555	-1.1424303
-1 3556	-2.9882229
-1 3557	-2.8543699
-1 3558	-0.52431594
-1 3559	-1.2898887
-1 3560	-2.7661353
-1 3561	-2.5663982
-1 3562	-3.4794988
-1 3563	-4.136111
-1 3564	-4.4879693
-1 3565	-2.1877299
-1 3566	-5.9748694
-1 3567	-4.3863826
-1 3568	-5.1721387
-1 3569	-2.1368243
-1 3570	-4.060734
-1 3571	-3.7021258
-1 3572	-1.062096
-1 3573	-2.0316953
-1 3574	-2.6189557
-1 3575	-1.479759
-1 3576	-2.9111134
-1 3577	-4.4215888
-1 3578	-2.812225
-1 3579	-1.9361394
-1 3580	-1.378397
-1 3581	-1.8501748
-1 3582	-0.88056879
-1 3583	-2.4592578
-1 3584	-2.8962959
-1 3585	-2.0300642
-1 3586	-3.4875288
-1 3587	-2.0506963
-1 3588	-3.7490337
-1 3589	-4.6258932
-1 3590	-3.9249697
-1 3591	-3.0486885
-1 3592	-1.3727135
-1 3593	-1.7092979
-1 3594	-2.9139125
-1 3595	-3.3262353
-1 3596	-2.0707913
-1 3597	-0.83912082
-1 3598	-2.1812967
-1 3599	-2.6818082
-1 3600	-1.0762137
-1 3601	-1.6181712
-1 3602	-1.9599154
-1 3603	-1.9306427
-1 3604	-1.4860591
-1 3605	-1.5118884
-1 3606	-1.989828
-1 3607	-0.8942315
-1 3608	-2.5949187
-1 3609	-1.0899131
-1 3610	-2.5452821
-1 3611	-3.4914112
-1 3612	-2.6402103
-1 3613	-1.5350904
-1 3614	-3.4946361
-1 3615	-2.9352168
-1 3616	-1.9679331
-1 3617	-5.2183085
-1 3618	-3.6405737
-1 3619	-5.5851186
-1 3620	-1.6769033
-1 3621	-1.7570185
-1 3622	-1.7332461
-1 3623	-1.9423616
-1 3624	-0.14413473
-1 3625	-1.5428932
-1 3626	-2.1203516
-1 3627	-2.0958322
-1 3628	-1.6036263
-1 3629	-0.72399468
-1 3630	-1.8486887
-1 3631	-3.1036947
-1 3632	-3.6369481
-1 3633	-0.31315804
-1 3634	-3.7430014
-1 3635	-2.0850796
-1 3636	-3.5163212
-1 3637	-2.0426321
-1 3638	-3.0332261
-1 3639	-1.7606155
-1 3640	-3.6650728
-1 3641	-1.1940307
-1 3642	-4.1194204
-1 3643	-2.3924956
-1 3644	-1.5107312
-1 3645	-3.1609883
-1 3646	-3.9447113
-1 3647	-4.0475001
-1 3648	-2.5221441
-1 3649	-3.1084297
-1 3650	-3.3759689
-1 3651	-3.7192108
-1 3652	-3.2691427
-1 3653	-3.1080958
-1 3654	-1.7742361
-1 3655	-3.9825899
-1 3656	-1.4305711
-1 3657	-1.0583446
-1 3658	-1.7862144
-1 3659	-1.2400816
-1 3660	-2.6687443
-1 3661	-1.8651782
-1 3662	-2.582031
-1 3663	-3.0732588
-1 3664	-1.913499
-1 3665	0.31621607
-1 3666	-3.1676646
-1 3667	-3.7279315
-1 3668	-2.7287541
-1 3669	-1.9031499
-1 3670	-3.0797931
-1 3671	-1.4400582
-1 3672	-1.4951739
-1 3673	-4.1888189
-1 3674	-4.9488442
-1 3675	-3.9396747
-1 3676	-2.4268493
-1 3677	-3.8636999
-1 3678	-4.3953397
-1 3679	-1.9380829
-1 3680	-2.6590218
-1 3681	-3.1997282
-1 3682	-3.4078895
-1 3683	-3.4681571
-1 3684	-3.420153
-1 3685	-2.9841694
-1 3686	-5.5753871
-1 3687	-2.4579547
-1 3688	-3.9065596
-1 3689	-4.1594445
-1 3690	-3.5293355
-1 3691	-3.6063627
-1 3692	-4.8604338
-1 3693	-5.3677644
-1 3694	-2.6111784
-1 3695	-1.9693332
-1 3696	-3.0647524
-1 3697	-4.4178518
-1 3698	-4.7555303
-1 3699	-4.6812381
-1 3700	-4.26486
-1 3701	-2.8064017
-1 3702	-4.7199944
-1 3703	-6.4721643
-1 3704	-3.4279664
-1 3705	-4.7186838
-1 3706	-3.1497506
-1 3707	-2.3953489
-1 3708	-2.1284506
-1 3709	-4.1195116
-1 3710	-2.7975628
-1 3711	-2.7526387
-1 3712	-2.9700494
-1 3713	-2.4343858
-1 3714	-4.0498197
-1 3715	-2.2554532
-1 3716	-1.9511369
-1 3717	-4.2225519
-1 3718	-4.0630268
-1 3719	-7.4915877
-1 3720	-3.4948955
-1 3721	-4.5893725
-1 3722	-2.9102602
-1 3723	-4.3098548
-1 3724	-4.117178
-1 3725	-2.5343793
-1 3726	-4.0935076
-1 3727	-3.2578521
-1 3728	-3.75087
-1 3729	-2.9870589
-1 3730	-4.7266283
-1 3731	-3.3260961
-1 3732	-3.600087
-1 3733	-2.0340504
-1 3734	-4.7355974
-1 3735	-3.0205306
-1 3736	-1.0170634
-1 3737	-2.8111477
-1 3738	-4.0029375
-1 3739	-1.0199314
-1 3740	-1.2857338
-1 3741	-3.6845161
-1 3742	-2.0414793
-1 3743	-5.4728786
-1 3744	-6.473382
-1 3745	-4.5486795
-1 3746	-3.7554817
-1 3747	-4.2732591
-1 3748	-4.4611724
-1 3749	-3.3574947
-1 3750	-4.1604942
-1 3751	-3.4811462
-1 3752	-2.6784039
-1 3753	-2.6057752
-1 3754	-3.0439909
-1 3755	-1.6965761
-1 3756	-4.6229557
-1 14489	-3.9913633
-1 14490	-2.8624455
-1 14491	-1.6970821
-1 14492	-2.7690949
-1 14493	-4.359936
-1 14494	-5.0096009
-1 14495	-2.9863593
-1 14496	-4.2729456
-1 14497	0.72631798
-1 14498	-0.35380767
-1 14499	-2.4662136
-1 14500	-3.185974
-1 14501	-2.8591554
-1 14502	-2.606195
-1 14503	-5.9481273
-1 14504	-4.3759628
-1 14505	-4.2152061
-1 14506	-4.7602934
-1 14507	-6.0879105
-1 14508	-4.2527597
-1 14509	-3.4124267
-1 14510	-4.039655
-1 14511	-2.7515647
-1 14512	-4.9493147
-1 14513	-2.6488062
-1 14514	-0.00035508187
-1 14515	-3.4425618
-1 14516	-4.0682239
-1 14517	-2.4106262
-1 14518	-1.6680187
-1 14519	-3.9506054
-1 14520	-2.6887786
-1 14521	-4.3628589
1 14522	-0.73481819
-1 14523	-1.4846525
-1 14524	-3.7579965
-1 14525	-5.127699
-1 14526	-4.8725686
-1 14527	-2.7983853
-1 14528	-2.1084628
-1 14529	-1.5392444
-1 14530	-4.6366988
-1 14531	-4.8435713
-1 14532	-3.9573285
-1 14533	-3.9803257
-1 14534	-2.1829765
-1 14535	-2.8736236
-1 14536	-2.3431362
-1 14537	-4.814509
-1 14538	-3.983115
-1 14539	-2.5254822
-1 14540	0.67771272
-1 14541	-3.3868456
-1 14542	-2.5823253
-1 14543	-2.1418177
-1 14544	-1.2969531
-1 14545	-1.0160176
-1 14546	-4.3648716
-1 14547	-4.0702251
-1 14548	-2.2151472
-1 14549	-3.5757756
-1 14550	-4.4368816
-1 14551	-5.0125541
-1 14552	-3.5608455
-1 14553	-3.2349638
-1 14554	-3.4192782
-1 14555	-4.4521403
-1 14556	-5.0951478
-1 14557	-3.5184841
-1 14558	-4.8570797
-1 14559	-3.5112485
-1 14560	-4.2386433
-1 14561	-5.9068626
-1 14562	-4.5377842
-1 14563	-3.3923098
-1 14564	-4.2291107
-1 14565	-3.665579
-1 14566	-4.5762376
-1 14567	-3.9589641
-1 14568	-2.1782858
-1 14569	-4.4286031
-1 14570	-4.3900313
-1 14571	-3.8504407
-1 14572	-4.6821135
-1 14573	-4.4088842
-1 14574	-4.1215846
-1 14575	-3.941389
-1 14576	-4.8878741
-1 14577	-3.4593831
-1 14578	-3.2724992
-1 14579	-1.6267425
-1 14580	-3.5716754
-1 14581	-3.7904134
-1 14582	-3.8418725
-1 14583	0.13498007
-1 14584	-2.3492462
-1 14585	-4.3146959
-1 14586	-4.3532252
-1 14587	-7.2185703
1 14588	-1.9030979
-1 14589	-4.0637456
-1 14590	-0.18714646
-1 14591	-3.0884129
-1 14592	-3.1390573
-1 14593	-2.9465252
-1 14594	-2.5737397
-1 14595	-3.1061972
-1 14596	-4.3092711
-1 14597	-3.9806722
-1 14598	-2.3478415
-1 14599	-2.4579487
-1 14600	-3.7633614
-1 14601	-4.2212518
-1 14602	-2.8560898
-1 14603	-3.3976392
-1 14604	-4.5692943
-1 14605	-3.4708472
-1 14606	-3.7366376
-1 14607	-3.3955726
-1 14608	-3.8072974
-1 7257	-5.7144156
-1 7258	-2.0717954
-1 7259	-4.3163608
-1 7260	-2.3633554
-1 7261	-3.1821564
-1 7262	-4.0839341
-1 7263	-2.1873896
-1 7264	-1.9362188
-1 7265	-1.9002616
-1 7266	-0.4583041
1 7267	-0.60282972
-1 7268	-0.91573779
-1 7269	-3.6831505
-1 7270	-2.3612169
1 7271	0.024647393
-1 7272	-1.4009632
-1 7273	-4.059362
-1 7274	-4.7598541
-1 7275	-4.1438414
-1 7276	-3.2812407
-1 7277	-5.1352823
-1 7278	-3.6037718
-1 7279	-3.8008421
-1 7280	-4.9007445
-1 7281	-5.4797832
-1 7282	-4.6101308
-1 7283	-3.1656232
-1 7284	-5.0968198
-1 7285	-4.5817287
-1 7286	-3.3532403
-1 7287	-3.408875
-1 7288	-4.1637309
-1 7289	-3.6536813
-1 7290	-5.6289908
-1 7291	-5.7996045
-1 7292	-3.4123112
1 7293	-0.31213159
-1 7294	-4.3842553
-1 7295	-3.5476675
-1 7296	-3.0419203
1 7297	-2.546087
-1 7298	-3.7732998
-1 7299	-6.7729759
-1 7300	-5.3811885
-1 7301	-5.2266193
-1 7302	-6.5184175
-1 7303	-8.4316955
-1 7304	-4.5620761
-1 7305	-6.0229933
-1 7306	-4.4975618
-1 7307	-3.9333673
-1 7308	-3.805888
-1 7309	-4.6767038
-1 7310	-1.1013741
-1 7311	-4.7423872
-1 7312	-4.7517141
-1 7313	-5.2442984
-1 7314	-3.7136979
-1 7315	-5.2119707
-1 7316	-3.53698
-1 7317	-4.8315125
-1 7318	-4.909558
-1 7319	-5.7112386
-1 7320	-4.7348898
-1 7321	-5.8640126
-1 7322	-4.9991159
-1 7323	-3.478081
-1 7324	-3.9258161
-1 7325	-5.8634136
-1 7326	-5.1008107
-1 7327	-5.6195815
-1 7328	-4.6864794
-1 7329	-7.3188533
-1 7330	-3.6683624
-1 7331	-3.0504586
-1 7332	-3.8046252
-1 7333	-5.3936353
-1 7334	-3.2119573
-1 7335	-6.1770023
-1 7336	-3.8510926
-1 7337	-2.3209443
-1 7338	-3.4363645
-1 7339	-2.7984914
-1 7340	-5.1907113
-1 7341	-4.5349932
-1 7342	-4.0566372
-1 7343	-4.6767694
-1 7344	-5.0742084
-1 7345	-2.6018565
-1 7346	-4.05692
-1 7347	-2.9079457
-1 7348	-6.843997
-1 7349	-4.5804376
-1 7350	-3.7830961
-1 7351	-5.3596116
-1 7352	-4.3795416
-1 7353	-5.0590811
-1 7354	-4.9833841
-1 7355	-5.0993211
-1 7356	-5.5590068
-1 7357	-6.0786554
-1 7358	-4.9341956
-1 7359	-4.6473224
-1 7360	-6.1522972
-1 7361	-5.0577993
-1 7362	-5.430612
-1 7363	-5.8524069
-1 7364	-5.2667734
-1 7365	-6.0122375
-1 7366	-3.6057717
-1 7367	-3.7881497
-1 7368	-4.6885167
-1 7369	-3.6680824
-1 7370	-4.0915407
-1 7371	-1.017352
-1 7372	-2.9030637
-1 7373	-3.1370269
-1 7374	-1.9893383
-1 7375	-0.77684191
-1 7376	-1.7361278
-1 7377	-3.0946401
-1 7378	-2.0906593
-1 7379	-3.790777
-1 7380	-3.7326177
-1 7381	-4.2554772
-1 7382	-3.5428229
-1 7383	-5.0762559
-1 7384	-4.9254946
-1 7385	-4.164047
-1 7386	-3.4641461
-1 7387	-3.9191414
-1 7388	-1.8568868
-1 7389	-3.1244495
-1 7390	-4.0305405
-1 7391	-3.8074495
-1 7392	-4.3632257
-1 7393	-4.2242028
-1 7394	-3.8893492
-1 7395	-4.3127462
-1 7396	-6.4721999
-1 7397	-4.8740666
-1 7398	-4.796971
-1 7399	-3.5974209
-1 7400	-3.744683
-1 7401	-4.9796688
-1 7402	-3.5900979
-1 7403	-4.1203802
-1 7404	-2.3763585
-1 7405	-2.0584045
-1 7406	-1.4656321
-1 7407	-2.1209362
-1 7408	-2.7317408
-1 7409	-0.89859321
-1 7410	0.32702317
-1 7411	-3.0926661
-1 7412	-4.6732979
-1 7413	-2.1009034
-1 7414	-2.2716263
-1 7415	-5.4669113
-1 7416	-4.1637243
-1 7417	-4.905476
-1 7418	-5.4795742
-1 7419	-5.3661318
-1 7420	-4.4029291
-1 7421	-4.9205502
-1 7422	-4.8712822
-1 7423	-4.5654838
-1 7424	-4.8353389
-1 7425	-4.6353585
-1 7426	-5.5204223
-1 7427	-3.4962454
-1 7428	-3.4153237
-1 7429	-4.5424729
-1 7430	-4.4902205
-1 7431	-2.217328
-1 7432	-3.3780445
-1 7433	-5.7322756
-1 7434	-4.0080474
-1 7435	-6.3677929
-1 7436	-5.1398884
-1 7437	-4.0242059
-1 7438	-4.9589313
-1 7439	-3.1434518
-1 7440	-4.2871076
-1 7441	-4.0724975
-1 7442	-1.8480736
-1 7443	-4.6623265
-1 7444	-4.0850839
-1 7445	-3.7795005
-1 7446	-2.507175
-1 7447	-3.2537211
-1 7448	-2.8736173
-1 7449	-5.3189088
-1 7450	-4.9747936
-1 7451	-6.9500589
-1 7452	-5.3773376
-1 7453	-5.9065898
-1 7454	-4.0063489
-1 7455	-3.0605819
-1 7456	-3.6581523
-1 7457	-3.1307572
-1 7458	-4.4210327
-1 7459	-3.9270158
-1 7460	-2.6776328
-1 7461	-2.7612688
-1 7462	-4.1425817
-1 7463	-4.5221604
-1 7464	-4.29365
-1 7465	-3.8230428
-1 7466	-4.4055194
-1 7467	-1.8254485
-1 7468	-2.6994449
-1 7469	-5.263055
-1 7470	-3.7755245
-1 7471	-3.2146178
-1 7472	-3.929126
-1 7473	-3.4942605
-1 7474	-3.6634519
-1 10294	-4.8622019
-1 10295	-5.4515799
-1 10296	-5.8130548
-1 10297	-5.8519314
-1 10298	-5.3381855
-1 10299	-3.6521799
-1 10300	-3.1128664
-1 10301	-3.0186703
-1 10302	-3.5189139
-1 10303	-4.8352049
-1 10304	-3.9501775
-1 10305	-5.6389477
-1 10306	-3.2562778
-1 10307	-2.324801
-1 10308	-4.4189107
-1 10309	-3.1938123
-1 10310	-3.6720667
-1 10311	-4.1983396
-1 10312	-4.0577389
-1 10313	-4.3614884
-1 10314	-3.7809985
-1 10315	-4.1446271
-1 10316	-2.1499672
-1 10317	-3.9199832
-1 10318	-2.3775486
-1 10319	-3.7272996
-1 10320	-3.6028299
-1 10321	-2.5340163
-1 10322	-3.1995275
-1 10323	-4.3283671
-1 10324	-3.3773634
-1 10325	-2.7599862
-1 10326	-4.1351347
-1 10327	-4.2516186
-1 10328	-4.1433338
-1 10329	-1.8303708
-1 10330	-5.3411824
-1 10331	-4.2174716
-1 10332	-4.216056
-1 10333	-3.4994782
-1 10334	-5.2098745
-1 10335	-4.3181663
-1 10336	-1.6864803
-1 10337	-2.2073786
-1 10338	-3.9366142
-1 10339	-3.2985415
-1 10340	-3.9730017
-1 10341	-4.4939176
-1 10342	-2.0584387
-1 10343	-4.6246875
-1 10344	-3.2376056
-1 10345	-5.2760074
-1 10346	-5.4883958
-1 10347	-5.4003511
-1 10348	-5.7296339
-1 10349	-6.3867682
-1 10350	-3.4410074
-1 10351	-2.2660286
-1 10352	-3.3028948
-1 10353	-2.0775254
-1 10354	-3.1759435
1 10355	-1.5508068
-1 10356	-3.6331817
-1 10357	-2.5204366
-1 10358	-1.8489091
-1 10359	-2.6308387
-1 10360	-3.092585
1 10361	-0.87496623
-1 10362	-3.8715244
-1 10363	-4.2037935
-1 10364	-3.8880426
-1 10365	-2.9617301
-1 10366	-2.7464147
-1 10367	-4.2079413
-1 10368	-5.0576338
-1 10369	-4.7974979
-1 10370	-4.444158
-1 10371	-5.1941845
-1 10372	-3.8304108
-1 10373	-2.7251923
-1 10374	-4.3967432
-1 10375	-4.3345517
-1 10376	-3.5518645
-1 10377	-4.9491484
-1 10378	-3.7376951
-1 10379	-3.2358919
-1 10380	-5.2990581
-1 10381	-4.2381588
-1 10382	-4.3278859
-1 10383	-2.9005816
-1 10384	0.29661019
1 10385	0.31299706
-1 10386	-3.1983525
-1 10387	-2.0104478
-1 10388	-4.2711549
-1 10389	-5.0612035
-1 10390	-5.0977308
-1 10391	-5.4356484
-1 10392	-5.7269891
-1 10393	-4.493054
-1 10394	-8.3513293
-1 10395	-5.6780606
-1 10396	-5.3203576
-1 10397	-4.5013439
-1 10398	-4.2686026
-1 10399	-2.5374812
-1 10400	-1.8017745
-1 10401	-4.0149329
-1 10402	-3.6131361
-1 10403	-2.5260215
-1 10404	-3.2530183
-1 10405	-0.064021793
-1 10406	-3.6007462
-1 10407	-1.5792435
-1 10408	0.44775267
-1 10409	-0.97350941
-1 10410	-1.4216734
-1 10411	-0.36290813
-1 10412	-2.0833627
-1 10413	-3.404705
-1 10414	-0.93817122
-1 10415	-2.4063066
-1 10416	-1.4424548
-1 10417	-4.0757956
-1 10418	-3.1429045
-1 10419	-3.5241492
-1 10420	-2.5729626
-1 10421	-2.3740815
-1 10422	-2.7965897
-1 10423	-3.2954244
-1 10424	-3.2430429
-1 10425	-3.5547122
-1 10426	-1.9302662
-1 10427	-2.3631909
-1 10428	-2.9307814
-1 10429	-5.0781323
-1 10430	-5.3185501
-1 10431	-5.0918835
-1 10432	-4.8409414
-1 10433	-5.5190489
-1 10434	-8.4362319
-1 10435	-6.5704722
-1 10436	-3.6232373
-1 10437	-3.9403712
-1 10438	-3.1643196
-1 10439	-5.184209
-1 10440	-4.1163553
-1 10441	-3.5122856
-1 10442	-5.8315544
-1 10443	-2.5050868
-1 10444	-2.3228384
-1 10445	-2.7426704
-1 10446	-1.6243393
-1 10447	-3.4150582
-1 10448	-2.7644286
-1 10449	-3.5543141
-1 10450	-3.9380963
-1 10451	-1.8814227
-1 10452	-4.1165174
-1 10453	-2.5445821
-1 10454	-2.0553536
-1 10455	-3.1249335
-1 10456	-2.4561752
-1 10457	-3.2782841
-1 10458	-2.0439565
-1 10459	-3.8506616
-1 10460	-2.4010578
-1 10461	-3.6386755
-1 10462	-3.075858
-1 10463	-3.6850198
-1 10464	-4.5078403
-1 10465	-2.8106331
-1 10466	-3.110721
-1 10467	-3.2577675
-1 10468	-3.5239294
-1 10469	-3.3600815
-1 10470	-3.1412103
-1 10471	-2.7212513
-1 10472	-4.1648483
-1 10473	-2.9567367
-1 10474	-2.5897919
-1 10475	-5.7283075
-1 10476	-4.3778354
-1 10477	-4.7469446
-1 10478	-3.9020475
-1 10479	-2.1211988
-1 10480	-3.2031467
-1 10481	-5.385995
-1 10482	-3.0086684
-1 10483	-4.1642559
-1 10484	-2.9582769
-1 10485	-2.5508168
-1 10486	-3.2930879
-1 10487	-5.0330057
-1 10488	-2.6259151
-1 10489	-4.2455611
-1 10490	-1.1845403
-1 10491	-3.1191516
-1 10492	-2.5750535
-1 10493	-5.1197984
-1 10494	-4.3789713
-1 10495	-4.2456445
-1 10496	-2.0538183
-1 10497	-3.3320089
-1 10498	-3.6318381
-1 10499	-1.4532909
-1 10500	-2.3702147
-1 10501	-3.557574
-1 10502	-1.1113659
-1 10503	-4.2722707
-1 10504	-3.5982002
-1 10505	-3.0924221
-1 10506	-3.2644385
-1 10507	-2.7093846
-1 10508	-6.3109919
-1 10509	-4.7782181
-1 10510	-4.8177061
-1 10511	-3.6242956
-1 10512	-4.7223559
-1 10513	-2.6972295
-1 10514	-4.6156648
-1 10515	-4.7099129
-1 10516	-3.3431827
-1 10517	-2.968403
-1 10518	-3.3326159
-1 10519	-5.3921515
-1 10520	-7.3394152
-1 10521	-7.9198171
-1 10522	-4.4261203
-1 10523	-5.4927783
-1 10524	-5.2868195
-1 10525	-4.4416325
-1 10526	-7.0120885
-1 10527	-2.1317473
-1 10528	-4.2663352
-1 10529	-4.1901007
-1 10530	-1.716286
-1 10531	-0.36669824
-1 10532	-3.9058503
-1 10533	-2.3831884
-1 10534	-2.2293782
-1 10535	-2.7478939
-1 10536	-2.931771
-1 10537	-3.32581
-1 10538	-2.0533783
-1 10539	-3.7181687
-1 10540	-1.4468303
-1 10541	-1.6721638
-1 10542	-2.3383728
-1 10543	-2.6707185
-1 10544	-3.8369181
-1 10545	-2.2121306
-1 10546	-2.1013845
-1 10547	-2.1102496
-1 10548	-3.4187449
-1 10549	-2.362096
-1 10550	-3.8740746
-1 10551	-0.016410112
-1 10552	-3.6210793
-1 10553	-3.9987513
-1 10554	-3.5978812
-1 10555	-3.2042759
-1 10556	-2.8556217
-1 10557	-4.9240127
-1 10558	-5.9779781
-1 10559	-2.1287661
-1 10560	-3.8608867
-1 10561	-0.11170164
-1 10562	-1.5234463
-1 10563	-0.79605163
-1 10564	-2.8904714
-1 10565	-1.650088
-1 10566	-1.2041392
-1 10567	1.3665266
-1 10568	-2.4391883
-1 10569	-3.0176711
-1 10570	-3.4928759
-1 10571	-3.294819
-1 10572	-3.1052166
-1 10573	-2.5103537
-1 10574	-3.9283073
-1 10575	-4.7681773
-1 10576	-1.0902338
-1 10577	-1.1621568
-1 10578	-2.7120068
-1 10579	-2.5182024
-1 10580	-2.6866666
-1 10581	-3.8574419
-1 10582	-3.5432866
-1 10583	-3.1289022
-1 10584	-3.3551648
-1 10585	-3.4602814
-1 10586	-4.4968749
-1 10587	-2.5463497
-1 10588	-4.8983522
-1 10589	-3.801628
-1 10590	-1.8004938
-1 10591	-1.5572875
-1 10592	-4.2317857
-1 10593	-4.1060797
-1 10594	-5.3859267
-1 10595	-3.8569649
-1 10596	-3.0455045
-1 10597	-3.2028333
-1 10598	-0.22289927
-1 10599	-2.84185
-1 10600	-1.8496097
-1 10601	-3.4319828
-1 10602	-4.5219553
-1 10603	-4.272437
-1 10604	-4.9398764
-1 10605	-3.3028628
-1 10606	-2.3636593
-1 10607	-2.7358526
-1 10608	-6.8073716
-1 10609	-3.2983009
-1 10610	-2.5215361
-1 10611	-4.2603082
-1 10612	-4.3473473
-1 10613	-2.3412826
-1 10614	-3.8421903
-1 10615	-3.9269578
-1 10616	-2.8365636
-1 10617	-5.280148
-1 10618	-2.3412233
-1 10619	-4.4118323
-1 10620	-3.416436
-1 10621	-3.273954
-1 10622	-4.8481747
-1 10623	-6.1019128
-1 10624	-4.723534
-1 12089	-4.6957216
-1 12090	-5.3956583
-1 12091	-4.9677684
-1 12092	-5.3064142
-1 12093	-6.7575223
-1 12094	-6.2049848
-1 12095	-3.0644924
-1 12096	-3.3939321
-1 12097	-4.3766319
-1 12098	-2.456256
-1 12099	-3.3047113
-1 12100	-1.875243
-1 12101	-1.2551152
-1 12102	-1.6508324
-1 12103	-3.0144024
-1 12104	-0.66429316
-1 12105	-2.1389792
-1 12106	-2.3541708
-1 12107	-3.3350191
-1 12108	-1.4525155
-1 12109	-3.3491309
-1 12110	-3.106965
-1 12111	-4.0868789
-1 12112	-3.5090809
-1 12113	-4.7861395
-1 12114	-1.7013922
-1 12115	-0.83946354
-1 12116	-3.8405189
-1 12117	-2.1039997
-1 12118	-1.643502
-1 12119	-4.9175307
-1 12120	-2.9969583
-1 12121	-3.585925
-1 12122	-4.7163128
-1 12123	-4.3083569
-1 12124	-5.2870815
-1 12125	-3.1777721
-1 12126	-4.5414066
-1 12127	-4.4920944
-1 12128	-2.0988217
-1 12129	-2.3667052
-1 12130	-5.3106124
-1 12131	-3.8160092
-1 12132	-1.6714166
-1 12133	-4.5951603
-1 12134	-2.5412787
-1 12135	-3.1670074
-1 12136	-4.4336698
-1 12137	-3.7964466
-1 12138	-4.9389144
-1 12139	-5.8151778
-1 12140	-3.9052293
-1 12141	-4.6283869
-1 12142	-3.8485856
-1 12143	-4.9452745
-1 12144	-3.9143449
-1 12145	-3.2156112
-1 12146	-3.8565989
-1 12147	-6.0776102
-1 12148	-3.3792784
-1 12149	-2.7757664
-1 12150	-3.8550433
-1 12151	-6.2717003
-1 12152	-3.4660954
-1 12153	-2.8631868
-1 12154	-3.7240585
-1 12155	-1.8721964
-1 12156	-2.2073755
-1 12157	-0.26711319
-1 12158	-0.9121888
-1 12159	-2.1136112
-1 12160	-2.2209254
-1 12161	-2.9541957
-1 12162	-1.9956797
-1 12163	-4.9362973
-1 12164	-4.5811209
-1 12165	-2.8739272
-1 12166	-4.7730594
-1 12167	-7.8317439
-1 12168	-5.0341846
-1 12169	-6.104515
-1 12170	-7.5269041
-1 12171	-2.6121726
-1 12172	-5.1298702
-1 12173	-3.3959104
-1 12174	-4.4185975
-1 12175	-8.7279069
-1 12176	-5.094327
-1 12177	-6.7722712
-1 12178	-3.4349014
-1 12179	-3.1040988
-1 12180	-4.3147325
-1 12181	-4.4256131
-1 12182	-4.15819
-1 12183	-3.6908301
-1 12184	-1.6549131
-1 12185	-3.9055033
-1 12186	-1.9984237
-1 12187	-3.4874884
-1 12188	-1.3880779
-1 12189	-3.3362886
-1 12190	-1.5373257
-1 12191	-2.6406262
-1 12192	-2.7424874
-1 12193	-4.2141186
-1 12194	-2.6471891
-1 12195	1.4688027
-1 12196	-3.2944746
-1 12197	-3.240911
-1 12198	-2.7897234
-1 12199	-2.6801578
-1 12200	-5.4481499
-1 12201	-1.7226418
-1 12202	-3.459536
-1 12203	-4.0918593
-1 12204	-5.3608795
-1 12205	-4.4530314
-1 12206	-4.2182538
-1 12207	-4.2215657
-1 12208	-4.3770527
-1 12209	-3.0421602
-1 12210	-4.2905594
-1 12211	-4.0533802
-1 12212	-3.5109015
-1 12213	-4.2858065
-1 12214	-1.7887179
-1 12215	-5.2394634
-1 12216	-2.9276405
-1 12217	-4.7613831
-1 12218	-3.8369435
-1 12219	-4.7784618
-1 12220	-3.8612944
-1 12221	-4.19498
-1 12222	-4.0341602
-1 12223	-3.5213503
-1 12224	-3.4447644
-1 12225	-2.7730631
-1 12226	-5.531902
-1 12227	-1.6618369
-1 12228	-2.4820918
-1 12229	-2.672466
-1 12230	-3.0077149
-1 12231	-1.6873181
-1 12232	-0.44336495
-1 12233	0.28593096
-1 12234	-1.5528937
-1 12235	-2.060625
-1 12236	-2.9130181
-1 12237	-3.1928444
-1 12238	-2.698237
-1 12239	-0.8457021
1 12240	-0.85030994
-1 12241	-1.6286128
-1 12242	-0.79542035
-1 12243	-4.3456512
1 12244	1.336233
-1 12245	-3.3004086
1 12246	2.091799
-1 12247	-1.9347528
1 12248	0.83320572
-1 12249	-3.6496648
-1 12250	-2.1041232
-1 12251	-3.1314702
-1 12252	-3.145095
-1 12253	-3.4905722
-1 12254	-4.0661671
-1 12255	-2.9330452
-1 12256	-4.472662
-1 12257	-4.4422041
-1 12258	-2.1573519
-1 12259	-3.4998537
-1 12260	-3.8873518
-1 12261	-3.0117541
-1 12262	-0.38001796
-1 12263	-2.3323529
-1 12264	-4.2077369
-1 12265	-3.669891
-1 12266	-3.9085173
-1 12267	-2.8249312
-1 12268	-3.6852087
-1 12269	-2.2578209
-1 12270	-3.4402459
-1 12271	-5.5445907
-1 12272	-3.1411379
-1 12273	-4.7184157
-1 12274	-5.9788102
-1 12275	-4.468236
-1 12276	-6.42323
-1 12277	-4.5526964
-1 12278	-3.1410888
-1 12279	-5.1531185
-1 12280	-2.5249339
-1 12281	-3.5456034
-1 12282	-5.2671152
-1 12283	-5.5566518
-1 12284	-4.3380039
-1 12285	-2.3287159
-1 12286	-4.2040293
-1 12287	-4.7282414
-1 12288	-4.9186026
-1 12289	-5.1488635
-1 12290	-4.6536968
-1 12291	-2.6331861
-1 12292	-3.9291632
-1 12293	-4.1815218
-1 12294	-5.8758904
-1 12295	-2.1388346
-1 12296	-2.8792364
-1 12297	-2.1783231
-1 12298	-2.3470122
-1 12299	-2.4928433
-1 12300	-4.3516328
-1 12301	-4.4956821
-1 12302	-5.293944
-1 12303	-4.6755641
-1 12304	-3.2969013
-1 12305	-1.7454797
-1 12306	-1.3544633
-1 12307	-3.1544767
-1 12308	-3.5381906
-1 12309	-2.6710458
-1 12310	-3.612783
-1 12311	-2.5830184
-1 12312	-0.64825988
-1 12313	-2.9504002
-1 12314	-2.2965527
-1 12315	-2.5027936
-1 12316	-3.7962225
[truncated: 360 more rows]
